# Supplementary material for: Things Are Getting Hairy: Enterobacteria Bacteriophage vB_PcaM_CBB
Source: Front Microbiol. 2017 Jan 24;8:44. doi: 10.3389/fmicb.2017.00044 (PMC5259590; doi:10.3389/fmicb.2017.00044)
Supplement: Supplementary file 4 [file DataSheet4.XLSX]

## Sheet: Sheet1
Supplementary S4
Table S1 - Phage CBB codon usage (CBB_1 - CBB_554) with tRNA gene codons highlighted
aa F	Frequency	Codon	Occurrence	Codon Freq.	Freq./aa	tRNA occurance
Ala	0.0583	GCA	3058	0.0286	0.4906	1
		GCC	313	0.0029	0.0502
		GCG	584	0.0055	0.0937
		GCT	2278	0.0213	0.3655
Arg	0.0409	CGA	380	0.0036	0.0869
		CGC	432	0.004	0.0988
		CGG	130	0.0012	0.0297
		CGT	2587	0.0242	0.5917	1
		AGA	684	0.0064	0.1565	1
		AGG	159	0.0015	0.0364
Asm	0.0616	AAC	2506	0.0234	0.3806	1
		AAT	4079	0.0381	0.6194
Asp	0.0665	GAC	1525	0.0143	0.2144	1
		GAT	5588	0.0522	0.7856
Cys	0.0114	TGC	287	0.0027	0.2362	1
		TGT	928	0.0087	0.7638
Gln	0.036	CAA	2750	0.0257	0.7139	1
		CAG	1102	0.0103	0.2861
Glu	0.0735	GAA	6766	0.0633	0.8613	1
		GAG	1090	0.0102	0.1387
Gly	0.0583	GGA	1316	0.0123	0.2112	1
		GGC	565	0.0053	0.0907
		GGG	336	0.0031	0.0539
		GGT	4015	0.0375	0.6443
His	0.0197	CAC	593	0.0055	0.2813	1
		CAT	1515	0.0142	0.7187
Ile	0.0688	ATA	1017	0.0095	0.1383
		ATC	1620	0.0151	0.2202	1
		ATT	4719	0.0441	0.6415
Leu	0.0775	CTA	1751	0.0164	0.2113	1
		CTC	264	0.0025	0.0319
		CTG	715	0.0067	0.0863
		CTT	1750	0.0164	0.2112
		TTA	2521	0.0236	0.3043	2
		TTG	1284	0.012	0.155	1
Lys	0.0658	AAA	5314	0.0497	0.7547	1
		AAG	1727	0.0161	0.2453
Met	0.0235	ATG	2512	0.0235	1	3
Phe	0.0458	TTC	2109	0.0197	0.4308	2
		TTT	2786	0.026	0.5692
Pro	0.0328	CCA	1951	0.0182	0.557	2
		CCC	86	0.0008	0.0246
		CCG	329	0.0031	0.0939
		CCT	1137	0.0106	0.3246
Ser	0.0663	TCA	1883	0.0176	0.2654	1
		TCC	329	0.0031	0.0464
		TCG	313	0.0029	0.0441
		TCT	1836	0.0172	0.2588	1
		AGC	544	0.0051	0.0767	1
		AGT	2189	0.0205	0.3086
Thr	0.0641	ACA	2141	0.02	0.3123	1
		ACC	677	0.0063	0.0987
		ACG	477	0.0045	0.0696
		ACT	3561	0.0333	0.5194
Trp	0.0121	TGG	1289	0.0121	1	1
Tyr	0.0489	TAC	1752	0.0164	0.3353	1
		TAT	3473	0.0325	0.6647
Val	0.0685	GTA	3095	0.0289	0.4222
		GTC	365	0.0034	0.0498	1
		GTG	666	0.0062	0.0908
		GTT	3205	0.03	0.4372	1

## Sheet: Sheet2
CO	DON	USAGE
An	aly	zed seq	uence:	sequence	(378379	nucleotides)
Nu	mbe	r and l	ength	of protein-	coding g	enes: 554 , 32	0859bp	(106953aa)
aa	Fr	equency	Codon	Occurrenc	e Freq.	Freq./aa	aa	F/aa	F/aa
A		0.0583	GCA	3058	0.0286	0.4906
			GCC	313	0.0029	0.0502
			GCG	584	0.0055	0.0937
			GCT	2278	0.0213	0.3655
R		0.0409	CGA	380	0.0036	0.0869	R-4	0.8072	0.1077
			CGC	432	0.004	0.0988			0.1224
			CGG	130	0.0012	0.0297			0.0368
			CGT	2587	0.0242	0.5917			0.7331
			AGA	684	0.0064	0.1565	R-2	0.1928	0.8114
			AGG	159	0.0015	0.0364			0.1886
N		0.0616	AAC	2506	0.0234	0.3806
			AAT	4079	0.0381	0.6194
D		0.0665	GAC	1525	0.0143	0.2144
			GAT	5588	0.0522	0.7856
C		0.0114	TGC	287	0.0027	0.2362
			TGT	928	0.0087	0.7638
Q		0.036	CAA	2750	0.0257	0.7139
			CAG	1102	0.0103	0.2861
E		0.0735	GAA	6766	0.0633	0.8613
			GAG	1090	0.0102	0.1387
G		0.0583	GGA	1316	0.0123	0.2112
			GGC	565	0.0053	0.0907
			GGG	336	0.0031	0.0539
			GGT	4015	0.0375	0.6443
H		0.0197	CAC	593	0.0055	0.2813
			CAT	1515	0.0142	0.7187
I		0.0688	ATA	1017	0.0095	0.1383
			ATC	1620	0.0151	0.2202
			ATT	4719	0.0441	0.6415
L		0.0775	CTA	1751	0.0164	0.2113	L-4	0.5407	0.3908
			CTC	264	0.0025	0.0319			0.0589
			CTG	715	0.0067	0.0863			0.1596
			CTT	1750	0.0164	0.2112			0.3906
			TTA	2521	0.0236	0.3043	L-2	0.4593	0.6625
			TTG	1284	0.012	0.155			0.3375
K		0.0658	AAA	5314	0.0497	0.7547
			AAG	1727	0.0161	0.2453
M		0.0235	ATG	2512	0.0235	1
F		0.0458	TTC	2109	0.0197	0.4308
			TTT	2786	0.026	0.5692
P		0.0328	CCA	1951	0.0182	0.557
			CCC	86	0.0008	0.0246
			CCG	329	0.0031	0.0939
			CCT	1137	0.0106	0.3246
S		0.0663	TCA	1883	0.0176	0.2654	S-4	0.6147	0.4318
			TCC	329	0.0031	0.0464			0.0754
			TCG	313	0.0029	0.0441			0.0718
			TCT	1836	0.0172	0.2588			0.421
			AGC	544	0.0051	0.0767	S-2	0.3853	0.199
			AGT	2189	0.0205	0.3086			0.801
T		0.0641	ACA	2141	0.02	0.3123
			ACC	677	0.0063	0.0987
			ACG	477	0.0045	0.0696
			ACT	3561	0.0333	0.5194
W		0.0121	TGG	1289	0.0121	1
Y		0.0489	TAC	1752	0.0164	0.3353
			TAT	3473	0.0325	0.6647
V		0.0685	GTA	3095	0.0289	0.4222
			GTC	365	0.0034	0.0498
			GTG	666	0.0062	0.0908
			GTT	3205	0.03	0.4372
		A	ll	Pos	ition 1	Posit	ion 2	Po	sition 3
		N	F/pos	N F/	pos F/n	t N F/po	s F/n	t N F	/pos F/nt
A		108333	33.76	33926 31	.72 31.3	2 39780 37.1	9 36.7	2 34627 3	2.38 31.96
C		52392	16.33	17472 16	.34 33.3	5 20953 19.5	9 39.9	9 13967 1	3.06 26.66
G		63319	19.73	34765 32	.50 54.9	0 15841 14.8	1 25.0	2 12713 1	1.89 20.08
T		96815	30.17	20790 19	.44 21.4	7 30379 28.4	0 31.3	8 45646 4	2.68 47.15
S		115711	36.06	52237 48	.84 45.1	4 36794 34.4	0 31.8	0 26680 2	4.95 23.06
W		205148	63.94	54716 51	.16 26.6	7 70159 65.6	0 34.2	0 80273 7	5.05 39.13
R		171652	53.5	68691 64	.23 40.0	2 55621 52.0	1 32.4	0 47340 4	4.26 27.58
M		160725	50.09	51398 48	.06 31.9	8 60733 56.7	8 37.7	9 48594 4	5.43 30.23
K		160134	49.91	55555 51	.94 34.6	9 46220 43.2	2 28.8	6 58359 5	4.57 36.44
Y		149207	46.5	38262 35	.77 25.6	4 51332 47.9	9 34.4	0 59613 5	5.74 39.95
Ac	idi	c : 1	0.04	( D: 47.5	2%, E: 5	2.48% )
Ba	sic	-std: 1	0.0264	( R: 32.3	3%, H: 1	5.59%, K: 52.0	7% )
Ba	sic	-RK : 1	0.0067	( R: 38.3	1%, K: 6	1.69% )
Hy	dro	xyl : 1	0.0304	( S: 50.8	5%, T: 4	9.15% )
Im	ino	:	0.0328	( P: 10	0% )
Al	iph	atic: 2	0.084	( I: 24.2	1%, L: 2	7.27%, V: 24.1	3%, M:	8.27%, F:	16.11% )
Am	ide	:	0.0976	( N: 63.0	9%, Q: 3	6.91% )
Ar	oma	tic : 1	0.0067	( F: 42.9	0%, W: 1	1.30%, Y: 45.8	0% )
Su	lfu	r :	0.0348	( C: 32.6	0%, M: 6	7.40% )
No	npo	lar : 3	0.0985	( A: 14.6	2%, C:	2.85%, I: 17.2	6%, L:	19.44%, M:	5.89%,
				F: 11.4	9%, P:	8.22%, W: 3.0	2%, V:	17.20% )
Ne	gat	ive : 1	0.04	( D: 47.5	2%, E: 5	2.48% )
Po	sit	ive : 1	0.0067	( R: 38.3	1%, K: 6	1.69% )
Po	lar	: 3	0.0548	( N: 17.3	5%, Q: 1	0.15%, G: 16.4	2%, H:	5.55%,
				S: 18.6	9%, T: 1	8.06%, Y: 13.7	7% )
In	ter	nal : 2	0.084	( I: 24.2	1%, L: 2	7.27%, M: 8.2	7%, F:	16.11%, V:	24.13% )
Ex	ter	nal : 3	0.064	( R: 11.2	3%, N: 1	6.92%, D: 18.2	7%, Q:	9.90%,
				E: 20.1	8%, H:	5.42%, K: 18.0	9% )
Am	biv	al. : 3	0.052	( A: 16.5	6%, C:	3.23%, G: 16.5	5%, P:	9.30%,
				S: 18.8	4%, T: 1	8.21%, W: 3.4	2%, Y:	13.88% )
-1	deg	. :	0.0355	( M: 66.0	9%, W: 3	3.91% )
-2	deg	. : 4	0.0291	( N: 14.3	5%, D: 1	5.50%, C: 2.6	5%, Q:	8.39%, E:	17.12%,
				H: 4.5	9%, K: 1	5.34%, F: 10.6	7%, Y:	11.39% )
-3	deg	. :	0.0688	( I: 10	0% )
-4	deg	. : 2	0.0819	( A: 20.6	7%, G: 2	0.67%, P: 11.6	2%, T:	22.74%, V:	24.31% )
-6	deg	. : 1	0.0847	( R: 22.1	4%, L: 4	1.95%, S: 35.9	2% )
St	ron	g : 1	0.0823	( A: 31.9	7%,R4: 1	8.10%, G: 31.9	6%, P:	17.97% )
We	ak	: 3	0.0499	( N: 17.6	0%, I: 1	9.66%,L2: 10.1	7%, K:	18.82%,
				M: 6.7	1%, F: 1	3.08%, Y: 13.9	6% )
S/	W	: 3	0.0061	( D: 21.7	3%, Q: 1	1.77%, E: 24.0	0%, H:	6.44%,
				L4: 13.6	8%, V: 2	2.39% )
W/	S	: 1	0.0617	(R2: 4.8	7%, C:	7.02%, S: 41.0	1%, T:	39.64%, W:	7.45% )
Ti	ny	: 3	0.0596	( A: 16.2	0%, C:	3.16%, G: 16.2	0%, P:	9.11%,
				S: 18.4	4%, T: 1	7.82%, V: 19.0	6% )
Sm	all	: 3	0.0401	( N: 18.1	0%, D: 1	9.55%, I: 20.2	2%, L:	22.77%, M:	6.90% )
Me	diu	m : 1	0.0753	( Q: 20.5	5%, E: 4	1.90%, K: 37.5	5% )
La	rge	: 1	0.0143	( H: 17.2	4%, F: 4	0.03%, Y: 42.7	3% )
X-	lar	ge :	0.0529	( R: 77.2	3%, W: 2	2.77% )
