# Supplementary material for: Things Are Getting Hairy: Enterobacteria Bacteriophage vB_PcaM_CBB
Source: Front Microbiol. 2017 Jan 24;8:44. doi: 10.3389/fmicb.2017.00044 (PMC5259590; doi:10.3389/fmicb.2017.00044)
Supplement: Supplementary file 5 [file DataSheet5.XLSX]

## Sheet: Sheet1
Supplementary S5
Table S1 - Comparision of identified structural proteins of phages CBB, Gap32 and RaK2
CBB ORFs	GAP32 ORFs	Rak2 ORFs	CBB-MS	GAP32-MS	Rak2-MS	Number protiens confirmed by MS of CBB annotation	Newly identified structural proteins	MS completely unique proteins to CBB	Structural protein before of CBB MS result (excluding PhoH family protein and ss DNA binding protein of Rak2)	Number of structural proteins of CBB considering all data
			54	49	54	36	18	6	65	83
_	Hypothetical protein GAP32_001 [Cronobacter phage vB_CsaM_GAP32]	_		1
structural protein CBB_029/ CBB_582	Hypothetical protein GAP32_025 [Cronobacter phage vB_CsaM_GAP32]	_	1	1		1			1	1
structural protein CBB_038/CBB_591	hypothetical protein GAP32_032 [Cronobacter phage vB_CsaM_GAP32]	hypothetical protein ORF275	1	1	1	1			1	1
ATP-dependent Clp protease proteolytic subunit CBB_104	ATP-dependent Clp protease proteolytic subunit [Cronobacter phage vB_CsaM_GAP32]	putative ATP-dependent Clp protease proteolytic subunit [Enterobacteria phage vB_KleM-RaK2]	1				1			1
_		hypothetical protein ORF493			1
major tail protein CBB_112	Ig domain-containing protein [Cronobacter phage vB_CsaM_GAP32]	putative structural protein ORF496	1	1	1	1			1	1
Putative membrane protein CBB_118	hypothetical protein GAP32_118 [Cronobacter phage vB_CsaM_GAP32]	_	1	1		1			1	1
PhoH family protein CBB_123	PhoH family protein [Cronobacter phage vB_CsaM_GAP32]	hypothetical protein ORF506			1					?
_		hypothetical protein ORF526w			1
_		gp17 (Klebsiella phage K11 ASC_0042) ORF527w			1
_		tail fiber fragment ORF528w			1
_		hypothetical protein ORF529			1
_		hypothetical protein (similar to tail fiber protein of phage vB_EcoP_G7C) ORF530w			1
_		hypothetical protein (similar to tail fiber protein of phage K1-5) ORF531w			1
_		tailspike protein ORF532			1
_		hypothetical protein ORF533			1
_		hypothetical protein ORF534			1
Hypothetical protein CBB_144	_	_	1				1	1		1
Hypothetical protein CBB_148	putative membrane protein [Cronobacter phage vB_CsaM_GAP32]	_		1					1	1
Structural protein CBB_149	hypothetical protein GAP32_145 [Cronobacter phage vB_CsaM_GAP32]	_		1					1	1
putative membrane protein CBB_164	putative membrane protein [Cronobacter phage vB_CsaM_GAP32]	hypothetical protein ORF010			1				1	1
hypothetical protein CBB_165	hypothetical protein GAP32_161 [Cronobacter phage vB_CsaM_GAP32]	hypothetical protein ORF011			1				1	1
Conserved hypothetical protein CBB_169	hypothetical protein GAP32_165 [Cronobacter phage vB_CsaM_GAP32]	hypothetical protein RaK2_00015 [Enterobacteria phage vB_KleM-RaK2]	1				1			1
Conserved hypothetical protein CBB_183	hypothetical protein GAP32_176 [Cronobacter phage vB_CsaM_GAP32]	_	1				1			1
neck protein CBB_201	neck protein [Cronobacter phage vB_CsaM_GAP32]	hypothetical protein ORF038	1		1	1			1	1
tail sheath monomer CBB_204	tail sheath monomer [Cronobacter phage vB_CsaM_GAP32]	hypothetical protein ORF041		1	1				1	1
Structural protein CBB_205	hypothetical protein GAP32_199 [Cronobacter phage vB_CsaM_GAP32]	hypothetical protein ORF042	1	1	1	1			1	1
Structural protein CBB_206	hypothetical protein GAP32_200 [Cronobacter phage vB_CsaM_GAP32]	hypothetical protein ORF043		1	1				1	1
Conserved hypothetical protein CBB_207	hypothetical protein GAP32_201 [Cronobacter phage vB_CsaM_GAP32]	RaK2_00044 [Enterobacteria phage vB_KleM-RaK2]	1				1			1
head completion protein CBB_208	head completion protein [Cronobacter phage vB_CsaM_GAP32]	head completion protein [Enterobacteria phage vB_KleM-RaK2]							1	1
Structural protein CBB_210	hypothetical protein GAP32_204 [Cronobacter phage vB_CsaM_GAP32]	hypothetical protein ORF047	1	1	1	1			1	1
Structural protein CBB_211	hypothetical protein GAP32_205 [Cronobacter phage vB_CsaM_GAP32], YP_006987310.1	hypothetical protein ORF048		1	1				1	1
Structural protein CBB_212	hypothetical protein GAP32_206 [Cronobacter phage vB_CsaM_GAP32]	hypothetical protein ORF049		1	1				1	1
Conserved hypothetical protein CBB_213	hypothetical protein GAP32_207 [Cronobacter phage vB_CsaM_GAP32]	hypothetical protein ORF050	1		1	1			1	1
Conserved hypothetical protein CBB_214	hypothetical protein GAP32_208 [Cronobacter phage vB_CsaM_GAP32]	hypothetical protein ORF051	1		1	1			1	1
Structural protein CBB_224	hypothetical protein GAP32_218 [Cronobacter phage vB_CsaM_GAP32]	hypothetical protein ORF060w	1	1	1	1			1	1
Structural protein CBB_225	hypothetical protein GAP32_219 [Cronobacter phage vB_CsaM_GAP32]	_	1	1		1			1	1
long tail fiber proximal subunit CBB_226	long tail fiber proximal subunit [Cronobacter phage vB_CsaM_GAP32]	_	1	1		1			1	1
Structural protein CBB_227	hypothetical protein GAP32_221 [Cronobacter phage vB_CsaM_GAP32]	hypothetical protein ORF061w	1	1	1	1			1	1
Structural protein CBB_228	hypothetical protein GAP32_222 [Cronobacter phage vB_CsaM_GAP32]	hypothetical protein RaK2_00062 [Enterobacteria phage vB_KleM-RaK2]	1	1		1			1	1
Structural protein CBB_229	hypothetical protein GAP32_223 [Cronobacter phage vB_CsaM_GAP32]	hypothetical protein ORF063		1	1				1	1
Structural protein CBB_230	hypothetical protein GAP32_224 [Cronobacter phage vB_CsaM_GAP32]	hypothetical protein RaK2_00064 [Enterobacteria phage vB_KleM-RaK2]	1	1					1	1
Structural protein CBB_231	hypothetical protein GAP32_225 [Cronobacter phage vB_CsaM_GAP32]	hypothetical protein ORF065	1	1	1	1			1	1
tail sheath stabilizer and completion protein CBB_233	tail sheath stabilizer and completion protein [Cronobacter phage vB_CsaM_GAP32]	hypothetical protein RaK2_00067 [Enterobacteria phage vB_KleM-RaK2]	1	1		1			1	1
Structural protein CBB_234	hypothetical protein GAP32_228 [Cronobacter phage vB_CsaM_GAP32], YP_006987333.1	hypothetical protein ORF068w	1	1	1	1			1	1
Structural protein CBB_236	hypothetical protein GAP32_230 [Cronobacter phage vB_CsaM_GAP32]	hypothetical protein ORF070w	1	1	1	1			1	1
baseplate wedge CBB_237	baseplate wedge [Cronobacter phage vB_CsaM_GAP32]	hypothetical protein ORF071w	1	1	1	1			1	1
base plate protein CBB_238	base plate protein [Cronobacter phage vB_CsaM_GAP32]	hypothetical protein ORF072w		1	1				1	1
baseplate hub subunit and tail lysozyme CBB_239	subunit and tail lysozyme [Cronobacter phage vB_CsaM_GAP32]	T4-like lyzozyme [Enterobacteria phage vB_KleM-RaK2]							1	1
baseplate hub subunit and tail lysozyme CBB_240	baseplate hub subunit and tail lysozyme [Cronobacter phage vB_CsaM_GAP32]	putative virion protein and lysozyme murein [Enterobacteria phage vB_KleM-RaK2]	1	1		1			1	1
Conserved hypothetical protein CBB_241	hypothetical protein GAP32_235 [Cronobacter phage vB_CsaM_GAP32]	hypothetical protein ORF079w	1		1	1			1	1
Baseplate wedge protein CBB_242	hypothetical protein GAP32_236 [Cronobacter phage vB_CsaM_GAP32]	hypothetical protein RaK2_00080 [Enterobacteria phage vB_KleM-RaK2]	1			1			1	1
Conserved hypothetical protein CBB_243	hypothetical protein GAP32_237 [Cronobacter phage vB_CsaM_GAP32]	hypothetical protein ORF081	1	1	1	1			1	1
hypothetical protein [Erwinia phage PhiEaH1] CBB_247	_	_	1				1	1		1
hypothetical protein CBB_250	hypothetical protein GAP32_243 [Cronobacter phage vB_CsaM_GAP32]	baseplate hub subunit (annotation doubtiful) ORF087			1				1	1
Structural protein CBB_251	hypothetical protein GAP32_244 [Cronobacter phage vB_CsaM_GAP32]	hypothetical protein RaK2_00088 [Enterobacteria phage vB_KleM-RaK2]	1	1		1			1	1
portal vertex protein of head CBB_252	portal vertex protein of head [Cronobacter phage vB_CsaM_GAP32]	portal vertex protein ORF089		1	1				1	1
Conserved hypothetical protein CBB_254	hypothetical protein GAP32_247 [Cronobacter phage vB_CsaM_GAP32]	hypothetical protein ORF091	1		1	1			1	1
prohead core scaffold and protease CBB_255	prohead core scaffold and protease [Cronobacter phage vB_CsaM_GAP32]	prohead core scaffolding protein and protease ORF092		1	1				1	1
Conserved hypothetical protein CBB_256	hypothetical protein GAP32_249 [Cronobacter phage vB_CsaM_GAP32]	hypothetical protein RaK2_00093 [Enterobacteria phage vB_KleM-RaK2]	1				1			1
precursor of major head subunit CBB_257	precursor of major head subunit [Cronobacter phage vB_CsaM_GAP32]	major capsid protein ORF094	1	1	1	1			1	1
putative tail fiber protein CBB_260	putative tail fiber protein [Cronobacter phage vB_CsaM_GAP32]	hypothetical protein ORF098	1	1	1	1			1	1
tail fiber assembly protein CBB_261	tail fiber assembly protein [Cronobacter phage vB_CsaM_GAP32]	_							1	1
hypothetical protein CBB_269	hypothetical protein GAP32_263 [Cronobacter phage vB_CsaM_GAP32]	hypothetical protein ORF105			1				1	1
Structural protein CBB_270	hypothetical protein GAP32_264 [Cronobacter phage vB_CsaM_GAP32]	hypothetical protein ORF106w	1	1	1	1			1	1
Structural protein CBB_271	hypothetical protein GAP32_265 [Cronobacter phage vB_CsaM_GAP32]	hypothetical protein ORF107w	1	1	1	1			1	1
Conserved hypothetical protein CBB_276	hypothetical protein GAP32_270 [Cronobacter phage vB_CsaM_GAP32]	hypothetical protein RaK2_00112 [Enterobacteria phage vB_KleM-RaK2]	1				1			1
ssDNA binding protein CBB_277	ssDNA binding protein [Cronobacter phage vB_CsaM_GAP32]	hypothetical protein ORF113			1					?
S-adenosyl-L-methionine-dependent methyltransferase CBB_286	hypothetical protein GAP32_281 [Cronobacter phage vB_CsaM_GAP32]	hypothetical protein RaK2_00123 [Enterobacteria phage vB_KleM-RaK2]	1				1			1
Structural protein CBB_289	hypothetical protein GAP32_284 [Cronobacter phage vB_CsaM_GAP32]	hypothetical protein RaK2_00126 [Enterobacteria phage vB_KleM-RaK2]		1					1	1
Conserved hypothetical protein CBB_292	hypothetical protein GAP32_287 [Cronobacter phage vB_CsaM_GAP32]	hypothetical protein RaK2_00129 [Enterobacteria phage vB_KleM-RaK2]	1				1			1
Conserved hypothetical protein CBB_294	hypothetical protein GAP32_289 [Cronobacter phage vB_CsaM_GAP32]	hypothetical protein RaK2_00131 [Enterobacteria phage vB_KleM-RaK2]	1				1			1
Structural protein CBB_298	hypothetical protein GAP32_293 [Cronobacter phage vB_CsaM_GAP32]	hypothetical protein ORF135	1	1	1	1			1	1
Conserved hypothetical protein CBB_299	hypothetical protein GAP32_294 [Cronobacter phage vB_CsaM_GAP32]	hypothetical protein RaK2_00136 [Enterobacteria phage vB_KleM-RaK2]	1				1			1
Structural protein CBB_302	hypothetical protein GAP32_297 [Cronobacter phage vB_CsaM_GAP32]	hypothetical protein ORF139		1	1				1	1
hypothetical protein CBB_308	hypothetical protein GAP32_303 [Cronobacter phage vB_CsaM_GAP32]	hypothetical protein ORF143			1				1	1
Putative membrane protein CBB_310	hypothetical protein GAP32_305 [Cronobacter phage vB_CsaM_GAP32]	hypothetical protein ORF145w			1				1	1
Structural protein CBB_316	hypothetical protein GAP32_311 [Cronobacter phage vB_CsaM_GAP32]	hypothetical protein ORF151		1	1				1	1
Conserved hypothetical protein CBB_320	hypothetical protein GAP32_315 [Cronobacter phage vB_CsaM_GAP32]	hypothetical protein RaK2_00155 [Enterobacteria phage vB_KleM-RaK2]	1	1		1			1	1
Structural protein CBB_321	hypothetical protein GAP32_316 [Cronobacter phage vB_CsaM_GAP32], YP_006987421.1	_		1					1	1
Structural protein CBB_322	hypothetical protein GAP32_317 [Cronobacter phage vB_CsaM_GAP32]	hypothetical protein ORF156	1	1	1	1			1	1
Structural protein CBB_326	hypothetical protein GAP32_321 [Cronobacter phage vB_CsaM_GAP32]	hypothetical protein ORF160		1	1				1	1
Conserved hypothetical protein CBB_334	hypothetical protein GAP32_329 [Cronobacter phage vB_CsaM_GAP32]	hypothetical protein RaK2_00168 [Enterobacteria phage vB_KleM-RaK2]	1				1			1
Structural protein CBB_335	hypothetical protein GAP32_330 [Cronobacter phage vB_CsaM_GAP32]	hypothetical protein RaK2_00169 [Enterobacteria phage vB_KleM-RaK2]		1					1	1
Structural protein CBB_344	hypothetical protein GAP32_339 [Cronobacter phage vB_CsaM_GAP32]	hypothetical protein ORF175		1	1				1	1
hypothetical protein CBB_370	_	hypothetical protein ORF182			1				1	1
Conserved hypothetical protein CBB_494	hypothetical protein GAP32_473 [Cronobacter phage vB_CsaM_GAP32]	hypothetical protein ORF233	1		1	1			1	1
Structural protein CBB_496	hypothetical protein GAP32_475 [Cronobacter phage vB_CsaM_GAP32],	putative structural protein [Enterobacteria phage vB_KleM-RaK2]	1	1		1			1	1
Structural protein CBB_534	hypothetical protein GAP32_515 [Cronobacter phage vB_CsaM_GAP32]	_		1					1	1
hypothetical protein SP19_190 [Salmonella phage 19] CBB_536	_	_	1				1	1		1
hypothetical protein SP19_190 [Salmonella phage 19] CBB_537	_	_	1				1	1		1
Structural protein CBB_548	hypothetical protein GAP32_530 [Cronobacter phage vB_CsaM_GAP32]	_	1	1		1			1	1
Structural protein CBB_549	hypothetical protein GAP32_531 [Cronobacter phage vB_CsaM_GAP32]	_	1	1		1			1	1
Laminin_G_3 family protein CBB_551	_	_	1				1	1		1
Kelch-like protein CBB_552	_	_	1				1	1		1
Conserved hypothetical protein CBB_553	hypothetical protein GAP32_002 [Cronobacter phage vB_CsaM_GAP32]	_	1				1			1
