# Supplementary material for: Things Are Getting Hairy: Enterobacteria Bacteriophage vB_PcaM_CBB
Source: Front Microbiol. 2017 Jan 24;8:44. doi: 10.3389/fmicb.2017.00044 (PMC5259590; doi:10.3389/fmicb.2017.00044)
Supplement: Supplementary file 6 [file DataSheet6.XLSX]

## Sheet: Peptide Report for Staal CBB 01
Staal CBB 01 tot 13 Peptide report
	Peak List Generator
		Version: 1.2
	Database Set: 2 Databases
	Database Set: 1 Database
		Database Name: CBB_1.fasta
			Taxonomy: All Entries
		Does database contain common contaminants?: unknown
	Search Engine Set: 2 Search Engines
		Search Engine: Mascot
			Version: 2.5.
			Samples: All Samples
			Fragment Tolerance: 0,50 Da (Monoisotopic)
			Parent Tolerance: 30 PPM (Monoisotopic)
			Fixed Modifications: +57 on C (Carbamidomethyl)
			Variable Modifications: +1 on NQR (Deamidated), +16 on HMW (Oxidation)
			Database: CBB_1.fasta (unknown version, 12060 entries)
			Digestion Enzyme: Trypsin
			Max Missed Cleavages: 2
			Probability Model:
				VelosPro3865: LFDR Model, Classifier data: Bayes, Good (53%) m:59,2/s:16,2 m:25,2/s:0,633 m:NA m:47,8/s:25,2 m:NA, Bad (47%) m:5,93/s:5,10 m:25,2/s:0,645 m:NA m:2,58/s:3,23 m:NA [all charge states]
		Search Engine: Sequest
			Version: 1.4.0.288
			Samples: All Samples
			Fragment Tolerance: 0,50 Da (Monoisotopic)
			Parent Tolerance: 30 PPM (Monoisotopic)
			Fixed Modifications: +57 on C (Carbamidomethyl)
			Variable Modifications: +1 on NQR (Deamidated), +16 on HMW (Oxidation)
			Database: CBB_1.fasta (unknown version, 12060 entries)
			Digestion Enzyme: Trypsin
			Max Missed Cleavages: 2
			Probability Model:
				VelosPro3865: LFDR Model, Classifier data: Bayes, Good (50%) m:0,596/s:0,0947 m:4,21/s:0,961 m:739/s:427 m:1,24/s:0,755 m:NA, Bad (50%) m:0,201/s:0,180 m:1,98/s:0,585 m:81,1/s:78,4 m:3,72/s:3,50 m:NA [all charge states]
	Scaffold: Version: Scaffold_4.4.1.1
		Modification Metadata Set: 1541 modifications
			Source: C:\Program Files\Scaffold 4\parameters\unimod.xml
			Comment:
		Protein Grouping Strategy: Experiment-wide grouping with binary peptide-protein weights
		Peptide Thresholds: 95,0% minimum
		Protein Thresholds: 99,9% minimum and 1 peptide minimum
		Peptide FDR: 0,0% (Decoy)
		Protein FDR: 0,0% (Decoy)
Supplementary S6
		GO Annotation Source(s):
Experiment name	Biological sample category	Biological sample name	MS/MS sample name	Protein name	Protein accession numbers	Database sources	Protein molecular weight (Da)	Protein identification probability	Number of unique peptides	Number of unique spectra	Number of total spectra	Percentage of total spectra	Percentage sequence coverage	Peptide sequence	Previous amino acid	Next amino acid	Best Peptide identification probability	Best SEQUEST XCorr score	Best SEQUEST DCn score	Best Mascot Ion score	Best Mascot Identity score	Best Mascot Delta Ion score	Number of identified +1H spectra	Number of identified +2H spectra	Number of identified +3H spectra	Number of identified +4H spectra	Number of enzymatic termini	Calculated +1H Peptide Mass (AMU)	Peptide start index	Peptide stop index	Assigned	Other Proteins
Staal CBB 01v	Stalen Jeroen de Smet KULeuven 23 maart 2016	Staal CBB 01	VelosPro3865	CBB-3_013	CBB-3_013	CBB_1.fasta	24345.6	1	5	5	8	0.00328	0.249	AAANWKGEAL	R	-	0.997	3.13	0.537	42.3	25	42.3	0	2	0	0	2	1030.53	1321.98		282017	204	213	Orange	true
Staal CBB 01v	Stalen Jeroen de Smet KULeuven 23 maart 2016	Staal CBB 01	VelosPro3865	CBB-3_013	CBB-3_013	CBB_1.fasta	24345.6	1	5	5	8	0.00328	0.249	AAIDAAETYEDIR	K	A	0.997	4.5	0.612	71	25	71	0	3	0	0	2	1437.69	1433.08		227132	191	203	Orange	true
Staal CBB 01v	Stalen Jeroen de Smet KULeuven 23 maart 2016	Staal CBB 01	VelosPro3865	CBB-3_013	CBB-3_013	CBB_1.fasta	24345.6	1	5	5	8	0.00328	0.249	ALADFTR	K	E	0.988	1.9	0.44	40.7	25	34.7	0	1	0	0	2	793.42	1306.74		170486	174	180	Orange	true
Staal CBB 01v	Stalen Jeroen de Smet KULeuven 23 maart 2016	Staal CBB 01	VelosPro3865	CBB-3_013	CBB-3_013	CBB_1.fasta	24345.6	1	5	5	8	0.00328	0.249	DTLYFAGFEFQGK	R	T	0.997	3.92	0.483	56.6	25	56.6	0	1	0	0	2	1522.72	1715.97		75770.4	109	121	Orange	true
Staal CBB 01v	Stalen Jeroen de Smet KULeuven 23 maart 2016	Staal CBB 01	VelosPro3865	CBB-3_013	CBB-3_013	CBB_1.fasta	24345.6	1	5	5	8	0.00328	0.249	TGNTYGDISK	K	L	0.997	3.1	0.471	40.8	25	32.1	0	1	0	0	2	1055.5	1115.3		91128	32	41	Orange	true
Staal CBB 01v	Stalen Jeroen de Smet KULeuven 23 maart 2016	Staal CBB 01	VelosPro3865	CBB-3_010	CBB-3_010	CBB_1.fasta	22217.2	1	2	2	4	0.00164	0.189	NKSPFGVDGINVDAAVLSDGTK	R	L	0.997	5.87	0.63	46.9	25.7	7.84	0	0	1	0	2	2205.1	1570.27		154533	13	34	Orange	true
Staal CBB 01v	Stalen Jeroen de Smet KULeuven 23 maart 2016	Staal CBB 01	VelosPro3865	CBB-3_010	CBB-3_010	CBB_1.fasta	22217.2	1	2	2	4	0.00164	0.189	SINVFDLISADGATLYPFVK	R	I	0.997	3.38	0.647	23.2	25	23.2	0	3	0	0	2	2170.14	1935.53		43722.7	45	64	Orange	true
Staal CBB 01v	Stalen Jeroen de Smet KULeuven 23 maart 2016	Staal CBB 01	VelosPro3865	CBB-3_002	CBB-3_002	CBB_1.fasta	68907.6	1	4	6	9	0.00369	0.104	LGVTYGTATAPAIAFNNK	R	S	0.997	3.93	0.39	71.6	25	69	0	1	0	0	2	1808.95	1484.6		54599.1	308	325	Orange	true
Staal CBB 01v	Stalen Jeroen de Smet KULeuven 23 maart 2016	Staal CBB 01	VelosPro3865	CBB-3_002	CBB-3_002	CBB_1.fasta	68907.6	1	4	6	9	0.00369	0.104	LPAATSANSGQYYIIR	K	G	0.997	5.06	0.644	105	25	105	0	2	0	0	2	1724.9	1452.99		184074	117	132	Orange	true
Staal CBB 01v	Stalen Jeroen de Smet KULeuven 23 maart 2016	Staal CBB 01	VelosPro3865	CBB-3_002	CBB-3_002	CBB_1.fasta	68907.6	1	4	6	9	0.00369	0.104	TGDTMYNDGTQGAGR	R	L	0.997	4.51	0.705	56.6	25	56.6	0	5	0	0	2	1559.64	1126.06		215634	293	307	Orange	true
Staal CBB 01v	Stalen Jeroen de Smet KULeuven 23 maart 2016	Staal CBB 01	VelosPro3865	CBB-3_002	CBB-3_002	CBB_1.fasta	68907.6	1	4	6	9	0.00369	0.104	TSELGLTDGDWVISDSTK	K	N	0.997	5.27	0.594	59.2	25	59.2	0	1	0	0	2	1923.92	1607.99		51412.6	224	241	Orange	true
Staal CBB 01v	Stalen Jeroen de Smet KULeuven 23 maart 2016	Staal CBB 01	VelosPro3865	CBB-3_001	CBB-3_001	CBB_1.fasta	89453.5	1	2	2	3	0.00123	0.035	DIDLTTEGTNGIGSPR	K	V	0.997	5.17	0.515	63.7	25	17	0	1	0	0	2	1646.79	1404.01		32300.9	608	623	Orange	true
Staal CBB 01v	Stalen Jeroen de Smet KULeuven 23 maart 2016	Staal CBB 01	VelosPro3865	CBB-3_001	CBB-3_001	CBB_1.fasta	89453.5	1	2	2	3	0.00123	0.035	VDSVPVEPTNTK	R	T	0.997	2.74	0.537	38.8	25	38.8	0	2	0	0	2	1285.66	1163.69		113970	624	635	Orange	true
Staal CBB 01v	Stalen Jeroen de Smet KULeuven 23 maart 2016	Staal CBB 01	VelosPro3865	CBB+3_016	CBB+3_016	CBB_1.fasta	40381.4	1	4	4	5	0.00205	0.166	IDASINGLNAGETTR	R	T	0.997	5.06	0.447	49.6	25	5.05	0	2	0	0	2	1532.76	1337.49		125881	337	351	Orange	true
Staal CBB 01v	Stalen Jeroen de Smet KULeuven 23 maart 2016	Staal CBB 01	VelosPro3865	CBB+3_016	CBB+3_016	CBB_1.fasta	40381.4	1	4	4	5	0.00205	0.166	NTSGTGELLISLVDSAR	R	Q	0.997	4.47	0.611	49.7	25	0	0	1	0	0	2	1733.89	1768.48		66111.5	78	94	Orange	true
Staal CBB 01v	Stalen Jeroen de Smet KULeuven 23 maart 2016	Staal CBB 01	VelosPro3865	CBB+3_016	CBB+3_016	CBB_1.fasta	40381.4	1	4	4	5	0.00205	0.166	VVINDADTTLPSANGTTK	K	T	0.997	3.7	0.541	69.6	25	69.6	0	1	0	0	2	1816.93	1320.37		26790.1	299	316	Orange	true
Staal CBB 01v	Stalen Jeroen de Smet KULeuven 23 maart 2016	Staal CBB 01	VelosPro3865	CBB+3_016	CBB+3_016	CBB_1.fasta	40381.4	1	4	4	5	0.00205	0.166	YISFTQGTPTK	K	T	0.997	2.87	0.103	43.9	25	39.4	0	1	0	0	2	1242.64	1340.84		89783.1	175	185	Orange	true
Staal CBB 01v	Stalen Jeroen de Smet KULeuven 23 maart 2016	Staal CBB 01	VelosPro3865	CBB+3_012	CBB+3_012	CBB_1.fasta	44096.5	1	17	25	64	0.0262	0.563	AAPTSQLEGVMGR	R	R	0.997	3.87	0.776	80.8	25	77.6	0	5	0	0	2	1316.66	1408.66		2434090	150	162	Orange	true
Staal CBB 01v	Stalen Jeroen de Smet KULeuven 23 maart 2016	Staal CBB 01	VelosPro3865	CBB+3_012	CBB+3_012	CBB_1.fasta	44096.5	1	17	25	64	0.0262	0.563	ALPGAAAVVYDQSK	R	V	0.997	4.3	0.614	73.6	25	68.7	0	3	0	0	2	1389.74	1406.38		1632090	226	239	Orange	true
Staal CBB 01v	Stalen Jeroen de Smet KULeuven 23 maart 2016	Staal CBB 01	VelosPro3865	CBB+3_012	CBB+3_012	CBB_1.fasta	44096.5	1	17	25	64	0.0262	0.563	FVGVLNSTMR	K	V	0.997	3.14	0.577	45.7	25	42.6	0	5	0	0	2	1139.59	1354.61		737199	311	320	Orange	true
Staal CBB 01v	Stalen Jeroen de Smet KULeuven 23 maart 2016	Staal CBB 01	VelosPro3865	CBB+3_012	CBB+3_012	CBB_1.fasta	44096.5	1	17	25	64	0.0262	0.563	GAANWAVVSPTALTILQSATTSSFAR	R	T	0.997	3.99	0.702	47	25.3	47	0	3	3	0	2	2620.37	1868.1		1201290	272	297	Orange	true
Staal CBB 01v	Stalen Jeroen de Smet KULeuven 23 maart 2016	Staal CBB 01	VelosPro3865	CBB+3_012	CBB+3_012	CBB_1.fasta	44096.5	1	17	25	64	0.0262	0.563	IAIRNVTFM	K	-	0.997	2.98	0.632	47.2	25	47.2	0	4	0	0	2	1080.59	1477.1		661335	399	407	Orange	true
Staal CBB 01v	Stalen Jeroen de Smet KULeuven 23 maart 2016	Staal CBB 01	VelosPro3865	CBB+3_012	CBB+3_012	CBB_1.fasta	44096.5	1	17	25	64	0.0262	0.563	ILRETVEAQSR	R	R	0.997	3.36	0.488	28.9	25	26.4	0	4	2	0	2	1301.72	1101.9		710287	168	178	Orange	true
Staal CBB 01v	Stalen Jeroen de Smet KULeuven 23 maart 2016	Staal CBB 01	VelosPro3865	CBB+3_012	CBB+3_012	CBB_1.fasta	44096.5	1	17	25	64	0.0262	0.563	LRALPGAAAVVYDQSK	R	V	0.997	3.39	0.602	73.9	25	71.2	0	1	0	0	2	1658.92	1371.55		43186.3	224	239	Orange	true
Staal CBB 01v	Stalen Jeroen de Smet KULeuven 23 maart 2016	Staal CBB 01	VelosPro3865	CBB+3_012	CBB+3_012	CBB_1.fasta	44096.5	1	17	25	64	0.0262	0.563	RVMPTVIANEIIGVQPMTGPVGQIHTLR	R	V	0.993	3.8	0.572	37.4	25	0	0	0	1	0	2	3028.64	1627.69		41131.3	84	111	Orange	true
Staal CBB 01v	Stalen Jeroen de Smet KULeuven 23 maart 2016	Staal CBB 01	VelosPro3865	CBB+3_012	CBB+3_012	CBB_1.fasta	44096.5	1	17	25	64	0.0262	0.563	SYTGEINSDNTAPR	K	A	0.997	5.32	0.68	44.7	25	10.4	0	6	0	0	2	1526.66	1195.57		6547390	136	149	Orange	true
Staal CBB 01v	Stalen Jeroen de Smet KULeuven 23 maart 2016	Staal CBB 01	VelosPro3865	CBB+3_012	CBB+3_012	CBB_1.fasta	44096.5	1	17	25	64	0.0262	0.563	TTEGTFEAPTNVK	R	F	0.997	4.68	0.607	46.5	25	38.1	0	4	0	0	2	1394.68	1269.18		1399810	298	310	Orange	true
Staal CBB 01v	Stalen Jeroen de Smet KULeuven 23 maart 2016	Staal CBB 01	VelosPro3865	CBB+3_012	CBB+3_012	CBB_1.fasta	44096.5	1	17	25	64	0.0262	0.563	TTEGTFEAPTNVKFVGVLNSTMR	R	V	0.997	4.74	0.63	41.4	26.9	40.9	0	0	2	0	2	2499.25	1602.02		670887	298	320	Orange	true
Staal CBB 01v	Stalen Jeroen de Smet KULeuven 23 maart 2016	Staal CBB 01	VelosPro3865	CBB+3_012	CBB+3_012	CBB_1.fasta	44096.5	1	17	25	64	0.0262	0.563	VILPIIR	K	R	0.988	1.35	1	31.3	25	31.3	0	3	0	0	2	823.577	1558.22		1405070	77	83	Orange	true
Staal CBB 01v	Stalen Jeroen de Smet KULeuven 23 maart 2016	Staal CBB 01	VelosPro3865	CBB+3_012	CBB+3_012	CBB_1.fasta	44096.5	1	17	25	64	0.0262	0.563	VILPIIRR	K	V	0.997	1.55	0.627	35	25	35	0	1	0	0	2	979.678	1392.58		562680	77	84	Orange	true
Staal CBB 01v	Stalen Jeroen de Smet KULeuven 23 maart 2016	Staal CBB 01	VelosPro3865	CBB+3_012	CBB+3_012	CBB_1.fasta	44096.5	1	17	25	64	0.0262	0.563	VQYADNAPGVVAGEEALSPYK	R	I	0.997	4.46	0.583	26.2	27.1	20.3	0	3	2	0	2	2178.07	1527.08		965271	112	132	Orange	true
Staal CBB 01v	Stalen Jeroen de Smet KULeuven 23 maart 2016	Staal CBB 01	VelosPro3865	CBB+3_012	CBB+3_012	CBB_1.fasta	44096.5	1	17	25	64	0.0262	0.563	VTGVATFVGDEHAALATLINR	K	Q	0.997	6.23	0.616	104	25	101	0	4	2	0	2	2155.15	1699.39		7568560	240	260	Orange	true
Staal CBB 01v	Stalen Jeroen de Smet KULeuven 23 maart 2016	Staal CBB 01	VelosPro3865	CBB+3_012	CBB+3_012	CBB_1.fasta	44096.5	1	17	25	64	0.0262	0.563	VYVDTYADDSTDVLIGYK	R	G	0.997	6.32	0.695	94.7	26.2	94.4	0	4	0	0	2	2036.97	1614.07		174278	321	338	Orange	true
Staal CBB 01v	Stalen Jeroen de Smet KULeuven 23 maart 2016	Staal CBB 01	VelosPro3865	CBB+3_012	CBB+3_012	CBB_1.fasta	44096.5	1	17	25	64	0.0262	0.563	YGYVQLTDSTSSLGNAADYYSK	R	I	0.997	5.85	0.743	86.6	26.5	86.6	0	2	0	0	2	2403.1	1555.18		938689	377	398	Orange	true
Staal CBB 01v	Stalen Jeroen de Smet KULeuven 23 maart 2016	Staal CBB 01	VelosPro3865	CBB+3_005	CBB+3_005	CBB_1.fasta	80474	1	13	15	21	0.00861	0.232	AVGNTAAETFHR	R	Q	0.997	3.5	0.43	63.9	25	63.9	0	1	0	0	2	1273.63	1156.72		70166.1	416	427	Orange	true
Staal CBB 01v	Stalen Jeroen de Smet KULeuven 23 maart 2016	Staal CBB 01	VelosPro3865	CBB+3_005	CBB+3_005	CBB_1.fasta	80474	1	13	15	21	0.00861	0.232	FSDLSTNIDSGAIISGLQNR	R	A	0.997	5.79	0.679	93.5	25	93	0	1	0	0	2	2108.06	1613.1		69558.1	301	320	Orange	true
Staal CBB 01v	Stalen Jeroen de Smet KULeuven 23 maart 2016	Staal CBB 01	VelosPro3865	CBB+3_005	CBB+3_005	CBB_1.fasta	80474	1	13	15	21	0.00861	0.232	FVGQMTYLSK	K	A	0.997	2.57	0.375	30.7	25	27.6	0	1	0	0	2	1173.6	1417.71		147605	279	288	Orange	true
Staal CBB 01v	Stalen Jeroen de Smet KULeuven 23 maart 2016	Staal CBB 01	VelosPro3865	CBB+3_005	CBB+3_005	CBB_1.fasta	80474	1	13	15	21	0.00861	0.232	MYSSQATLNSINEQASTTK	K	F	0.997	4.45	0.588	73.8	25	68.4	0	1	0	0	2	2073.98	1358.64		12734.8	260	278	Orange	true
Staal CBB 01v	Stalen Jeroen de Smet KULeuven 23 maart 2016	Staal CBB 01	VelosPro3865	CBB+3_005	CBB+3_005	CBB_1.fasta	80474	1	13	15	21	0.00861	0.232	NNPNPAIEAFTNR	K	F	0.997	2.89	0.604	37.2	25	37.2	0	2	0	0	2	1457.71	1434.16		181315	441	453	Orange	true
Staal CBB 01v	Stalen Jeroen de Smet KULeuven 23 maart 2016	Staal CBB 01	VelosPro3865	CBB+3_005	CBB+3_005	CBB_1.fasta	80474	1	13	15	21	0.00861	0.232	QIAENTEPPR	R	N	0.997	2.9	0.442	26.4	25	13.7	0	2	0	0	2	1154.58	1085.32		196251	727	736	Orange	true
Staal CBB 01v	Stalen Jeroen de Smet KULeuven 23 maart 2016	Staal CBB 01	VelosPro3865	CBB+3_005	CBB+3_005	CBB_1.fasta	80474	1	13	15	21	0.00861	0.232	QIAENTEPPRNV	R	-	0.997	3.11	0.57	20.4	25	20.4	0	2	0	0	2	1367.69	1183.9		190826	727	738	Orange	true
Staal CBB 01v	Stalen Jeroen de Smet KULeuven 23 maart 2016	Staal CBB 01	VelosPro3865	CBB+3_005	CBB+3_005	CBB_1.fasta	80474	1	13	15	21	0.00861	0.232	QMLQAANTLNDPK	R	N	0.997	4.45	0.504	82.6	25	80.4	0	3	0	0	2	1443.73	1280.35		275026	428	440	Orange	true
Staal CBB 01v	Stalen Jeroen de Smet KULeuven 23 maart 2016	Staal CBB 01	VelosPro3865	CBB+3_005	CBB+3_005	CBB_1.fasta	80474	1	13	15	21	0.00861	0.232	TFTEPFNAFYTR	K	T	0.997	2.83	0.468	41.6	25	33.9	0	1	0	0	2	1493.71	1615.24		86424	461	472	Orange	true
Staal CBB 01v	Stalen Jeroen de Smet KULeuven 23 maart 2016	Staal CBB 01	VelosPro3865	CBB+3_005	CBB+3_005	CBB_1.fasta	80474	1	13	15	21	0.00861	0.232	TILGNNGSIQNTVGAFTTSAR	R	V	0.997	5.36	0.733	92.5	25	92.5	0	2	0	0	2	2122.09	1572.25		61432.5	106	126	Orange	true
Staal CBB 01v	Stalen Jeroen de Smet KULeuven 23 maart 2016	Staal CBB 01	VelosPro3865	CBB+3_005	CBB+3_005	CBB_1.fasta	80474	1	13	15	21	0.00861	0.232	TTPTASTTTPPVSPTASQPK	K	T	0.997	3.63	0.603	32.6	25	32.6	0	2	0	0	2	1970.01	1195.95		66136.6	640	659	Orange	true
Staal CBB 01v	Stalen Jeroen de Smet KULeuven 23 maart 2016	Staal CBB 01	VelosPro3865	CBB+3_005	CBB+3_005	CBB_1.fasta	80474	1	13	15	21	0.00861	0.232	TVLLDIEKNTK	R	N	0.997	3.38	0.411	49	25	41.5	0	1	0	0	2	1273.74	1371.34		101685	45	55	Orange	true
Staal CBB 01v	Stalen Jeroen de Smet KULeuven 23 maart 2016	Staal CBB 01	VelosPro3865	CBB+3_005	CBB+3_005	CBB_1.fasta	80474	1	13	15	21	0.00861	0.232	VLQNSLGK	R	L	0.997	2.33	0.13	25.4	25	20.1	0	2	0	0	2	858.504	1116		279833	127	134	Orange	true
Staal CBB 01v	Stalen Jeroen de Smet KULeuven 23 maart 2016	Staal CBB 01	VelosPro3865	CBB+3_004	CBB+3_004	CBB_1.fasta	97364.3	1	9	9	11	0.00451	0.134	DHMYIQEGGK	R	D	0.997	3.06	0.427	16.4	25	16.4	0	1	0	0	2	1177.53	1147.29		93744	540	549	Orange	true
Staal CBB 01v	Stalen Jeroen de Smet KULeuven 23 maart 2016	Staal CBB 01	VelosPro3865	CBB+3_004	CBB+3_004	CBB_1.fasta	97364.3	1	9	9	11	0.00451	0.134	LISFYFSADTTAK	K	M	0.997	3.94	0.491	51.6	25	48.2	0	1	0	0	2	1463.74	1633.99		96540.1	574	586	Orange	true
Staal CBB 01v	Stalen Jeroen de Smet KULeuven 23 maart 2016	Staal CBB 01	VelosPro3865	CBB+3_004	CBB+3_004	CBB_1.fasta	97364.3	1	9	9	11	0.00451	0.134	NWLNQNPDEITGSK	K	T	0.997	4.73	0.667	43.6	25	43.1	0	2	0	0	2	1615.77	1448.38		83704.5	292	305	Orange	true
Staal CBB 01v	Stalen Jeroen de Smet KULeuven 23 maart 2016	Staal CBB 01	VelosPro3865	CBB+3_004	CBB+3_004	CBB_1.fasta	97364.3	1	9	9	11	0.00451	0.134	QNELSETGYDEQAK	R	A	0.997	3.68	0.355	50.9	25	39.2	0	1	0	0	2	1611.71	1211.09		38139.8	104	117	Orange	true
Staal CBB 01v	Stalen Jeroen de Smet KULeuven 23 maart 2016	Staal CBB 01	VelosPro3865	CBB+3_004	CBB+3_004	CBB_1.fasta	97364.3	1	9	9	11	0.00451	0.134	TEKDDFEDTENNAR	R	M	0.997	3.26	0.495	40	25	40	0	1	0	0	2	1683.71	1129.58		26741.2	368	381	Orange	true
Staal CBB 01v	Stalen Jeroen de Smet KULeuven 23 maart 2016	Staal CBB 01	VelosPro3865	CBB+3_004	CBB+3_004	CBB_1.fasta	97364.3	1	9	9	11	0.00451	0.134	TVEEIANTMSR	R	V	0.997	3.87	0.432	42	25	24.9	0	2	0	0	2	1250.6	1342.99		140172	221	231	Orange	true
Staal CBB 01v	Stalen Jeroen de Smet KULeuven 23 maart 2016	Staal CBB 01	VelosPro3865	CBB+3_004	CBB+3_004	CBB_1.fasta	97364.3	1	9	9	11	0.00451	0.134	VSTQYDDEDGNVWVSFNGAR	K	D	0.997	5.38	0.706	52.9	25	5.68	0	1	0	0	2	2259.98	1565.42		22783	520	539	Orange	true
Staal CBB 01v	Stalen Jeroen de Smet KULeuven 23 maart 2016	Staal CBB 01	VelosPro3865	CBB+3_004	CBB+3_004	CBB_1.fasta	97364.3	1	9	9	11	0.00451	0.134	YNASVLSQPALK	K	K	0.997	2.83	0.0712	36.7	25	4.4	0	1	0	0	2	1290.71	1366.83		76569.9	130	141	Orange	true
Staal CBB 01v	Stalen Jeroen de Smet KULeuven 23 maart 2016	Staal CBB 01	VelosPro3865	CBB+3_004	CBB+3_004	CBB_1.fasta	97364.3	1	9	9	11	0.00451	0.134	YYGEEPR	R	I	0.988	2.22	0.416	28.8	25	23.2	0	1	0	0	2	913.405	1110.12		114537	403	409	Orange	true
Staal CBB 01v	Stalen Jeroen de Smet KULeuven 23 maart 2016	Staal CBB 01	VelosPro3865	CBB-1_001	CBB-1_001	CBB_1.fasta	59510.6	1	3	4	5	0.00205	0.0617	FYVVQDAFR	R	T	0.997	2.84	0.329	40.2	25	31.2	0	1	0	0	2	1144.58	1526.27		159908	173	181	Orange	true
Staal CBB 01v	Stalen Jeroen de Smet KULeuven 23 maart 2016	Staal CBB 01	VelosPro3865	CBB-1_001	CBB-1_001	CBB_1.fasta	59510.6	1	3	4	5	0.00205	0.0617	TNDYNFIDK	R	A	0.997	2.58	0.339	30.4	25	30.4	0	2	0	0	2	1129.52	1354.36		199919	32	40	Orange	true
Staal CBB 01v	Stalen Jeroen de Smet KULeuven 23 maart 2016	Staal CBB 01	VelosPro3865	CBB-1_001	CBB-1_001	CBB_1.fasta	59510.6	1	3	4	5	0.00205	0.0617	YVISGYEFPANPSK	R	N	0.997	4.65	0.472	71.5	25	69	0	2	0	0	2	1571.77	1496.84		143500	282	295	Orange	true
Staal CBB 01v	Stalen Jeroen de Smet KULeuven 23 maart 2016	Staal CBB 01	VelosPro3865	CBB-1_008	CBB-1_008	CBB_1.fasta	23284.3	1	3	3	5	0.00205	0.156	AGTLADNSFGITYIVER	K	Q	0.997	5.25	0.688	80.7	25	80.7	0	2	0	0	2	1826.93	1639.01		173229	142	158	Orange	true
Staal CBB 01v	Stalen Jeroen de Smet KULeuven 23 maart 2016	Staal CBB 01	VelosPro3865	CBB-1_008	CBB-1_008	CBB_1.fasta	23284.3	1	3	3	5	0.00205	0.156	NQFIIAQALAQR	K	A	0.997	4.31	0.368	65.3	25	55.1	0	2	0	0	2	1372.77	1582.8		254557	98	109	Orange	true
Staal CBB 01v	Stalen Jeroen de Smet KULeuven 23 maart 2016	Staal CBB 01	VelosPro3865	CBB-1_008	CBB-1_008	CBB_1.fasta	23284.3	1	3	3	5	0.00205	0.156	SAAEKNQFIIAQALAQR	K	A	0.997	3.89	0.263	44.4	25	30.8	0	0	1	0	2	1859.01	1502.9		301525	93	109	Orange	true
Staal CBB 01v	Stalen Jeroen de Smet KULeuven 23 maart 2016	Staal CBB 01	VelosPro3865	CBB-1_007	CBB-1_007	CBB_1.fasta	22540.5	1	5	7	13	0.00533	0.374	DLTTFQGVPAGSIDEGR	K	L	0.997	5.32	0.503	74.7	25	67	0	4	0	0	2	1762.86	1493.15		480218	157	173	Orange	true
Staal CBB 01v	Stalen Jeroen de Smet KULeuven 23 maart 2016	Staal CBB 01	VelosPro3865	CBB-1_007	CBB-1_007	CBB_1.fasta	22540.5	1	5	7	13	0.00533	0.374	FLNTEDADAIVEFLNDK	R	G	0.997	4.86	0.618	123	25	118	0	4	0	0	2	1953.94	1827.49		248279	52	68	Orange	true
Staal CBB 01v	Stalen Jeroen de Smet KULeuven 23 maart 2016	Staal CBB 01	VelosPro3865	CBB-1_007	CBB-1_007	CBB_1.fasta	22540.5	1	5	7	13	0.00533	0.374	INGFSESGVLGYFYGK	R	N	0.997	4.9	0.658	62	25	62	0	2	0	0	2	1737.85	1720.65		108046	6	21	Orange	true
Staal CBB 01v	Stalen Jeroen de Smet KULeuven 23 maart 2016	Staal CBB 01	VelosPro3865	CBB-1_007	CBB-1_007	CBB_1.fasta	22540.5	1	5	7	13	0.00533	0.374	NAPAGVSAAASVASANVITFLVER	K	A	0.997	4.71	0.677	87.2	25	87.2	0	1	1	0	2	2315.24	1862.09		76993.5	127	150	Orange	true
Staal CBB 01v	Stalen Jeroen de Smet KULeuven 23 maart 2016	Staal CBB 01	VelosPro3865	CBB-1_007	CBB-1_007	CBB_1.fasta	22540.5	1	5	7	13	0.00533	0.374	VIDIVQQR	R	A	0.997	3.24	0.577	50.7	25	47.3	0	1	0	0	2	970.568	1276.77		318225	100	107	Orange	true
Staal CBB 01v	Stalen Jeroen de Smet KULeuven 23 maart 2016	Staal CBB 01	VelosPro3865	CBB-2_005	CBB-2_005	CBB_1.fasta	41772.3	1	6	7	9	0.00369	0.291	FGGTAQSEIDGTIIAPPDYFDINR	R	V	0.997	3.52	0.649	32.9	25	32.9	0	1	0	0	2	2597.25	1703.99		20000.8	303	326	Orange	true
Staal CBB 01v	Stalen Jeroen de Smet KULeuven 23 maart 2016	Staal CBB 01	VelosPro3865	CBB-2_005	CBB-2_005	CBB_1.fasta	41772.3	1	6	7	9	0.00369	0.291	GEPGEDSNNIYAIK	K	N	0.997	3.5	0.683	54.7	25	53.3	0	2	0	0	2	1506.71	1311.76		128584	245	258	Orange	true
Staal CBB 01v	Stalen Jeroen de Smet KULeuven 23 maart 2016	Staal CBB 01	VelosPro3865	CBB-2_005	CBB-2_005	CBB_1.fasta	41772.3	1	6	7	9	0.00369	0.291	IEIDIRNPYDIDVNELSVR	R	F	0.997	5.5	0.633	57.3	25.8	57.3	0	0	2	0	2	2273.18	1649.99		438826	284	302	Orange	true
Staal CBB 01v	Stalen Jeroen de Smet KULeuven 23 maart 2016	Staal CBB 01	VelosPro3865	CBB-2_005	CBB-2_005	CBB_1.fasta	41772.3	1	6	7	9	0.00369	0.291	NVIDTSYENALLVIGNVPAGYLVTR	K	I	0.997	5.69	0.681	29.9	25	-11.9	0	1	1	0	2	2693.4	1870.73		78636	259	283	Orange	true
Staal CBB 01v	Stalen Jeroen de Smet KULeuven 23 maart 2016	Staal CBB 01	VelosPro3865	CBB-2_005	CBB-2_005	CBB_1.fasta	41772.3	1	6	7	9	0.00369	0.291	QLPITPIEDNI	K	-	0.997	3.03	0.524	68.6	25	61.7	0	1	0	0	2	1252.68	1639.18		116257	371	381	Orange	true
Staal CBB 01v	Stalen Jeroen de Smet KULeuven 23 maart 2016	Staal CBB 01	VelosPro3865	CBB-2_005	CBB-2_005	CBB_1.fasta	41772.3	1	6	7	9	0.00369	0.291	TNAANEPTATWVGAPFSK	K	G	0.997	4.62	0.547	43.6	25	0	0	1	0	0	2	1862.89	1503.92		67869.5	99	116	Orange	true
Staal CBB 01v	Stalen Jeroen de Smet KULeuven 23 maart 2016	Staal CBB 01	VelosPro3865	CBB-2_003	CBB-2_003	CBB_1.fasta	131803	1	11	12	17	0.00697	0.116	AITNMSDPNADESVR	R	L	0.997	5.07	0.619	60.5	25	59.3	0	3	0	0	2	1635.73	1135.18		116735	915	929	Orange	true
Staal CBB 01v	Stalen Jeroen de Smet KULeuven 23 maart 2016	Staal CBB 01	VelosPro3865	CBB-2_003	CBB-2_003	CBB_1.fasta	131803	1	11	12	17	0.00697	0.116	DNDQITIKFPDAR	R	S	0.997	3.27	0.298	43	25	42.7	0	1	0	0	2	1532.77	1452		56055.5	335	347	Orange	true
Staal CBB 01v	Stalen Jeroen de Smet KULeuven 23 maart 2016	Staal CBB 01	VelosPro3865	CBB-2_003	CBB-2_003	CBB_1.fasta	131803	1	11	12	17	0.00697	0.116	DSAHGSTSLLLPSSK	R	S	0.997	3.54	0.512	38.7	25	33.8	0	2	0	0	2	1499.77	1319.27		97474.8	491	505	Orange	true
Staal CBB 01v	Stalen Jeroen de Smet KULeuven 23 maart 2016	Staal CBB 01	VelosPro3865	CBB-2_003	CBB-2_003	CBB_1.fasta	131803	1	11	12	17	0.00697	0.116	ENFLDTAER	R	R	0.997	3.09	0.278	32.7	25	20.4	0	2	0	0	2	1094.51	1372.29		223254	86	94	Orange	true
Staal CBB 01v	Stalen Jeroen de Smet KULeuven 23 maart 2016	Staal CBB 01	VelosPro3865	CBB-2_003	CBB-2_003	CBB_1.fasta	131803	1	11	12	17	0.00697	0.116	ENFLDTAERR	R	A	0.989	2.9	0.198	18	25	11	0	1	0	0	2	1250.61	1318.79		79971	86	95	Orange	true
Staal CBB 01v	Stalen Jeroen de Smet KULeuven 23 maart 2016	Staal CBB 01	VelosPro3865	CBB-2_003	CBB-2_003	CBB_1.fasta	131803	1	11	12	17	0.00697	0.116	FIDINDPTGKYQNTDVFTDDGAIYR	R	D	0.997	5.13	0.508	43.1	29.8	-1.15	0	0	2	0	2	2879.34	1586.23		124163	466	490	Orange	true
Staal CBB 01v	Stalen Jeroen de Smet KULeuven 23 maart 2016	Staal CBB 01	VelosPro3865	CBB-2_003	CBB-2_003	CBB_1.fasta	131803	1	11	12	17	0.00697	0.116	FVNGEDYNIAPLMLGNSVLK	R	A	0.997	4.28	0.581	36.3	25	-33.5	0	1	0	0	2	2195.11	1744.13		27775.6	433	452	Orange	true
Staal CBB 01v	Stalen Jeroen de Smet KULeuven 23 maart 2016	Staal CBB 01	VelosPro3865	CBB-2_003	CBB-2_003	CBB_1.fasta	131803	1	11	12	17	0.00697	0.116	NSFGQSLR	K	N	0.997	2.18	0.225	21.8	25	15.9	0	1	0	0	2	908.458	1226.07		182670	132	139	Orange	true
Staal CBB 01v	Stalen Jeroen de Smet KULeuven 23 maart 2016	Staal CBB 01	VelosPro3865	CBB-2_003	CBB-2_003	CBB_1.fasta	131803	1	11	12	17	0.00697	0.116	QGNLSFTDYQYDQR	K	I	0.997	3.33	0.646	48.3	25	48.3	0	1	0	0	2	1734.77	1437.86		45172.6	261	274	Orange	true
Staal CBB 01v	Stalen Jeroen de Smet KULeuven 23 maart 2016	Staal CBB 01	VelosPro3865	CBB-2_003	CBB-2_003	CBB_1.fasta	131803	1	11	12	17	0.00697	0.116	YLQLFGDTADPDYR	K	A	0.997	3.89	0.522	46.3	25	46.3	0	1	0	0	2	1673.78	1616.48		57319.4	1032	1045	Orange	true
Staal CBB 01v	Stalen Jeroen de Smet KULeuven 23 maart 2016	Staal CBB 01	VelosPro3865	CBB-2_003	CBB-2_003	CBB_1.fasta	131803	1	11	12	17	0.00697	0.116	YQNTDVFTDDGAIYR	K	D	0.997	4.8	0.556	40.3	25	40.3	0	2	0	0	2	1777.8	1474.42		100575	476	490	Orange	true
Staal CBB 01v	Stalen Jeroen de Smet KULeuven 23 maart 2016	Staal CBB 01	VelosPro3865	CBB-2_002	CBB-2_002	CBB_1.fasta	155158	1	10	11	34	0.0139	0.0606	ADIDRITVGDVTFADYGLTAAGK	K	A	0.997	4.51	0.635	35.4	25	35.2	0	1	0	0	2	2369.2	1650.12		104563	379	401	Orange	true
Staal CBB 01v	Stalen Jeroen de Smet KULeuven 23 maart 2016	Staal CBB 01	VelosPro3865	CBB-2_002	CBB-2_002	CBB_1.fasta	155158	1	10	11	34	0.0139	0.0606	AQLTVAGK	R	T	0.997	2.24	0.686	48.6	25	46.5	0	2	0	0	2	787.467	1091.33		293340	618	625	Orange	true
Staal CBB 01v	Stalen Jeroen de Smet KULeuven 23 maart 2016	Staal CBB 01	VelosPro3865	CBB-2_002	CBB-2_002	CBB_1.fasta	155158	1	10	11	34	0.0139	0.0606	AVIDYLDIK	K	G	0.997	3.1	0.584	43.5	25	33.3	0	6	0	0	2	1049.59	1587.95		1338750	402	410	Orange	true
Staal CBB 01v	Stalen Jeroen de Smet KULeuven 23 maart 2016	Staal CBB 01	VelosPro3865	CBB-2_002	CBB-2_002	CBB_1.fasta	155158	1	10	11	34	0.0139	0.0606	IDYLDIVGNSTTGTSR	K	A	0.997	5.77	0.618	98.5	25	91.9	0	3	0	0	2	1711.85	1564.03		1963200	602	617	Orange	true
Staal CBB 01v	Stalen Jeroen de Smet KULeuven 23 maart 2016	Staal CBB 01	VelosPro3865	CBB-2_002	CBB-2_002	CBB_1.fasta	155158	1	10	11	34	0.0139	0.0606	ITVGDVTFADYGLTAAGK	R	A	0.997	4.85	0.701	78.7	25	78.7	0	3	0	0	2	1798.92	1641.7		435986	384	401	Orange	true
Staal CBB 01v	Stalen Jeroen de Smet KULeuven 23 maart 2016	Staal CBB 01	VelosPro3865	CBB-2_002	CBB-2_002	CBB_1.fasta	155158	1	10	11	34	0.0139	0.0606	SAIEPYK	K	V	0.988	1.75	0.472	22.1	25	15.7	0	2	0	0	2	807.425	1164.47		430914	362	368	Orange	true
Staal CBB 01v	Stalen Jeroen de Smet KULeuven 23 maart 2016	Staal CBB 01	VelosPro3865	CBB-2_002	CBB-2_002	CBB_1.fasta	155158	1	10	11	34	0.0139	0.0606	SAIEPYKVSSSEFQGQK	K	A	0.997	4.15	0.661	44.9	26.2	38.3	0	4	2	0	2	1884.93	1326.68		4110460	362	378	Orange	true
Staal CBB 01v	Stalen Jeroen de Smet KULeuven 23 maart 2016	Staal CBB 01	VelosPro3865	CBB-2_002	CBB-2_002	CBB_1.fasta	155158	1	10	11	34	0.0139	0.0606	TDLGVSGNQTISK	K	D	0.997	3.76	0.651	67.9	25	63.9	0	4	0	0	2	1319.68	1205.72		938252	21	33	Orange	true
Staal CBB 01v	Stalen Jeroen de Smet KULeuven 23 maart 2016	Staal CBB 01	VelosPro3865	CBB-2_002	CBB-2_002	CBB_1.fasta	155158	1	10	11	34	0.0139	0.0606	TVTWDSSYK	R	I	0.997	2	0.454	21.1	25	20.1	0	3	0	0	2	1086.51	1334.25		523336	1525	1533	Orange	true
Staal CBB 01v	Stalen Jeroen de Smet KULeuven 23 maart 2016	Staal CBB 01	VelosPro3865	CBB-2_002	CBB-2_002	CBB_1.fasta	155158	1	10	11	34	0.0139	0.0606	VSSSEFQGQK	K	A	0.997	3.2	0.579	49.4	25	41.7	0	4	0	0	2	1096.53	1101.26		488546	369	378	Orange	true
Staal CBB 01v	Stalen Jeroen de Smet KULeuven 23 maart 2016	Staal CBB 01	VelosPro3865	CBB+2_062	CBB+2_062	CBB_1.fasta	21331.7	1	2	2	2	0.00082	0.146	EVPEVNAEELGGQGR	K	A	0.997	4.23	0.658	69	25	64.8	0	1	0	0	2	1583.77	1353.26		36611.2	140	154	Orange	true
Staal CBB 01v	Stalen Jeroen de Smet KULeuven 23 maart 2016	Staal CBB 01	VelosPro3865	CBB+2_062	CBB+2_062	CBB_1.fasta	21331.7	1	2	2	2	0.00082	0.146	ILTELTPEYSYR	K	V	0.973	2.49	0.49	0	0	0	0	1	0	0	2	1484.76	1491.92		132674	11	22	Orange	true
Staal CBB 01v	Stalen Jeroen de Smet KULeuven 23 maart 2016	Staal CBB 01	VelosPro3865	CBB+2_056	CBB+2_056	CBB_1.fasta	20907.9	1	1	2	3	0.00123	0.0688	LNTMPSQGVDTSK	K	M	0.997	3.2	0.45	39.4	25	37	0	3	0	0	2	1393.66	1095.05		177110	67	79	Orange	true
Staal CBB 01v	Stalen Jeroen de Smet KULeuven 23 maart 2016	Staal CBB 01	VelosPro3865	CBB-2_001	CBB-2_001	CBB_1.fasta	382989	1	15	16	20	0.0082	0.0564	DFTTAYADR	R	L	0.997	2.44	0.39	26.6	25	19.3	0	1	0	0	2	1059.47	1316.12		103128	1685	1693	Orange	true
Staal CBB 01v	Stalen Jeroen de Smet KULeuven 23 maart 2016	Staal CBB 01	VelosPro3865	CBB-2_001	CBB-2_001	CBB_1.fasta	382989	1	15	16	20	0.0082	0.0564	FGTQPFEIVK	R	T	0.996	2.53	0.195	20.6	25	14	0	2	0	0	2	1165.63	1491.75		268351	1045	1054	Orange	true
Staal CBB 01v	Stalen Jeroen de Smet KULeuven 23 maart 2016	Staal CBB 01	VelosPro3865	CBB-2_001	CBB-2_001	CBB_1.fasta	382989	1	15	16	20	0.0082	0.0564	IDGFVLQAGDR	R	I	0.997	3.27	0.423	60.2	25	46.9	0	1	0	0	2	1190.62	1459.12		106625	280	290	Orange	true
Staal CBB 01v	Stalen Jeroen de Smet KULeuven 23 maart 2016	Staal CBB 01	VelosPro3865	CBB-2_001	CBB-2_001	CBB_1.fasta	382989	1	15	16	20	0.0082	0.0564	IFLNELDLQR	K	Q	0.997	3.4	0.335	53.5	25	39.8	0	1	0	0	2	1260.69	1596.41		97149.6	98	107	Orange	true
Staal CBB 01v	Stalen Jeroen de Smet KULeuven 23 maart 2016	Staal CBB 01	VelosPro3865	CBB-2_001	CBB-2_001	CBB_1.fasta	382989	1	15	16	20	0.0082	0.0564	IFSSIDNAFK	R	I	0.997	2.86	0.207	29.2	25	11.4	0	1	0	0	2	1141.59	1500.71		137232	855	864	Orange	true
Staal CBB 01v	Stalen Jeroen de Smet KULeuven 23 maart 2016	Staal CBB 01	VelosPro3865	CBB-2_001	CBB-2_001	CBB_1.fasta	382989	1	15	16	20	0.0082	0.0564	ILFTSIGNPGENNR	R	I	0.997	4.25	0.417	58.2	25	58.2	0	1	0	0	2	1531.79	1485.04		99621.6	291	304	Orange	true
Staal CBB 01v	Stalen Jeroen de Smet KULeuven 23 maart 2016	Staal CBB 01	VelosPro3865	CBB-2_001	CBB-2_001	CBB_1.fasta	382989	1	15	16	20	0.0082	0.0564	INVGKDNSFPFALDNVGSNSTTGK	K	T	0.997	5.33	0.464	46.5	27.1	46.5	0	0	1	0	2	2482.22	1549.61		74457	767	790	Orange	true
Staal CBB 01v	Stalen Jeroen de Smet KULeuven 23 maart 2016	Staal CBB 01	VelosPro3865	CBB-2_001	CBB-2_001	CBB_1.fasta	382989	1	15	16	20	0.0082	0.0564	LEADLVDNSVGTK	R	I	0.997	4.67	0.408	53.5	25	32.4	0	2	0	0	2	1360.7	1323.27		366754	684	696	Orange	true
Staal CBB 01v	Stalen Jeroen de Smet KULeuven 23 maart 2016	Staal CBB 01	VelosPro3865	CBB-2_001	CBB-2_001	CBB_1.fasta	382989	1	15	16	20	0.0082	0.0564	NITEGSVNDLNNYETR	K	L	0.997	4.88	0.617	58.6	25	58.6	0	2	0	0	2	1838.85	1350.91		58890.5	668	683	Orange	true
Staal CBB 01v	Stalen Jeroen de Smet KULeuven 23 maart 2016	Staal CBB 01	VelosPro3865	CBB-2_001	CBB-2_001	CBB_1.fasta	382989	1	15	16	20	0.0082	0.0564	NTYNPDAVDQFEVAR	R	Q	0.997	4.71	0.607	69	25	69	0	2	0	0	2	1738.8	1433.57		114378	2791	2805	Orange	true
Staal CBB 01v	Stalen Jeroen de Smet KULeuven 23 maart 2016	Staal CBB 01	VelosPro3865	CBB-2_001	CBB-2_001	CBB_1.fasta	382989	1	15	16	20	0.0082	0.0564	NYQEGDVIR	K	I	0.997	2.88	0.291	22.5	25	13.7	0	1	0	0	2	1093.53	1216.45		118495	2318	2326	Orange	true
Staal CBB 01v	Stalen Jeroen de Smet KULeuven 23 maart 2016	Staal CBB 01	VelosPro3865	CBB-2_001	CBB-2_001	CBB_1.fasta	382989	1	15	16	20	0.0082	0.0564	QDYQFSTAYVSR	R	N	0.997	3.69	0.456	44.8	25	38.9	0	1	0	0	2	1464.68	1402.03		71189.5	108	119	Orange	true
Staal CBB 01v	Stalen Jeroen de Smet KULeuven 23 maart 2016	Staal CBB 01	VelosPro3865	CBB-2_001	CBB-2_001	CBB_1.fasta	382989	1	15	16	20	0.0082	0.0564	QYTQYNTLANR	K	R	0.997	2.88	0.272	41.1	25	40.9	0	1	0	0	2	1371.67	1253.96		74146.1	2663	2673	Orange	true
Staal CBB 01v	Stalen Jeroen de Smet KULeuven 23 maart 2016	Staal CBB 01	VelosPro3865	CBB-2_001	CBB-2_001	CBB_1.fasta	382989	1	15	16	20	0.0082	0.0564	TEEENPNLISFK	K	V	0.997	3.45	0.553	38.4	25	34.7	0	2	0	0	2	1420.7	1437.68		159950	2180	2191	Orange	true
Staal CBB 01v	Stalen Jeroen de Smet KULeuven 23 maart 2016	Staal CBB 01	VelosPro3865	CBB-2_001	CBB-2_001	CBB_1.fasta	382989	1	15	16	20	0.0082	0.0564	TFIPPTPQFLGILK	K	A	0.997	1.67	0.389	21.1	25	21.1	0	1	0	0	2	1572.9	1757.28		73294.4	791	804	Orange	true
Staal CBB 01v	Stalen Jeroen de Smet KULeuven 23 maart 2016	Staal CBB 01	VelosPro3865	CBB+2_034	CBB+2_034	CBB_1.fasta	26608.6	1	2	2	3	0.00123	0.0837	EFNYYSQESR	K	T	0.997	3.39	0.419	42.5	25	42.5	0	2	0	0	2	1322.56	1289.03		177281	115	124	Orange	true
Staal CBB 01v	Stalen Jeroen de Smet KULeuven 23 maart 2016	Staal CBB 01	VelosPro3865	CBB+2_034	CBB+2_034	CBB_1.fasta	26608.6	1	2	2	3	0.00123	0.0837	YGVVIPGASR	K	A	0.997	3.13	0.467	36.5	25	33.8	0	1	0	0	2	1018.57	1357.19		161846	18	27	Orange	true
Staal CBB 02v	Stalen Jeroen de Smet KULeuven 23 maart 2016	Staal CBB 02	VelosPro3866	CBB-2_005	CBB-2_005	CBB_1.fasta	41772.3	1	9	11	15	0.00512	0.357	FGGTAQSEIDGTIIAPPDYFDINR	R	V	0.997	3.33	0.468	13	26.4	12.8	0	0	3	0	2	2597.25	1690.3		236218	303	326	Empty	true
Staal CBB 02v	Stalen Jeroen de Smet KULeuven 23 maart 2016	Staal CBB 02	VelosPro3866	CBB-2_005	CBB-2_005	CBB_1.fasta	41772.3	1	9	11	15	0.00512	0.357	GEDGDKGDKGEPGEDSNNIYAIK	K	N	0.997	2.22	0.338	26.2	25.8	25.3	0	0	0	1	2	2408.09	1212.74		258167	236	258	Empty	true
Staal CBB 02v	Stalen Jeroen de Smet KULeuven 23 maart 2016	Staal CBB 02	VelosPro3866	CBB-2_005	CBB-2_005	CBB_1.fasta	41772.3	1	9	11	15	0.00512	0.357	GEPGEDSNNIYAIK	K	N	0.997	3.33	0.754	57.2	25	57.2	0	2	0	0	2	1506.71	1320.97		543743	245	258	Empty	true
Staal CBB 02v	Stalen Jeroen de Smet KULeuven 23 maart 2016	Staal CBB 02	VelosPro3866	CBB-2_005	CBB-2_005	CBB_1.fasta	41772.3	1	9	11	15	0.00512	0.357	NPYDIDVNELSVR	R	F	0.997	4.53	0.44	69.3	25	53.8	0	1	0	0	2	1533.75	1520.4		177750	290	302	Empty	true
Staal CBB 02v	Stalen Jeroen de Smet KULeuven 23 maart 2016	Staal CBB 02	VelosPro3866	CBB-2_005	CBB-2_005	CBB_1.fasta	41772.3	1	9	11	15	0.00512	0.357	NVIDTSYENALLVIGNVPAGYLVTR	K	I	0.997	5.02	0.69	65.7	25	65.7	0	1	2	0	2	2691.44	1893.83		344127	259	283	Empty	true
Staal CBB 02v	Stalen Jeroen de Smet KULeuven 23 maart 2016	Staal CBB 02	VelosPro3866	CBB-2_005	CBB-2_005	CBB_1.fasta	41772.3	1	9	11	15	0.00512	0.357	QLPITPIEDNI	K	-	0.997	2.8	0.456	51.4	25	48.6	0	1	0	0	2	1252.68	1632.63		120198	371	381	Empty	true
Staal CBB 02v	Stalen Jeroen de Smet KULeuven 23 maart 2016	Staal CBB 02	VelosPro3866	CBB-2_005	CBB-2_005	CBB_1.fasta	41772.3	1	9	11	15	0.00512	0.357	TNAANEPTATWVGAPFSK	K	G	0.997	4.46	0.63	68.8	25.1	68.8	0	2	0	0	2	1861.91	1534.23		240669	99	116	Empty	true
Staal CBB 02v	Stalen Jeroen de Smet KULeuven 23 maart 2016	Staal CBB 02	VelosPro3866	CBB-2_005	CBB-2_005	CBB_1.fasta	41772.3	1	9	11	15	0.00512	0.357	VWSDGILFR	K	G	0.997	3.2	0.452	45.1	25	33.1	0	1	0	0	2	1092.58	1650.82		268562	224	232	Empty	true
Staal CBB 02v	Stalen Jeroen de Smet KULeuven 23 maart 2016	Staal CBB 02	VelosPro3866	CBB-2_005	CBB-2_005	CBB_1.fasta	41772.3	1	9	11	15	0.00512	0.357	YIVDEVNHEISDK	R	E	0.997	4.23	0.46	54.7	25	47.9	0	1	0	0	2	1560.75	1353.99		117991	330	342	Empty	true
Staal CBB 02v	Stalen Jeroen de Smet KULeuven 23 maart 2016	Staal CBB 02	VelosPro3866	CBB-2_004	CBB-2_004	CBB_1.fasta	97970.4	1	2	2	3	0.00102	0.03	GVPTQSGSTTNR	K	N	0.979	2.24	0.583	7.82	25	1.9	0	1	0	0	2	1204.59	1001.76		31009.2	551	562	Orange	true
Staal CBB 02v	Stalen Jeroen de Smet KULeuven 23 maart 2016	Staal CBB 02	VelosPro3866	CBB-2_004	CBB-2_004	CBB_1.fasta	97970.4	1	2	2	3	0.00102	0.03	TPGTPGAESYQQFPK	R	G	0.997	4.07	0.56	39.6	25	38.9	0	2	0	0	2	1607.77	1323.89		95059.7	79	93	Orange	true
Staal CBB 02v	Stalen Jeroen de Smet KULeuven 23 maart 2016	Staal CBB 02	VelosPro3866	CBB-2_002	CBB-2_002	CBB_1.fasta	155158	1	9	9	18	0.00614	0.0574	AQLTVAGK	R	T	0.997	2.2	0.436	32.7	25	24.6	0	1	0	0	2	787.467	1103.03		192317	618	625	Empty	true
Staal CBB 02v	Stalen Jeroen de Smet KULeuven 23 maart 2016	Staal CBB 02	VelosPro3866	CBB-2_002	CBB-2_002	CBB_1.fasta	155158	1	9	9	18	0.00614	0.0574	AVIDYLDIK	K	G	0.997	2.6	0.518	42.5	25	36.3	0	2	0	0	2	1049.59	1577.81		462019	402	410	Empty	true
Staal CBB 02v	Stalen Jeroen de Smet KULeuven 23 maart 2016	Staal CBB 02	VelosPro3866	CBB-2_002	CBB-2_002	CBB_1.fasta	155158	1	9	9	18	0.00614	0.0574	IDYLDIVGNSTTGTSR	K	A	0.997	6.07	0.589	86.9	25	80.6	0	3	0	0	2	1711.85	1581.45		936274	602	617	Empty	true
Staal CBB 02v	Stalen Jeroen de Smet KULeuven 23 maart 2016	Staal CBB 02	VelosPro3866	CBB-2_002	CBB-2_002	CBB_1.fasta	155158	1	9	9	18	0.00614	0.0574	ITVGDVTFADYGLTAAGK	R	A	0.997	4.67	0.662	65.3	25	65.3	0	2	0	0	2	1798.92	1676.54		324754	384	401	Empty	true
Staal CBB 02v	Stalen Jeroen de Smet KULeuven 23 maart 2016	Staal CBB 02	VelosPro3866	CBB-2_002	CBB-2_002	CBB_1.fasta	155158	1	9	9	18	0.00614	0.0574	SAIEPYK	K	V	0.988	1.7	0.296	22.5	25	12.3	0	1	0	0	2	807.425	1135.54		188991	362	368	Empty	true
Staal CBB 02v	Stalen Jeroen de Smet KULeuven 23 maart 2016	Staal CBB 02	VelosPro3866	CBB-2_002	CBB-2_002	CBB_1.fasta	155158	1	9	9	18	0.00614	0.0574	SAIEPYKVSSSEFQGQK	K	A	0.997	3.85	0.659	30.2	25	29.6	0	1	0	0	2	1884.93	1317.38		39891.4	362	378	Empty	true
Staal CBB 02v	Stalen Jeroen de Smet KULeuven 23 maart 2016	Staal CBB 02	VelosPro3866	CBB-2_002	CBB-2_002	CBB_1.fasta	155158	1	9	9	18	0.00614	0.0574	TDLGVSGNQTISK	K	D	0.997	4.24	0.652	72.5	25	65.7	0	3	0	0	2	1319.68	1190.03		597914	21	33	Empty	true
Staal CBB 02v	Stalen Jeroen de Smet KULeuven 23 maart 2016	Staal CBB 02	VelosPro3866	CBB-2_002	CBB-2_002	CBB_1.fasta	155158	1	9	9	18	0.00614	0.0574	TVTWDSSYK	R	I	0.997	1.8	0.239	13.4	25	13.4	0	1	0	0	2	1086.51	1322.05		221326	1525	1533	Empty	true
Staal CBB 02v	Stalen Jeroen de Smet KULeuven 23 maart 2016	Staal CBB 02	VelosPro3866	CBB-2_002	CBB-2_002	CBB_1.fasta	155158	1	9	9	18	0.00614	0.0574	VSSSEFQGQK	K	A	0.997	3.31	0.563	30.8	25	30.8	0	4	0	0	2	1096.53	1109.69		1421950	369	378	Empty	true
Staal CBB 02v	Stalen Jeroen de Smet KULeuven 23 maart 2016	Staal CBB 02	VelosPro3866	CBB-2_001	CBB-2_001	CBB_1.fasta	382989	1	12	13	16	0.00546	0.0478	AAAPIIEFNK	R	N	0.997	3.12	0.577	38.8	25	37.6	0	2	0	0	2	1073.6	1418.83		307603	233	242	Empty	true
Staal CBB 02v	Stalen Jeroen de Smet KULeuven 23 maart 2016	Staal CBB 02	VelosPro3866	CBB-2_001	CBB-2_001	CBB_1.fasta	382989	1	12	13	16	0.00546	0.0478	DNSFPFALDNVGSNSTTGK	K	T	0.997	3.63	0.398	22.2	25	18.4	0	1	0	0	2	1970.91	1611.39		39055.3	772	790	Empty	true
Staal CBB 02v	Stalen Jeroen de Smet KULeuven 23 maart 2016	Staal CBB 02	VelosPro3866	CBB-2_001	CBB-2_001	CBB_1.fasta	382989	1	12	13	16	0.00546	0.0478	IDGFVLQAGDR	R	I	0.997	3.97	0.481	76.9	25	69.7	0	1	0	0	2	1190.62	1459.13		173221	280	290	Empty	true
Staal CBB 02v	Stalen Jeroen de Smet KULeuven 23 maart 2016	Staal CBB 02	VelosPro3866	CBB-2_001	CBB-2_001	CBB_1.fasta	382989	1	12	13	16	0.00546	0.0478	IFLNELDLQR	K	Q	0.997	3.55	0.266	45.6	25	32.6	0	1	0	0	2	1260.69	1593.31		126791	98	107	Empty	true
Staal CBB 02v	Stalen Jeroen de Smet KULeuven 23 maart 2016	Staal CBB 02	VelosPro3866	CBB-2_001	CBB-2_001	CBB_1.fasta	382989	1	12	13	16	0.00546	0.0478	IFSSIDNAFK	R	I	0.997	2.41	0.038	23.6	25	7.85	0	1	0	0	2	1141.59	1507.6		154259	855	864	Empty	true
Staal CBB 02v	Stalen Jeroen de Smet KULeuven 23 maart 2016	Staal CBB 02	VelosPro3866	CBB-2_001	CBB-2_001	CBB_1.fasta	382989	1	12	13	16	0.00546	0.0478	ILFTSIGNPGENNR	R	I	0.997	4.83	0.433	60.1	25	49.3	0	1	0	0	2	1531.79	1480.56		109489	291	304	Empty	true
Staal CBB 02v	Stalen Jeroen de Smet KULeuven 23 maart 2016	Staal CBB 02	VelosPro3866	CBB-2_001	CBB-2_001	CBB_1.fasta	382989	1	12	13	16	0.00546	0.0478	INPTDSSESLEVFFDGVK	K	T	0.997	5.36	0.677	60.3	25	60.3	0	2	0	0	2	1983.95	1732.1		125371	568	585	Empty	true
Staal CBB 02v	Stalen Jeroen de Smet KULeuven 23 maart 2016	Staal CBB 02	VelosPro3866	CBB-2_001	CBB-2_001	CBB_1.fasta	382989	1	12	13	16	0.00546	0.0478	INYNYGLDK	K	V	0.997	2.45	0.246	22.8	25	22.8	0	1	0	0	2	1099.54	1325.74		202778	410	418	Empty	true
Staal CBB 02v	Stalen Jeroen de Smet KULeuven 23 maart 2016	Staal CBB 02	VelosPro3866	CBB-2_001	CBB-2_001	CBB_1.fasta	382989	1	12	13	16	0.00546	0.0478	LNDSTVYPSSTFTGSNLFGLK	K	I	0.997	3.79	0.439	35.8	25	24.4	0	2	0	0	2	2249.1	1683.96		45674.7	389	409	Empty	true
Staal CBB 02v	Stalen Jeroen de Smet KULeuven 23 maart 2016	Staal CBB 02	VelosPro3866	CBB-2_001	CBB-2_001	CBB_1.fasta	382989	1	12	13	16	0.00546	0.0478	NTYNPDAVDQFEVAR	R	Q	0.997	3.74	0.456	43.3	25	43.3	0	1	0	0	2	1738.8	1444.29		50286.2	2791	2805	Empty	true
Staal CBB 02v	Stalen Jeroen de Smet KULeuven 23 maart 2016	Staal CBB 02	VelosPro3866	CBB-2_001	CBB-2_001	CBB_1.fasta	382989	1	12	13	16	0.00546	0.0478	QDYQFSTAYVSR	R	N	0.997	3.87	0.578	67.1	25	59.8	0	1	0	0	2	1464.68	1403.4		72851.5	108	119	Empty	true
Staal CBB 02v	Stalen Jeroen de Smet KULeuven 23 maart 2016	Staal CBB 02	VelosPro3866	CBB-2_001	CBB-2_001	CBB_1.fasta	382989	1	12	13	16	0.00546	0.0478	VFNTISEMNLYK	K	S	0.997	3.34	0.338	19.9	25	19.9	0	2	0	0	2	1474.72	1433.34		155023	504	515	Empty	true
Staal CBB 02v	Stalen Jeroen de Smet KULeuven 23 maart 2016	Staal CBB 02	VelosPro3866	CBB+2_056	CBB+2_056	CBB_1.fasta	20907.9	1	4	6	10	0.00341	0.333	AMQEATAQANVDPK	R	A	0.997	5.31	0.435	72.1	25	58.2	0	2	0	0	2	1473.7	1130.68		109420	160	173	Empty	true
Staal CBB 02v	Stalen Jeroen de Smet KULeuven 23 maart 2016	Staal CBB 02	VelosPro3866	CBB+2_056	CBB+2_056	CBB_1.fasta	20907.9	1	4	6	10	0.00341	0.333	HIEDAINQSIYD	K	-	0.997	2.48	0.33	29	25	29	0	2	0	0	2	1417.66	1388.68		185847	178	189	Empty	true
Staal CBB 02v	Stalen Jeroen de Smet KULeuven 23 maart 2016	Staal CBB 02	VelosPro3866	CBB+2_056	CBB+2_056	CBB_1.fasta	20907.9	1	4	6	10	0.00341	0.333	LNTMPSQGVDTSK	K	M	0.997	4.15	0.49	54.9	25	45.9	0	4	0	0	2	1393.66	1132.33		398636	67	79	Empty	true
Staal CBB 02v	Stalen Jeroen de Smet KULeuven 23 maart 2016	Staal CBB 02	VelosPro3866	CBB+2_056	CBB+2_056	CBB_1.fasta	20907.9	1	4	6	10	0.00341	0.333	SLGLMPGAEPTPEPEVQPEPKPER	K	N	0.997	2.78	0.302	25.2	27.6	25.2	0	0	2	0	2	2601.29	1380.33		123682	91	114	Empty	true
Staal CBB 02v	Stalen Jeroen de Smet KULeuven 23 maart 2016	Staal CBB 02	VelosPro3866	CBB+3_004	CBB+3_004	CBB_1.fasta	97364.3	1	15	20	31	0.0106	0.216	DDFEDTENNAR	K	M	0.997	3.71	0.559	52.7	25	52.7	0	2	0	0	2	1325.52	1162.12		174432	371	381	Empty	true
Staal CBB 02v	Stalen Jeroen de Smet KULeuven 23 maart 2016	Staal CBB 02	VelosPro3866	CBB+3_004	CBB+3_004	CBB_1.fasta	97364.3	1	15	20	31	0.0106	0.216	DHMYIQEGGK	R	D	0.997	2.69	0.623	12.6	25	12.6	0	2	0	0	2	1177.53	1140.77		233823	540	549	Empty	true
Staal CBB 02v	Stalen Jeroen de Smet KULeuven 23 maart 2016	Staal CBB 02	VelosPro3866	CBB+3_004	CBB+3_004	CBB_1.fasta	97364.3	1	15	20	31	0.0106	0.216	DYFVGYGDEMSR	K	C	0.997	3.97	0.623	41	25	41	0	2	0	0	2	1454.59	1444.83		239209	550	561	Empty	true
Staal CBB 02v	Stalen Jeroen de Smet KULeuven 23 maart 2016	Staal CBB 02	VelosPro3866	CBB+3_004	CBB+3_004	CBB_1.fasta	97364.3	1	15	20	31	0.0106	0.216	EGVKDSLANLK	R	L	0.997	2.69	0.291	26.2	25	19.1	0	1	0	0	2	1173.65	1266.67		175064	169	179	Empty	true
Staal CBB 02v	Stalen Jeroen de Smet KULeuven 23 maart 2016	Staal CBB 02	VelosPro3866	CBB+3_004	CBB+3_004	CBB_1.fasta	97364.3	1	15	20	31	0.0106	0.216	GIIPDVAYFTNLQTIHK	K	L	0.997	3.26	0.573	39.8	25	39.8	0	1	0	0	2	1930.04	1686.23		57717.5	464	480	Empty	true
Staal CBB 02v	Stalen Jeroen de Smet KULeuven 23 maart 2016	Staal CBB 02	VelosPro3866	CBB+3_004	CBB+3_004	CBB_1.fasta	97364.3	1	15	20	31	0.0106	0.216	IMGYYDDIK	R	E	0.997	2.75	0.388	32.5	25	26.3	0	2	0	0	2	1133.52	1335.2		430013	410	418	Empty	true
Staal CBB 02v	Stalen Jeroen de Smet KULeuven 23 maart 2016	Staal CBB 02	VelosPro3866	CBB+3_004	CBB+3_004	CBB_1.fasta	97364.3	1	15	20	31	0.0106	0.216	LISFYFSADTTAK	K	M	0.997	3.91	0.468	59.4	25	59.4	0	1	0	0	2	1463.74	1628.46		148124	574	586	Empty	true
Staal CBB 02v	Stalen Jeroen de Smet KULeuven 23 maart 2016	Staal CBB 02	VelosPro3866	CBB+3_004	CBB+3_004	CBB_1.fasta	97364.3	1	15	20	31	0.0106	0.216	MLEYPEAGDSLLGDLWLSINR	R	Y	0.997	5.34	0.713	39.8	25	0	0	2	0	0	2	2393.17	1958.49		27316.5	382	402	Empty	true
Staal CBB 02v	Stalen Jeroen de Smet KULeuven 23 maart 2016	Staal CBB 02	VelosPro3866	CBB+3_004	CBB+3_004	CBB_1.fasta	97364.3	1	15	20	31	0.0106	0.216	NWLNQNPDEITGSK	K	T	0.997	4.28	0.635	44.9	25	44.9	0	3	0	0	2	1615.77	1482.28		212696	292	305	Empty	true
Staal CBB 02v	Stalen Jeroen de Smet KULeuven 23 maart 2016	Staal CBB 02	VelosPro3866	CBB+3_004	CBB+3_004	CBB_1.fasta	97364.3	1	15	20	31	0.0106	0.216	QNELSETGYDEQAK	R	A	0.997	3.91	0.454	47.4	25	42.1	0	5	0	0	2	1611.71	1216.66		394591	104	117	Empty	true
Staal CBB 02v	Stalen Jeroen de Smet KULeuven 23 maart 2016	Staal CBB 02	VelosPro3866	CBB+3_004	CBB+3_004	CBB_1.fasta	97364.3	1	15	20	31	0.0106	0.216	SFHIELRPEDLK	K	G	0.997	3.74	0.406	30.1	25	21.3	0	1	0	0	2	1483.79	1447.1		123610	452	463	Empty	true
Staal CBB 02v	Stalen Jeroen de Smet KULeuven 23 maart 2016	Staal CBB 02	VelosPro3866	CBB+3_004	CBB+3_004	CBB_1.fasta	97364.3	1	15	20	31	0.0106	0.216	TEKDDFEDTENNAR	R	M	0.997	4.91	0.643	48.9	25	11.1	0	2	0	0	2	1684.69	1109.27		90824.1	368	381	Empty	true
Staal CBB 02v	Stalen Jeroen de Smet KULeuven 23 maart 2016	Staal CBB 02	VelosPro3866	CBB+3_004	CBB+3_004	CBB_1.fasta	97364.3	1	15	20	31	0.0106	0.216	TVEEIANTMSR	R	V	0.997	4.07	0.493	58.8	25	40.6	0	4	0	0	2	1250.6	1331.51		530602	221	231	Empty	true
Staal CBB 02v	Stalen Jeroen de Smet KULeuven 23 maart 2016	Staal CBB 02	VelosPro3866	CBB+3_004	CBB+3_004	CBB_1.fasta	97364.3	1	15	20	31	0.0106	0.216	VSTQYDDEDGNVWVSFNGAR	K	D	0.997	4.66	0.72	80.4	25	80	0	1	0	0	2	2258.99	1561.22		18313.7	520	539	Empty	true
Staal CBB 02v	Stalen Jeroen de Smet KULeuven 23 maart 2016	Staal CBB 02	VelosPro3866	CBB+3_004	CBB+3_004	CBB_1.fasta	97364.3	1	15	20	31	0.0106	0.216	YYGEEPR	R	I	0.988	2.44	0.508	31	25	27.8	0	2	0	0	2	913.405	1104.74		742889	403	409	Empty	true
Staal CBB 02v	Stalen Jeroen de Smet KULeuven 23 maart 2016	Staal CBB 02	VelosPro3866	CBB-1_008	CBB-1_008	CBB_1.fasta	23284.3	1	4	4	11	0.00375	0.234	AGTLADNSFGITYIVER	K	Q	0.997	5.44	0.662	99.8	25	99.8	0	5	0	0	2	1826.93	1648.11		940252	142	158	Empty	true
Staal CBB 02v	Stalen Jeroen de Smet KULeuven 23 maart 2016	Staal CBB 02	VelosPro3866	CBB-1_008	CBB-1_008	CBB_1.fasta	23284.3	1	4	4	11	0.00375	0.234	DGTPAAAAAVAIK	K	V	0.997	2.04	0.399	39.2	25	32.4	0	3	0	0	2	1155.64	1300.11		880185	197	209	Empty	true
Staal CBB 02v	Stalen Jeroen de Smet KULeuven 23 maart 2016	Staal CBB 02	VelosPro3866	CBB-1_008	CBB-1_008	CBB_1.fasta	23284.3	1	4	4	11	0.00375	0.234	NQFIIAQALAQR	K	A	0.997	4.42	0.432	53.4	25	37.9	0	1	0	0	2	1372.77	1582.98		225820	98	109	Empty	true
Staal CBB 02v	Stalen Jeroen de Smet KULeuven 23 maart 2016	Staal CBB 02	VelosPro3866	CBB-1_008	CBB-1_008	CBB_1.fasta	23284.3	1	4	4	11	0.00375	0.234	NYGMSANSR	R	E	0.997	2.1	0.589	31.8	25	31.8	0	2	0	0	2	999.431	1091.07		414926	41	49	Empty	true
Staal CBB 02v	Stalen Jeroen de Smet KULeuven 23 maart 2016	Staal CBB 02	VelosPro3866	CBB-1_007	CBB-1_007	CBB_1.fasta	22540.5	1	8	10	21	0.00716	0.548	ANVFDKDLTTFQGVPAGSIDEGR	R	L	0.997	3.2	0.277	21	25.8	19.4	0	0	1	0	2	2437.2	1540.86		93875.1	151	173	Empty	true
Staal CBB 02v	Stalen Jeroen de Smet KULeuven 23 maart 2016	Staal CBB 02	VelosPro3866	CBB-1_007	CBB-1_007	CBB_1.fasta	22540.5	1	8	10	21	0.00716	0.548	AVVLSTSLTAQGVAVAGFK	R	N	0.997	3.3	0.663	60	25	60	0	1	0	0	2	1819.03	1608.72		54854.5	108	126	Empty	true
Staal CBB 02v	Stalen Jeroen de Smet KULeuven 23 maart 2016	Staal CBB 02	VelosPro3866	CBB-1_007	CBB-1_007	CBB_1.fasta	22540.5	1	8	10	21	0.00716	0.548	DLTTFQGVPAGSIDEGR	K	L	0.997	3.92	0.585	54.6	25	50.3	0	5	0	0	2	1762.86	1496.38		1049360	157	173	Empty	true
Staal CBB 02v	Stalen Jeroen de Smet KULeuven 23 maart 2016	Staal CBB 02	VelosPro3866	CBB-1_007	CBB-1_007	CBB_1.fasta	22540.5	1	8	10	21	0.00716	0.548	FLNTEDADAIVEFLNDK	R	G	0.997	6.04	0.573	100	25	85.9	0	4	0	0	2	1953.94	1827.5		600924	52	68	Empty	true
Staal CBB 02v	Stalen Jeroen de Smet KULeuven 23 maart 2016	Staal CBB 02	VelosPro3866	CBB-1_007	CBB-1_007	CBB_1.fasta	22540.5	1	8	10	21	0.00716	0.548	INGFSESGVLGYFYGK	R	N	0.997	5.42	0.638	77.2	25	72	0	2	0	0	2	1737.85	1723.17		179845	6	21	Empty	true
Staal CBB 02v	Stalen Jeroen de Smet KULeuven 23 maart 2016	Staal CBB 02	VelosPro3866	CBB-1_007	CBB-1_007	CBB_1.fasta	22540.5	1	8	10	21	0.00716	0.548	NAPAGVSAAASVASANVITFLVER	K	A	0.997	5.74	0.658	50.7	25	5.05	0	1	3	0	2	2316.22	1873.16		186492	127	150	Empty	true
Staal CBB 02v	Stalen Jeroen de Smet KULeuven 23 maart 2016	Staal CBB 02	VelosPro3866	CBB-1_007	CBB-1_007	CBB_1.fasta	22540.5	1	8	10	21	0.00716	0.548	VIDIVQQR	R	A	0.997	2.81	0.531	48.6	25	45.2	0	2	0	0	2	970.568	1294.09		558835	100	107	Empty	true
Staal CBB 02v	Stalen Jeroen de Smet KULeuven 23 maart 2016	Staal CBB 02	VelosPro3866	CBB-1_007	CBB-1_007	CBB_1.fasta	22540.5	1	8	10	21	0.00716	0.548	VTGAVASFAELQR	K	F	0.997	4.26	0.544	63.4	25	61	0	2	0	0	2	1348.72	1464.71		392356	39	51	Empty	true
Staal CBB 02v	Stalen Jeroen de Smet KULeuven 23 maart 2016	Staal CBB 02	VelosPro3866	CBB-1_001	CBB-1_001	CBB_1.fasta	59510.6	1	3	3	3	0.00102	0.0732	DTNDNWTIVETQYGNK	K	L	0.997	5.05	0.599	51.5	25	49.8	0	1	0	0	2	1897.86	1496.65		39510.2	311	326	Orange	true
Staal CBB 02v	Stalen Jeroen de Smet KULeuven 23 maart 2016	Staal CBB 02	VelosPro3866	CBB-1_001	CBB-1_001	CBB_1.fasta	59510.6	1	3	3	3	0.00102	0.0732	FYVVQDAFR	R	T	0.997	2.91	0.351	36.6	25	27.3	0	1	0	0	2	1144.58	1525.82		174069	173	181	Orange	true
Staal CBB 02v	Stalen Jeroen de Smet KULeuven 23 maart 2016	Staal CBB 02	VelosPro3866	CBB-1_001	CBB-1_001	CBB_1.fasta	59510.6	1	3	3	3	0.00102	0.0732	IMPGDVIELPNLR	K	D	0.997	2.69	0.486	43.1	25	37.8	0	1	0	0	2	1466.8	1661.19		164078	147	159	Orange	true
Staal CBB 02v	Stalen Jeroen de Smet KULeuven 23 maart 2016	Staal CBB 02	VelosPro3866	CBB+3_021	CBB+3_021	CBB_1.fasta	34354.6	1	2	2	2	0.000682	0.0852	IDVQGLESNDLETLSR	R	M	0.997	4.21	0.507	45.6	25	45.2	0	1	0	0	2	1788.9	1553.25		57097.1	20	35	Orange	true
Staal CBB 02v	Stalen Jeroen de Smet KULeuven 23 maart 2016	Staal CBB 02	VelosPro3866	CBB+3_021	CBB+3_021	CBB_1.fasta	34354.6	1	2	2	2	0.000682	0.0852	MLALAGQAENK	R	G	0.997	3.59	0.393	38	25	34.9	0	1	0	0	2	1145.6	1280.96		156775	36	46	Orange	true
Staal CBB 02v	Stalen Jeroen de Smet KULeuven 23 maart 2016	Staal CBB 02	VelosPro3866	CBB+3_016	CBB+3_016	CBB_1.fasta	40381.4	1	5	7	9	0.00307	0.188	IDASINGLNAGETTR	R	T	0.997	5.59	0.509	66.1	25	0	0	2	0	0	2	1532.76	1349.14		261540	337	351	Empty	true
Staal CBB 02v	Stalen Jeroen de Smet KULeuven 23 maart 2016	Staal CBB 02	VelosPro3866	CBB+3_016	CBB+3_016	CBB_1.fasta	40381.4	1	5	7	9	0.00307	0.188	MVLTNNGDSLK	R	V	0.997	2.9	0.376	32.1	25	18.7	0	2	0	0	2	1191.6	1226.23		329414	130	140	Empty	true
Staal CBB 02v	Stalen Jeroen de Smet KULeuven 23 maart 2016	Staal CBB 02	VelosPro3866	CBB+3_016	CBB+3_016	CBB_1.fasta	40381.4	1	5	7	9	0.00307	0.188	NTSGTGELLISLVDSAR	R	Q	0.997	4.92	0.594	97.1	25	91.6	0	2	0	0	2	1732.91	1760.84		118384	78	94	Empty	true
Staal CBB 02v	Stalen Jeroen de Smet KULeuven 23 maart 2016	Staal CBB 02	VelosPro3866	CBB+3_016	CBB+3_016	CBB_1.fasta	40381.4	1	5	7	9	0.00307	0.188	TDYNTYVTASLNSPK	K	H	0.997	5	0.626	70.1	25	70.1	0	2	0	0	2	1673.8	1430.47		92944.1	317	331	Empty	true
Staal CBB 02v	Stalen Jeroen de Smet KULeuven 23 maart 2016	Staal CBB 02	VelosPro3866	CBB+3_016	CBB+3_016	CBB_1.fasta	40381.4	1	5	7	9	0.00307	0.188	YISFTQGTPTK	K	T	0.997	3.11	0.305	46	25	41.8	0	1	0	0	2	1242.64	1343.91		139859	175	185	Empty	true
Staal CBB 02v	Stalen Jeroen de Smet KULeuven 23 maart 2016	Staal CBB 02	VelosPro3866	CBB+3_012	CBB+3_012	CBB_1.fasta	44096.5	1	13	21	86	0.0293	0.472	AAPTSQLEGVMGR	R	R	0.997	3.59	0.734	80.3	25	78	0	5	0	0	2	1316.66	1401.55		9263260	150	162	Empty	true
Staal CBB 02v	Stalen Jeroen de Smet KULeuven 23 maart 2016	Staal CBB 02	VelosPro3866	CBB+3_012	CBB+3_012	CBB_1.fasta	44096.5	1	13	21	86	0.0293	0.472	ALPGAAAVVYDQSK	R	V	0.997	4.64	0.643	73.1	25	69.8	0	9	1	0	2	1389.74	1414.74		6243710	226	239	Empty	true
Staal CBB 02v	Stalen Jeroen de Smet KULeuven 23 maart 2016	Staal CBB 02	VelosPro3866	CBB+3_012	CBB+3_012	CBB_1.fasta	44096.5	1	13	21	86	0.0293	0.472	FVGVLNSTMR	K	V	0.997	3.59	0.582	43.8	25	40.3	0	5	0	0	2	1139.59	1366.45		1690160	311	320	Empty	true
Staal CBB 02v	Stalen Jeroen de Smet KULeuven 23 maart 2016	Staal CBB 02	VelosPro3866	CBB+3_012	CBB+3_012	CBB_1.fasta	44096.5	1	13	21	86	0.0293	0.472	GAANWAVVSPTALTILQSATTSSFAR	R	T	0.997	5.98	0.722	66.1	25	65.6	0	4	2	0	2	2620.37	1871.5		439527	272	297	Empty	true
Staal CBB 02v	Stalen Jeroen de Smet KULeuven 23 maart 2016	Staal CBB 02	VelosPro3866	CBB+3_012	CBB+3_012	CBB_1.fasta	44096.5	1	13	21	86	0.0293	0.472	ILRETVEAQSR	R	R	0.997	4.16	0.539	32.1	25	26.3	0	2	1	0	2	1301.72	1125.17		1015240	168	178	Empty	true
Staal CBB 02v	Stalen Jeroen de Smet KULeuven 23 maart 2016	Staal CBB 02	VelosPro3866	CBB+3_012	CBB+3_012	CBB_1.fasta	44096.5	1	13	21	86	0.0293	0.472	LRALPGAAAVVYDQSK	R	V	0.997	3.48	0.517	35.5	25	35.5	0	2	0	0	2	1658.92	1386.36		106660	224	239	Empty	true
Staal CBB 02v	Stalen Jeroen de Smet KULeuven 23 maart 2016	Staal CBB 02	VelosPro3866	CBB+3_012	CBB+3_012	CBB_1.fasta	44096.5	1	13	21	86	0.0293	0.472	SYTGEINSDNTAPR	K	A	0.997	4.14	0.698	62.4	25	58.8	0	8	0	0	2	1524.69	1232.55		1485990000000	136	149	Empty	true
Staal CBB 02v	Stalen Jeroen de Smet KULeuven 23 maart 2016	Staal CBB 02	VelosPro3866	CBB+3_012	CBB+3_012	CBB_1.fasta	44096.5	1	13	21	86	0.0293	0.472	TTEGTFEAPTNVK	R	F	0.997	4.47	0.629	72.4	25	63.6	0	3	0	0	2	1394.68	1266.37		8333380	298	310	Empty	true
Staal CBB 02v	Stalen Jeroen de Smet KULeuven 23 maart 2016	Staal CBB 02	VelosPro3866	CBB+3_012	CBB+3_012	CBB_1.fasta	44096.5	1	13	21	86	0.0293	0.472	VILPIIR	K	R	0.988	1.85	1	30.9	25	30.9	0	3	0	0	2	823.577	1554.21		2349970	77	83	Empty	true
Staal CBB 02v	Stalen Jeroen de Smet KULeuven 23 maart 2016	Staal CBB 02	VelosPro3866	CBB+3_012	CBB+3_012	CBB_1.fasta	44096.5	1	13	21	86	0.0293	0.472	VQYADNAPGVVAGEEALSPYK	R	I	0.997	6.01	0.695	56.5	25	56.2	0	13	3	0	2	2178.07	1568.57		3216780	112	132	Empty	true
Staal CBB 02v	Stalen Jeroen de Smet KULeuven 23 maart 2016	Staal CBB 02	VelosPro3866	CBB+3_012	CBB+3_012	CBB_1.fasta	44096.5	1	13	21	86	0.0293	0.472	VTGVATFVGDEHAALATLINR	K	Q	0.997	5.85	0.675	65.7	25	65.7	0	4	2	0	2	2155.15	1722.97		5014000	240	260	Empty	true
Staal CBB 02v	Stalen Jeroen de Smet KULeuven 23 maart 2016	Staal CBB 02	VelosPro3866	CBB+3_012	CBB+3_012	CBB_1.fasta	44096.5	1	13	21	86	0.0293	0.472	VYVDTYADDSTDVLIGYK	R	G	0.997	6.12	0.725	112	25.5	112	0	17	0	0	2	2036.97	1755.67		946053	321	338	Empty	true
Staal CBB 02v	Stalen Jeroen de Smet KULeuven 23 maart 2016	Staal CBB 02	VelosPro3866	CBB+3_012	CBB+3_012	CBB_1.fasta	44096.5	1	13	21	86	0.0293	0.472	YGYVQLTDSTSSLGNAADYYSK	R	I	0.997	5.94	0.727	99.9	26.6	99.9	0	2	0	0	2	2403.1	1560.15		2213410	377	398	Empty	true
Staal CBB 02v	Stalen Jeroen de Smet KULeuven 23 maart 2016	Staal CBB 02	VelosPro3866	CBB+3_005	CBB+3_005	CBB_1.fasta	80474	1	25	33	70	0.0239	0.444	AVGNTAAETFHR	R	Q	0.997	3.99	0.496	85.7	25	85.7	0	2	3	0	2	1273.63	1150.11		1051690	416	427	Empty	true
Staal CBB 02v	Stalen Jeroen de Smet KULeuven 23 maart 2016	Staal CBB 02	VelosPro3866	CBB+3_005	CBB+3_005	CBB_1.fasta	80474	1	25	33	70	0.0239	0.444	FDAGMLGPFGELIK	K	L	0.997	4.8	0.536	65.4	25	55.6	0	2	0	0	2	1494.77	1825.06		168323	506	519	Empty	true
Staal CBB 02v	Stalen Jeroen de Smet KULeuven 23 maart 2016	Staal CBB 02	VelosPro3866	CBB+3_005	CBB+3_005	CBB_1.fasta	80474	1	25	33	70	0.0239	0.444	FSDLSTNIDSGAIISGLQNR	R	A	0.997	6.57	0.685	88	25	88	0	2	1	0	2	2108.06	1625.37		623058	301	320	Empty	true
Staal CBB 02v	Stalen Jeroen de Smet KULeuven 23 maart 2016	Staal CBB 02	VelosPro3866	CBB+3_005	CBB+3_005	CBB_1.fasta	80474	1	25	33	70	0.0239	0.444	GFTEAIESLK	K	N	0.997	2.76	0.498	46	25	37.4	0	2	0	0	2	1094.57	1519.91		433933	607	616	Empty	true
Staal CBB 02v	Stalen Jeroen de Smet KULeuven 23 maart 2016	Staal CBB 02	VelosPro3866	CBB+3_005	CBB+3_005	CBB_1.fasta	80474	1	25	33	70	0.0239	0.444	GGGGSGGNPFK	R	D	0.997	3.48	0.469	57.1	25	49.5	0	2	0	0	2	934.438	1152.14		343836	80	90	Empty	true
Staal CBB 02v	Stalen Jeroen de Smet KULeuven 23 maart 2016	Staal CBB 02	VelosPro3866	CBB+3_005	CBB+3_005	CBB_1.fasta	80474	1	25	33	70	0.0239	0.444	GGGGSGGNPFKDAFK	R	D	0.997	4.21	0.508	38	25	31.6	0	1	0	0	2	1395.67	1379.57		138830	80	94	Empty	true
Staal CBB 02v	Stalen Jeroen de Smet KULeuven 23 maart 2016	Staal CBB 02	VelosPro3866	CBB+3_005	CBB+3_005	CBB_1.fasta	80474	1	25	33	70	0.0239	0.444	GSGAAFMSINEFGAALTK	K	N	0.997	5.49	0.587	86.2	25	86.1	0	2	0	0	2	1787.86	1636.95		97693.3	187	204	Empty	true
Staal CBB 02v	Stalen Jeroen de Smet KULeuven 23 maart 2016	Staal CBB 02	VelosPro3866	CBB+3_005	CBB+3_005	CBB_1.fasta	80474	1	25	33	70	0.0239	0.444	IEQAEQTAPQETQTAQNNTNDSVNK	K	L	0.997	5.27	0.733	26.2	25.2	24.3	0	0	5	0	2	2759.27	1135.25		1053550	678	702	Empty	true
Staal CBB 02v	Stalen Jeroen de Smet KULeuven 23 maart 2016	Staal CBB 02	VelosPro3866	CBB+3_005	CBB+3_005	CBB_1.fasta	80474	1	25	33	70	0.0239	0.444	IGELSINFDDVK	R	K	0.997	3.65	0.561	51.5	25	47.8	0	1	0	0	2	1349.69	1579.17		194722	594	605	Empty	true
Staal CBB 02v	Stalen Jeroen de Smet KULeuven 23 maart 2016	Staal CBB 02	VelosPro3866	CBB+3_005	CBB+3_005	CBB_1.fasta	80474	1	25	33	70	0.0239	0.444	IKNWWSDSEEPEEK	R	T	0.997	5.35	0.591	53.2	25	53.2	0	2	0	0	2	1776.81	1402.07		126471	626	639	Empty	true
Staal CBB 02v	Stalen Jeroen de Smet KULeuven 23 maart 2016	Staal CBB 02	VelosPro3866	CBB+3_005	CBB+3_005	CBB_1.fasta	80474	1	25	33	70	0.0239	0.444	KGFTEAIESLK	K	N	0.997	3.84	0.419	39.1	25	39.1	0	1	0	0	2	1222.67	1425.77		152162	606	616	Empty	true
Staal CBB 02v	Stalen Jeroen de Smet KULeuven 23 maart 2016	Staal CBB 02	VelosPro3866	CBB+3_005	CBB+3_005	CBB_1.fasta	80474	1	25	33	70	0.0239	0.444	LIWEMFTGSEEEVDAAGK	K	Q	0.997	6.04	0.672	76.9	25	76.9	0	1	0	0	2	2011.93	1744		36906.6	557	574	Empty	true
Staal CBB 02v	Stalen Jeroen de Smet KULeuven 23 maart 2016	Staal CBB 02	VelosPro3866	CBB+3_005	CBB+3_005	CBB_1.fasta	80474	1	25	33	70	0.0239	0.444	NNPNPAIEAFTNR	K	F	0.997	3.75	0.682	76.7	25	75.4	0	3	0	0	2	1457.71	1457.72		811095	441	453	Empty	true
Staal CBB 02v	Stalen Jeroen de Smet KULeuven 23 maart 2016	Staal CBB 02	VelosPro3866	CBB+3_005	CBB+3_005	CBB_1.fasta	80474	1	25	33	70	0.0239	0.444	NSDALAAMEGQYGDGVEHFGK	K	L	0.997	5.4	0.679	56.7	25	56.7	0	2	0	0	2	2197.93	1514.68		55409.9	205	225	Empty	true
Staal CBB 02v	Stalen Jeroen de Smet KULeuven 23 maart 2016	Staal CBB 02	VelosPro3866	CBB+3_005	CBB+3_005	CBB_1.fasta	80474	1	25	33	70	0.0239	0.444	QIAENTEPPR	R	N	0.997	2.67	0.524	51.1	25	45.7	0	4	0	0	2	1154.58	1111.18		1807900	727	736	Empty	true
Staal CBB 02v	Stalen Jeroen de Smet KULeuven 23 maart 2016	Staal CBB 02	VelosPro3866	CBB+3_005	CBB+3_005	CBB_1.fasta	80474	1	25	33	70	0.0239	0.444	QMLQAANTLNDPK	R	N	0.997	4.42	0.567	88.3	25	83	0	7	0	0	2	1443.73	1280.19		872851	428	440	Empty	true
Staal CBB 02v	Stalen Jeroen de Smet KULeuven 23 maart 2016	Staal CBB 02	VelosPro3866	CBB+3_005	CBB+3_005	CBB_1.fasta	80474	1	25	33	70	0.0239	0.444	STDSWDFMANLAK	R	D	0.997	5.11	0.652	84.8	25	84.4	0	3	0	0	2	1485.67	1515.29		414654	488	500	Empty	true
Staal CBB 02v	Stalen Jeroen de Smet KULeuven 23 maart 2016	Staal CBB 02	VelosPro3866	CBB+3_005	CBB+3_005	CBB_1.fasta	80474	1	25	33	70	0.0239	0.444	SVDELLAR	K	F	0.997	3.2	0.567	50.9	25	44	0	2	0	0	2	902.494	1363.78		1094710	293	300	Empty	true
Staal CBB 02v	Stalen Jeroen de Smet KULeuven 23 maart 2016	Staal CBB 02	VelosPro3866	CBB+3_005	CBB+3_005	CBB_1.fasta	80474	1	25	33	70	0.0239	0.444	SWTAMYASLGEFGK	K	T	0.997	4.95	0.645	78.7	25	76	0	3	0	0	2	1547.72	1590.99		318523	334	347	Empty	true
Staal CBB 02v	Stalen Jeroen de Smet KULeuven 23 maart 2016	Staal CBB 02	VelosPro3866	CBB+3_005	CBB+3_005	CBB_1.fasta	80474	1	25	33	70	0.0239	0.444	TFTEPFNAFYTR	K	T	0.997	3.11	0.593	44.9	25	44.2	0	4	0	0	2	1493.71	1620.67		594633	461	472	Empty	true
Staal CBB 02v	Stalen Jeroen de Smet KULeuven 23 maart 2016	Staal CBB 02	VelosPro3866	CBB+3_005	CBB+3_005	CBB_1.fasta	80474	1	25	33	70	0.0239	0.444	TILGNNGSIQNTVGAFTTSAR	R	V	0.997	7.16	0.677	103	25	0.11	0	4	0	0	2	2123.07	1590.74		261854	106	126	Empty	true
Staal CBB 02v	Stalen Jeroen de Smet KULeuven 23 maart 2016	Staal CBB 02	VelosPro3866	CBB+3_005	CBB+3_005	CBB_1.fasta	80474	1	25	33	70	0.0239	0.444	TINQLNAK	R	F	0.997	2.33	0.257	21.1	25	18	0	2	0	0	2	901.51	1094.56		376199	391	398	Empty	true
Staal CBB 02v	Stalen Jeroen de Smet KULeuven 23 maart 2016	Staal CBB 02	VelosPro3866	CBB+3_005	CBB+3_005	CBB_1.fasta	80474	1	25	33	70	0.0239	0.444	TTPTASTTTPPVSPTASQPK	K	T	0.997	3.91	0.694	35.4	25	35.4	0	6	0	0	2	1970.01	1208.15		667503	640	659	Empty	true
Staal CBB 02v	Stalen Jeroen de Smet KULeuven 23 maart 2016	Staal CBB 02	VelosPro3866	CBB+3_005	CBB+3_005	CBB_1.fasta	80474	1	25	33	70	0.0239	0.444	VLQNSLGK	R	L	0.997	2.51	0.445	28.4	25	21.2	0	2	0	0	2	858.504	1109.72		830157	127	134	Empty	true
Staal CBB 02v	Stalen Jeroen de Smet KULeuven 23 maart 2016	Staal CBB 02	VelosPro3866	CBB+3_005	CBB+3_005	CBB_1.fasta	80474	1	25	33	70	0.0239	0.444	YLSDLADR	K	S	0.997	2.63	0.4	32.6	25	27.1	0	1	0	0	2	952.473	1281.72		366682	480	487	Empty	true
Staal CBB 02v	Stalen Jeroen de Smet KULeuven 23 maart 2016	Staal CBB 02	VelosPro3866	CBB+2_062	CBB+2_062	CBB_1.fasta	21331.7	1	2	2	3	0.00102	0.146	EVPEVNAEELGGQGR	K	A	0.997	3.62	0.687	82.9	25	78.9	0	2	0	0	2	1583.77	1355.93		287769	140	154	Orange	true
Staal CBB 02v	Stalen Jeroen de Smet KULeuven 23 maart 2016	Staal CBB 02	VelosPro3866	CBB+2_062	CBB+2_062	CBB_1.fasta	21331.7	1	2	2	3	0.00102	0.146	FACEPSSEELHK	K	V	0.997	3	0.617	22.5	25	22.5	0	0	1	0	2	1433.64	1178.35		264643	25	36	Orange	true
Staal CBB 02v	Stalen Jeroen de Smet KULeuven 23 maart 2016	Staal CBB 02	VelosPro3866	CBB+2_040	CBB+2_040	CBB_1.fasta	23773.7	1	4	5	8	0.00273	0.242	AEHGVEAAESFR	K	N	0.997	4.41	0.598	40.3	25	35.2	0	1	2	0	2	1302.61	1202.02		1016040	70	81	Orange	true
Staal CBB 02v	Stalen Jeroen de Smet KULeuven 23 maart 2016	Staal CBB 02	VelosPro3866	CBB+2_040	CBB+2_040	CBB_1.fasta	23773.7	1	4	5	8	0.00273	0.242	DKISTETLK	K	L	0.997	2.47	0.257	25.3	25	14.7	0	2	0	0	2	1034.57	1105.2		343652	100	108	Orange	true
Staal CBB 02v	Stalen Jeroen de Smet KULeuven 23 maart 2016	Staal CBB 02	VelosPro3866	CBB+2_040	CBB+2_040	CBB_1.fasta	23773.7	1	4	5	8	0.00273	0.242	NNISGLLDHAVK	R	T	0.997	4	0.469	41.9	25	31.6	0	2	0	0	2	1280.7	1420.28		232972	82	93	Orange	true
Staal CBB 02v	Stalen Jeroen de Smet KULeuven 23 maart 2016	Staal CBB 02	VelosPro3866	CBB+2_040	CBB+2_040	CBB_1.fasta	23773.7	1	4	5	8	0.00273	0.242	QAEVINNMGVDVLGPLLDR	R	I	0.997	3.91	0.353	38.6	25	-12.2	0	1	0	0	2	2071.04	1698.12		28644	49	67	Orange	true
Staal CBB 02v	Stalen Jeroen de Smet KULeuven 23 maart 2016	Staal CBB 02	VelosPro3866	CBB+2_034	CBB+2_034	CBB_1.fasta	26608.6	1	4	5	7	0.00239	0.167	DSVGNMSLK	R	A	0.997	2.4	0.388	25	25	24	0	3	0	0	2	966.456	1064.38		505676	98	106	Orange	true
Staal CBB 02v	Stalen Jeroen de Smet KULeuven 23 maart 2016	Staal CBB 02	VelosPro3866	CBB+2_034	CBB+2_034	CBB_1.fasta	26608.6	1	4	5	7	0.00239	0.167	EFNYYSQESR	K	T	0.997	3.01	0.443	46.1	25	46.1	0	2	0	0	2	1322.56	1286.29		263409	115	124	Orange	true
Staal CBB 02v	Stalen Jeroen de Smet KULeuven 23 maart 2016	Staal CBB 02	VelosPro3866	CBB+2_034	CBB+2_034	CBB_1.fasta	26608.6	1	4	5	7	0.00239	0.167	YGVVIPGASR	K	A	0.997	3.1	0.475	44.5	25	42.9	0	1	0	0	2	1018.57	1360.88		302028	18	27	Orange	true
Staal CBB 02v	Stalen Jeroen de Smet KULeuven 23 maart 2016	Staal CBB 02	VelosPro3866	CBB+2_034	CBB+2_034	CBB_1.fasta	26608.6	1	4	5	7	0.00239	0.167	YTWNTIEVAFR	K	D	0.997	3.96	0.521	33.2	25	31	0	1	0	0	2	1399.7	1681.08		145029	87	97	Orange	true
Staal CBB 02v	Stalen Jeroen de Smet KULeuven 23 maart 2016	Staal CBB 02	VelosPro3866	CBB-3_013	CBB-3_013	CBB_1.fasta	24345.6	1	7	8	12	0.00409	0.296	AAIDAAETYEDIR	K	A	0.997	4.59	0.66	80.1	25	78	0	3	0	0	2	1437.69	1435.21		532039	191	203	Empty	true
Staal CBB 02v	Stalen Jeroen de Smet KULeuven 23 maart 2016	Staal CBB 02	VelosPro3866	CBB-3_013	CBB-3_013	CBB_1.fasta	24345.6	1	7	8	12	0.00409	0.296	DEGFWTQK	R	D	0.997	2.53	0.0316	23.1	25	9.19	0	1	0	0	2	1010.46	1409.56		246159	49	56	Empty	true
Staal CBB 02v	Stalen Jeroen de Smet KULeuven 23 maart 2016	Staal CBB 02	VelosPro3866	CBB-3_013	CBB-3_013	CBB_1.fasta	24345.6	1	7	8	12	0.00409	0.296	DVYENTGEFMVFK	K	E	0.997	4.45	0.574	70.3	25	68.9	0	2	0	0	2	1578.71	1591.2		190662	57	69	Empty	true
Staal CBB 02v	Stalen Jeroen de Smet KULeuven 23 maart 2016	Staal CBB 02	VelosPro3866	CBB-3_013	CBB-3_013	CBB_1.fasta	24345.6	1	7	8	12	0.00409	0.296	RDEGFWTQK	R	D	0.997	2.69	0.23	21	25	14	0	1	0	0	2	1166.56	1315.89		142695	48	56	Empty	true
Staal CBB 02v	Stalen Jeroen de Smet KULeuven 23 maart 2016	Staal CBB 02	VelosPro3866	CBB-3_013	CBB-3_013	CBB_1.fasta	24345.6	1	7	8	12	0.00409	0.296	TGNTYGDISK	K	L	0.997	3.3	0.589	72.2	25	60.9	0	2	0	0	2	1055.5	1119.32		463961	32	41	Empty	true
Staal CBB 02v	Stalen Jeroen de Smet KULeuven 23 maart 2016	Staal CBB 02	VelosPro3866	CBB-3_013	CBB-3_013	CBB_1.fasta	24345.6	1	7	8	12	0.00409	0.296	TGNTYGDISKLDLDTR	K	R	0.997	4.36	0.437	56.3	25	26.7	0	1	0	0	2	1769.86	1429.09		33804.6	32	47	Empty	true
Staal CBB 02v	Stalen Jeroen de Smet KULeuven 23 maart 2016	Staal CBB 02	VelosPro3866	CBB-3_013	CBB-3_013	CBB_1.fasta	24345.6	1	7	8	12	0.00409	0.296	TITYPINVVGNK	K	T	0.997	2.97	0.489	40.8	25	34	0	2	0	0	2	1318.74	1451.15		963277	20	31	Empty	true
Staal CBB 02v	Stalen Jeroen de Smet KULeuven 23 maart 2016	Staal CBB 02	VelosPro3866	CBB-3_010	CBB-3_010	CBB_1.fasta	22217.2	1	4	4	4	0.00136	0.243	NKSPFGVDGINVDAAVLSDGTK	R	L	0.997	5.64	0.58	39.1	25.6	0	0	0	1	0	2	2205.1	1565.93		130202	13	34	Orange	true
Staal CBB 02v	Stalen Jeroen de Smet KULeuven 23 maart 2016	Staal CBB 02	VelosPro3866	CBB-3_010	CBB-3_010	CBB_1.fasta	22217.2	1	4	4	4	0.00136	0.243	SINVFDLISADGATLYPFVK	R	I	0.997	2.69	0.442	27.1	25	27.1	0	1	0	0	2	2170.14	1970.76		8680.56	45	64	Orange	true
Staal CBB 02v	Stalen Jeroen de Smet KULeuven 23 maart 2016	Staal CBB 02	VelosPro3866	CBB-3_010	CBB-3_010	CBB_1.fasta	22217.2	1	4	4	4	0.00136	0.243	SPFGVDGINVDAAVLSDGTK	K	L	0.997	5.57	0.695	65.8	25	65.8	0	1	0	0	2	1962.97	1641.45		69282.4	15	34	Orange	true
Staal CBB 02v	Stalen Jeroen de Smet KULeuven 23 maart 2016	Staal CBB 02	VelosPro3866	CBB-3_010	CBB-3_010	CBB_1.fasta	22217.2	1	4	4	4	0.00136	0.243	VVLQDGSVVFLK	K	D	0.997	3.69	0.466	68.3	25	60.8	0	1	0	0	2	1303.76	1541.99		158971	116	127	Orange	true
Staal CBB 02v	Stalen Jeroen de Smet KULeuven 23 maart 2016	Staal CBB 02	VelosPro3866	CBB-3_004	CBB-3_004	CBB_1.fasta	30459.4	1	3	3	4	0.00136	0.234	GSNIIVQLQGQNGDVQNTDTQVDGSGNITVK	R	L	0.997	5.03	0.691	18.3	27.9	-11.4	0	0	1	0	2	3202.54	1527.09		26401.9	155	185	Orange	true
Staal CBB 02v	Stalen Jeroen de Smet KULeuven 23 maart 2016	Staal CBB 02	VelosPro3866	CBB-3_004	CBB-3_004	CBB_1.fasta	30459.4	1	3	3	4	0.00136	0.234	INDTSILQIYIK	K	D	0.997	4.57	0.554	91.4	25	81.1	0	2	0	0	2	1420.8	1660.52		301225	97	108	Orange	true
Staal CBB 02v	Stalen Jeroen de Smet KULeuven 23 maart 2016	Staal CBB 02	VelosPro3866	CBB-3_004	CBB-3_004	CBB_1.fasta	30459.4	1	3	3	4	0.00136	0.234	LSTQPTSNVNVVIIGDTTLSTPFSR	K	L	0.997	3.79	0.482	26	25	0	0	0	1	0	2	2648.38	1675.17		57288.3	186	210	Orange	true
Staal CBB 02v	Stalen Jeroen de Smet KULeuven 23 maart 2016	Staal CBB 02	VelosPro3866	CBB-3_002	CBB-3_002	CBB_1.fasta	68907.6	1	8	11	16	0.00546	0.206	FNMTNFNDVTIYDGSTIR	R	T	0.997	5.93	0.703	60.3	25	59	0	1	0	0	2	2123.97	1535.89		38240.5	504	521	Empty	true
Staal CBB 02v	Stalen Jeroen de Smet KULeuven 23 maart 2016	Staal CBB 02	VelosPro3866	CBB-3_002	CBB-3_002	CBB_1.fasta	68907.6	1	8	11	16	0.00546	0.206	GAEGVIINSTYFLELPK	K	A	0.997	5.06	0.633	57.4	25	57.4	0	1	2	0	2	1850.99	1741		333157	15	31	Empty	true
Staal CBB 02v	Stalen Jeroen de Smet KULeuven 23 maart 2016	Staal CBB 02	VelosPro3866	CBB-3_002	CBB-3_002	CBB_1.fasta	68907.6	1	8	11	16	0.00546	0.206	ISISAGAVSFDR	R	T	0.997	4.53	0.437	69.7	25	59.6	0	2	0	0	2	1222.64	1477.73		878677	250	261	Empty	true
Staal CBB 02v	Stalen Jeroen de Smet KULeuven 23 maart 2016	Staal CBB 02	VelosPro3866	CBB-3_002	CBB-3_002	CBB_1.fasta	68907.6	1	8	11	16	0.00546	0.206	LGVTYGTATAPAIAFNNK	R	S	0.997	4.52	0.478	45.4	25	40.9	0	2	0	0	2	1808.95	1487.59		177899	308	325	Empty	true
Staal CBB 02v	Stalen Jeroen de Smet KULeuven 23 maart 2016	Staal CBB 02	VelosPro3866	CBB-3_002	CBB-3_002	CBB_1.fasta	68907.6	1	8	11	16	0.00546	0.206	SFNGTSGTVQTIIDSLLLQGLR	R	R	0.997	2.42	0.464	95.4	25	95.4	0	1	0	0	2	2320.25	2019.66		20415.9	270	291	Empty	true
Staal CBB 02v	Stalen Jeroen de Smet KULeuven 23 maart 2016	Staal CBB 02	VelosPro3866	CBB-3_002	CBB-3_002	CBB_1.fasta	68907.6	1	8	11	16	0.00546	0.206	TGDTMYNDGTQGAGR	R	L	0.997	5.66	0.707	107	25	107	0	4	0	0	2	1543.64	1104.99		454996	293	307	Empty	true
Staal CBB 02v	Stalen Jeroen de Smet KULeuven 23 maart 2016	Staal CBB 02	VelosPro3866	CBB-3_002	CBB-3_002	CBB_1.fasta	68907.6	1	8	11	16	0.00546	0.206	TSELGLTDGDWVISDSTK	K	N	0.997	5.34	0.569	74	25	73.1	0	2	0	0	2	1923.92	1605.6		156620	224	241	Empty	true
Staal CBB 02v	Stalen Jeroen de Smet KULeuven 23 maart 2016	Staal CBB 02	VelosPro3866	CBB-3_002	CBB-3_002	CBB_1.fasta	68907.6	1	8	11	16	0.00546	0.206	YYIDTDPTNTANK	K	I	0.997	3.97	0.599	58.1	25	56.1	0	1	0	0	2	1515.7	1308.67		134370	170	182	Empty	true
Staal CBB 02v	Stalen Jeroen de Smet KULeuven 23 maart 2016	Staal CBB 02	VelosPro3866	CBB-3_001	CBB-3_001	CBB_1.fasta	89453.5	1	12	13	23	0.00784	0.171	DDLAPESFNLDYFYQNADK	K	I	0.997	4.01	0.618	57.7	25	57.7	0	1	0	0	2	2265	1732.44		22143.6	443	461	Empty	true
Staal CBB 02v	Stalen Jeroen de Smet KULeuven 23 maart 2016	Staal CBB 02	VelosPro3866	CBB-3_001	CBB-3_001	CBB_1.fasta	89453.5	1	12	13	23	0.00784	0.171	DIDLTTEGTNGIGSPR	K	V	0.997	5.4	0.526	56.9	25	15.3	0	3	0	0	2	1646.79	1406.04		175450	608	623	Empty	true
Staal CBB 02v	Stalen Jeroen de Smet KULeuven 23 maart 2016	Staal CBB 02	VelosPro3866	CBB-3_001	CBB-3_001	CBB_1.fasta	89453.5	1	12	13	23	0.00784	0.171	DQYNDVTESTESIK	K	K	0.997	4.49	0.558	70.4	25	67.1	0	2	0	0	2	1628.73	1296.2		104452	781	794	Empty	true
Staal CBB 02v	Stalen Jeroen de Smet KULeuven 23 maart 2016	Staal CBB 02	VelosPro3866	CBB-3_001	CBB-3_001	CBB_1.fasta	89453.5	1	12	13	23	0.00784	0.171	IADETDPSRLPK	K	I	0.997	3.56	0.482	38.3	25	38.3	0	1	0	0	2	1341.7	1174.72		98654.5	462	473	Empty	true
Staal CBB 02v	Stalen Jeroen de Smet KULeuven 23 maart 2016	Staal CBB 02	VelosPro3866	CBB-3_001	CBB-3_001	CBB_1.fasta	89453.5	1	12	13	23	0.00784	0.171	QFVNIIPVSR	R	Y	0.997	2.08	0.183	20.4	25	14	0	1	0	0	2	1172.68	1521.78		232046	403	412	Empty	true
Staal CBB 02v	Stalen Jeroen de Smet KULeuven 23 maart 2016	Staal CBB 02	VelosPro3866	CBB-3_001	CBB-3_001	CBB_1.fasta	89453.5	1	12	13	23	0.00784	0.171	QGIEETSNSVK	K	G	0.997	2.8	0.432	49.5	25	42.8	0	1	0	0	2	1191.59	1110.89		200821	66	76	Empty	true
Staal CBB 02v	Stalen Jeroen de Smet KULeuven 23 maart 2016	Staal CBB 02	VelosPro3866	CBB-3_001	CBB-3_001	CBB_1.fasta	89453.5	1	12	13	23	0.00784	0.171	QSPEVSQAPSGTSAAK	K	E	0.997	3.71	0.543	50.2	25	39.6	0	3	0	0	2	1544.76	1069.6		253029	355	370	Empty	true
Staal CBB 02v	Stalen Jeroen de Smet KULeuven 23 maart 2016	Staal CBB 02	VelosPro3866	CBB-3_001	CBB-3_001	CBB_1.fasta	89453.5	1	12	13	23	0.00784	0.171	RKDQYNDVTESTESIK	R	K	0.997	3.77	0.451	21.4	25	21	0	0	2	0	2	1912.92	1173.94		309256	779	794	Empty	true
Staal CBB 02v	Stalen Jeroen de Smet KULeuven 23 maart 2016	Staal CBB 02	VelosPro3866	CBB-3_001	CBB-3_001	CBB_1.fasta	89453.5	1	12	13	23	0.00784	0.171	VATDQYGYLR	K	Y	0.997	4.29	0.534	83.3	25	70.3	0	2	0	0	2	1185.59	1327.78		637463	315	324	Empty	true
Staal CBB 02v	Stalen Jeroen de Smet KULeuven 23 maart 2016	Staal CBB 02	VelosPro3866	CBB-3_001	CBB-3_001	CBB_1.fasta	89453.5	1	12	13	23	0.00784	0.171	VDSVPVEPTNTK	R	T	0.997	2.86	0.458	33.2	25	32.2	0	4	0	0	2	1285.66	1175.25		556908	624	635	Empty	true
Staal CBB 02v	Stalen Jeroen de Smet KULeuven 23 maart 2016	Staal CBB 02	VelosPro3866	CBB-3_001	CBB-3_001	CBB_1.fasta	89453.5	1	12	13	23	0.00784	0.171	YSINSVK	R	F	0.988	1.89	0.193	14.8	25	14.8	0	1	0	0	2	810.436	1211.45		279303	166	172	Empty	true
Staal CBB 02v	Stalen Jeroen de Smet KULeuven 23 maart 2016	Staal CBB 02	VelosPro3866	CBB-3_001	CBB-3_001	CBB_1.fasta	89453.5	1	12	13	23	0.00784	0.171	YVGFDPIR	R	N	0.997	2.63	0.478	20.3	25	17.7	0	2	0	0	2	966.504	1464.95		686596	413	420	Empty	true
Staal CBB 02v	Stalen Jeroen de Smet KULeuven 23 maart 2016	Staal CBB 02	VelosPro3866	CBB+3_026	CBB+3_026	CBB_1.fasta	31354.9	1	2	2	3	0.00102	0.113	DGTVDATDDKFENSDALDAK	K	V	0.997	6.21	0.706	80.1	25	80.1	0	1	0	0	2	2126.94	1320.5		15891	228	247	Orange	true
Staal CBB 02v	Stalen Jeroen de Smet KULeuven 23 maart 2016	Staal CBB 02	VelosPro3866	CBB+3_026	CBB+3_026	CBB_1.fasta	31354.9	1	2	2	3	0.00102	0.113	SPVDGVKPVTIK	K	D	0.997	3.45	0.482	53.7	25	53.7	0	2	0	0	2	1239.73	1231.46		329438	216	227	Orange	true
Staal CBB 02v	Stalen Jeroen de Smet KULeuven 23 maart 2016	Staal CBB 02	VelosPro3866	CBB-2_003	CBB-2_003	CBB_1.fasta	131803	1	4	4	4	0.00136	0.0476	AITNMSDPNADESVR	R	L	0.997	4.63	0.601	69.7	25	69.7	0	1	0	0	2	1635.73	1135.94		31811.7	915	929	Empty	true
Staal CBB 02v	Stalen Jeroen de Smet KULeuven 23 maart 2016	Staal CBB 02	VelosPro3866	CBB-2_003	CBB-2_003	CBB_1.fasta	131803	1	4	4	4	0.00136	0.0476	DSAHGSTSLLLPSSK	R	S	0.997	3.87	0.448	46.4	25	35.4	0	1	0	0	2	1499.77	1330.78		64973.8	491	505	Empty	true
Staal CBB 02v	Stalen Jeroen de Smet KULeuven 23 maart 2016	Staal CBB 02	VelosPro3866	CBB-2_003	CBB-2_003	CBB_1.fasta	131803	1	4	4	4	0.00136	0.0476	FIDINDPTGK	R	Y	0.997	3.01	0.312	33.1	25	18.1	0	1	0	0	2	1119.57	1391.36		274144	466	475	Empty	true
Staal CBB 02v	Stalen Jeroen de Smet KULeuven 23 maart 2016	Staal CBB 02	VelosPro3866	CBB-2_003	CBB-2_003	CBB_1.fasta	131803	1	4	4	4	0.00136	0.0476	YQNTDVFTDDGAIYR	K	D	0.997	5.09	0.544	73.5	25	68.4	0	1	0	0	2	1777.8	1482.44		65773.7	476	490	Empty	true
Staal CBB 03v	Stalen Jeroen de Smet KULeuven 23 maart 2016	Staal CBB 03	VelosPro3867	CBB-1_008	CBB-1_008	CBB_1.fasta	23284.3	1	4	4	8	0.00252	0.197	AGTLADNSFGITYIVER	K	Q	0.997	5.36	0.647	83.2	25	83.2	0	4	0	0	2	1826.93	1643.41		551813	142	158	Orange	true
Staal CBB 03v	Stalen Jeroen de Smet KULeuven 23 maart 2016	Staal CBB 03	VelosPro3867	CBB-1_008	CBB-1_008	CBB_1.fasta	23284.3	1	4	4	8	0.00252	0.197	DGTPAAAAAVAIK	K	V	0.997	1.71	0.289	36.5	25	28.9	0	1	0	0	2	1155.64	1327.49		337717	197	209	Orange	true
Staal CBB 03v	Stalen Jeroen de Smet KULeuven 23 maart 2016	Staal CBB 03	VelosPro3867	CBB-1_008	CBB-1_008	CBB_1.fasta	23284.3	1	4	4	8	0.00252	0.197	KDGTPAAAAAVAIK	K	V	0.997	3.8	0.402	55.1	25	36.6	0	2	0	0	2	1283.73	1214.31		117002	196	209	Orange	true
Staal CBB 03v	Stalen Jeroen de Smet KULeuven 23 maart 2016	Staal CBB 03	VelosPro3867	CBB-1_008	CBB-1_008	CBB_1.fasta	23284.3	1	4	4	8	0.00252	0.197	NQFIIAQALAQR	K	A	0.997	3.95	0.442	53.2	25	40.9	0	1	0	0	2	1372.77	1580.85		181295	98	109	Orange	true
Staal CBB 03v	Stalen Jeroen de Smet KULeuven 23 maart 2016	Staal CBB 03	VelosPro3867	CBB-1_007	CBB-1_007	CBB_1.fasta	22540.5	1	7	8	10	0.00315	0.466	AVVLSTSLTAQGVAVAGFK	R	N	0.997	6.05	0.715	94.7	25	94.7	0	1	0	0	2	1819.03	1610.83		101672	108	126	Orange	true
Staal CBB 03v	Stalen Jeroen de Smet KULeuven 23 maart 2016	Staal CBB 03	VelosPro3867	CBB-1_007	CBB-1_007	CBB_1.fasta	22540.5	1	7	8	10	0.00315	0.466	DLTTFQGVPAGSIDEGR	K	L	0.997	4.28	0.617	70.4	25	67.4	0	2	0	0	2	1762.86	1513.99		330724	157	173	Orange	true
Staal CBB 03v	Stalen Jeroen de Smet KULeuven 23 maart 2016	Staal CBB 03	VelosPro3867	CBB-1_007	CBB-1_007	CBB_1.fasta	22540.5	1	7	8	10	0.00315	0.466	FLNTEDADAIVEFLNDK	R	G	0.997	6.06	0.567	109	25	91.6	0	2	0	0	2	1953.94	1837.42		826395	52	68	Orange	true
Staal CBB 03v	Stalen Jeroen de Smet KULeuven 23 maart 2016	Staal CBB 03	VelosPro3867	CBB-1_007	CBB-1_007	CBB_1.fasta	22540.5	1	7	8	10	0.00315	0.466	INGFSESGVLGYFYGK	R	N	0.997	5.72	0.645	81	25	81	0	2	0	0	2	1738.83	1741.49		222561	6	21	Orange	true
Staal CBB 03v	Stalen Jeroen de Smet KULeuven 23 maart 2016	Staal CBB 03	VelosPro3867	CBB-1_007	CBB-1_007	CBB_1.fasta	22540.5	1	7	8	10	0.00315	0.466	NAPAGVSAAASVASANVITFLVER	K	A	0.997	4.61	0.594	61.4	25	60.6	0	0	1	0	2	2315.24	1892.38		85250.5	127	150	Orange	true
Staal CBB 03v	Stalen Jeroen de Smet KULeuven 23 maart 2016	Staal CBB 03	VelosPro3867	CBB-1_007	CBB-1_007	CBB_1.fasta	22540.5	1	7	8	10	0.00315	0.466	RVIDIVQQR	K	A	0.997	3.5	0.153	43.3	25	19.7	0	1	0	0	2	1126.67	1241.67		88645.4	99	107	Orange	true
Staal CBB 03v	Stalen Jeroen de Smet KULeuven 23 maart 2016	Staal CBB 03	VelosPro3867	CBB-1_007	CBB-1_007	CBB_1.fasta	22540.5	1	7	8	10	0.00315	0.466	VIDIVQQR	R	A	0.997	3.11	0.488	45.6	25	42.3	0	1	0	0	2	970.568	1273.88		227477	100	107	Orange	true
Staal CBB 03v	Stalen Jeroen de Smet KULeuven 23 maart 2016	Staal CBB 03	VelosPro3867	CBB-1_001	CBB-1_001	CBB_1.fasta	59510.6	1	11	13	22	0.00692	0.328	AIAEQYNIGGVDMWLYTYQGPK	K	G	0.997	5.15	0.619	49.3	25	47.9	0	3	0	0	2	2517.21	1719.11		85840.9	41	62	Orange	true
Staal CBB 03v	Stalen Jeroen de Smet KULeuven 23 maart 2016	Staal CBB 03	VelosPro3867	CBB-1_001	CBB-1_001	CBB_1.fasta	59510.6	1	11	13	22	0.00692	0.328	DFDVLGR	R	D	0.988	2.18	0.354	46.5	25	24.8	0	1	0	0	2	821.415	1458.74		222594	160	166	Orange	true
Staal CBB 03v	Stalen Jeroen de Smet KULeuven 23 maart 2016	Staal CBB 03	VelosPro3867	CBB-1_001	CBB-1_001	CBB_1.fasta	59510.6	1	11	13	22	0.00692	0.328	FYVVQDAFR	R	T	0.997	3.35	0.502	41.7	25	33.7	0	2	0	0	2	1144.58	1551.81		394164	173	181	Orange	true
Staal CBB 03v	Stalen Jeroen de Smet KULeuven 23 maart 2016	Staal CBB 03	VelosPro3867	CBB-1_001	CBB-1_001	CBB_1.fasta	59510.6	1	11	13	22	0.00692	0.328	IIQQADSEVPYIHWTNEHIYDDLSDINELAR	R	Y	0.996	6.62	0.754	42.9	27.6	-11	0	0	1	0	2	3699.75	1730.33		47808.2	251	281	Orange	true
Staal CBB 03v	Stalen Jeroen de Smet KULeuven 23 maart 2016	Staal CBB 03	VelosPro3867	CBB-1_001	CBB-1_001	CBB_1.fasta	59510.6	1	11	13	22	0.00692	0.328	IMPGDVIELPNLR	K	D	0.997	2.78	0.543	32.3	25	30.8	0	2	0	0	2	1482.8	1648.43		500096	147	159	Orange	true
Staal CBB 03v	Stalen Jeroen de Smet KULeuven 23 maart 2016	Staal CBB 03	VelosPro3867	CBB-1_001	CBB-1_001	CBB_1.fasta	59510.6	1	11	13	22	0.00692	0.328	LPWTGANIEQTNFINSPDR	R	V	0.997	5.75	0.641	97.7	25	97.6	0	3	0	0	2	2173.07	1625.79		146834	482	500	Orange	true
Staal CBB 03v	Stalen Jeroen de Smet KULeuven 23 maart 2016	Staal CBB 03	VelosPro3867	CBB-1_001	CBB-1_001	CBB_1.fasta	59510.6	1	11	13	22	0.00692	0.328	LTLPVLYEK	K	D	0.997	1.71	0.671	42.7	25	40.5	0	3	0	0	2	1075.64	1571.86		849768	302	310	Orange	true
Staal CBB 03v	Stalen Jeroen de Smet KULeuven 23 maart 2016	Staal CBB 03	VelosPro3867	CBB-1_001	CBB-1_001	CBB_1.fasta	59510.6	1	11	13	22	0.00692	0.328	SYNVQAITLPAVYQVQEATPDLK	R	I	0.997	3.37	0.508	30.2	25	29.3	0	1	0	0	2	2548.33	1692.86		36054.1	97	119	Orange	true
Staal CBB 03v	Stalen Jeroen de Smet KULeuven 23 maart 2016	Staal CBB 03	VelosPro3867	CBB-1_001	CBB-1_001	CBB_1.fasta	59510.6	1	11	13	22	0.00692	0.328	TNDYNFIDK	R	A	0.997	3.46	0.552	33.2	25	25.5	0	2	0	0	2	1129.52	1353.52		502717	32	40	Orange	true
Staal CBB 03v	Stalen Jeroen de Smet KULeuven 23 maart 2016	Staal CBB 03	VelosPro3867	CBB-1_001	CBB-1_001	CBB_1.fasta	59510.6	1	11	13	22	0.00692	0.328	VSIQDVVKPNIVYR	R	K	0.997	3.48	0.584	37.7	25	37.7	0	1	0	0	2	1629.93	1488.82		104998	501	514	Orange	true
Staal CBB 03v	Stalen Jeroen de Smet KULeuven 23 maart 2016	Staal CBB 03	VelosPro3867	CBB-1_001	CBB-1_001	CBB_1.fasta	59510.6	1	11	13	22	0.00692	0.328	YVISGYEFPANPSK	R	N	0.997	5.28	0.63	68.2	25	60.7	0	3	0	0	2	1571.77	1491.5		602296	282	295	Orange	true
Staal CBB 03v	Stalen Jeroen de Smet KULeuven 23 maart 2016	Staal CBB 03	VelosPro3867	CBB+3_004	CBB+3_004	CBB_1.fasta	97364.3	1	25	36	87	0.0274	0.339	DDFEDTENNAR	K	M	0.997	4.3	0.655	63.1	25	63.1	0	5	0	0	2	1325.52	1154.75		387302	371	381	Orange	true
Staal CBB 03v	Stalen Jeroen de Smet KULeuven 23 maart 2016	Staal CBB 03	VelosPro3867	CBB+3_004	CBB+3_004	CBB_1.fasta	97364.3	1	25	36	87	0.0274	0.339	DHMYIQEGGK	R	D	0.997	3.05	0.538	22.2	25	22.2	0	5	1	0	2	1177.53	1138.65		640779	540	549	Orange	true
Staal CBB 03v	Stalen Jeroen de Smet KULeuven 23 maart 2016	Staal CBB 03	VelosPro3867	CBB+3_004	CBB+3_004	CBB_1.fasta	97364.3	1	25	36	87	0.0274	0.339	DSLANLK	K	L	0.988	2.07	0.241	37.6	25	10.9	0	1	0	0	2	760.42	1224.69		302912	173	179	Orange	true
Staal CBB 03v	Stalen Jeroen de Smet KULeuven 23 maart 2016	Staal CBB 03	VelosPro3867	CBB+3_004	CBB+3_004	CBB_1.fasta	97364.3	1	25	36	87	0.0274	0.339	DYFVGYGDEMSR	K	C	0.997	3.87	0.766	42.3	25	42.3	0	4	0	0	2	1454.59	1440.38		487909	550	561	Orange	true
Staal CBB 03v	Stalen Jeroen de Smet KULeuven 23 maart 2016	Staal CBB 03	VelosPro3867	CBB+3_004	CBB+3_004	CBB_1.fasta	97364.3	1	25	36	87	0.0274	0.339	DYGEIIFEPASNGGAHMYVR	R	V	0.997	3.85	0.591	36	25	10.5	0	1	0	0	2	2242.02	1510.57		23816.1	425	444	Orange	true
Staal CBB 03v	Stalen Jeroen de Smet KULeuven 23 maart 2016	Staal CBB 03	VelosPro3867	CBB+3_004	CBB+3_004	CBB_1.fasta	97364.3	1	25	36	87	0.0274	0.339	EGVKDSLANLK	R	L	0.997	3.07	0.434	35.5	25	26.4	0	2	0	0	2	1173.65	1263.3		346909	169	179	Orange	true
Staal CBB 03v	Stalen Jeroen de Smet KULeuven 23 maart 2016	Staal CBB 03	VelosPro3867	CBB+3_004	CBB+3_004	CBB_1.fasta	97364.3	1	25	36	87	0.0274	0.339	EVSNFYENEFADQSDSGELDR	R	T	0.997	4.43	0.563	50	25	9.47	0	1	0	0	2	2452.01	1566.11		12136.6	347	367	Orange	true
Staal CBB 03v	Stalen Jeroen de Smet KULeuven 23 maart 2016	Staal CBB 03	VelosPro3867	CBB+3_004	CBB+3_004	CBB_1.fasta	97364.3	1	25	36	87	0.0274	0.339	GTIIQALR	K	K	0.997	2.92	0.51	43.8	25	34.2	0	2	0	0	2	871.536	1410.15		1052020	322	329	Orange	true
Staal CBB 03v	Stalen Jeroen de Smet KULeuven 23 maart 2016	Staal CBB 03	VelosPro3867	CBB+3_004	CBB+3_004	CBB_1.fasta	97364.3	1	25	36	87	0.0274	0.339	IMGYYDDIK	R	E	0.997	2.97	0.416	40.9	25	31.3	0	4	0	0	2	1133.52	1366.7		691802	410	418	Orange	true
Staal CBB 03v	Stalen Jeroen de Smet KULeuven 23 maart 2016	Staal CBB 03	VelosPro3867	CBB+3_004	CBB+3_004	CBB_1.fasta	97364.3	1	25	36	87	0.0274	0.339	IVCSILLTMGVMR	R	Q	0.997	4.89	0.628	69.3	25	69.3	0	8	0	0	2	1492.81	1627.44		977696	91	103	Orange	true
Staal CBB 03v	Stalen Jeroen de Smet KULeuven 23 maart 2016	Staal CBB 03	VelosPro3867	CBB+3_004	CBB+3_004	CBB_1.fasta	97364.3	1	25	36	87	0.0274	0.339	LISFYFSADTTAK	K	M	0.997	4.48	0.639	59.6	25	58.8	0	2	0	0	2	1463.74	1631.68		843324	574	586	Orange	true
Staal CBB 03v	Stalen Jeroen de Smet KULeuven 23 maart 2016	Staal CBB 03	VelosPro3867	CBB+3_004	CBB+3_004	CBB_1.fasta	97364.3	1	25	36	87	0.0274	0.339	MLEYPEAGDSLLGDLWLSINR	R	Y	0.997	5.35	0.629	44.7	28	44.7	0	4	1	0	2	2392.19	1969.75		151613	382	402	Orange	true
Staal CBB 03v	Stalen Jeroen de Smet KULeuven 23 maart 2016	Staal CBB 03	VelosPro3867	CBB+3_004	CBB+3_004	CBB_1.fasta	97364.3	1	25	36	87	0.0274	0.339	NWLNQNPDEITGSK	K	T	0.997	4.3	0.694	61	25	61	0	4	0	0	2	1615.77	1466.32		991501	292	305	Orange	true
Staal CBB 03v	Stalen Jeroen de Smet KULeuven 23 maart 2016	Staal CBB 03	VelosPro3867	CBB+3_004	CBB+3_004	CBB_1.fasta	97364.3	1	25	36	87	0.0274	0.339	QNELSETGYDEQAK	R	A	0.997	4.46	0.481	57.7	25	54.5	0	4	0	0	2	1611.71	1232.75		765432	104	117	Orange	true
Staal CBB 03v	Stalen Jeroen de Smet KULeuven 23 maart 2016	Staal CBB 03	VelosPro3867	CBB+3_004	CBB+3_004	CBB_1.fasta	97364.3	1	25	36	87	0.0274	0.339	SFHIELRPEDLK	K	G	0.997	3.87	0.42	36.6	25	22.6	0	3	0	0	2	1483.79	1427.79		373616	452	463	Orange	true
Staal CBB 03v	Stalen Jeroen de Smet KULeuven 23 maart 2016	Staal CBB 03	VelosPro3867	CBB+3_004	CBB+3_004	CBB_1.fasta	97364.3	1	25	36	87	0.0274	0.339	TEKDDFEDTENNAR	R	M	0.997	4.2	0.662	94.2	25	94.2	0	2	0	0	2	1683.71	1148.27		102915	368	381	Orange	true
Staal CBB 03v	Stalen Jeroen de Smet KULeuven 23 maart 2016	Staal CBB 03	VelosPro3867	CBB+3_004	CBB+3_004	CBB_1.fasta	97364.3	1	25	36	87	0.0274	0.339	TKDISNAIK	K	Y	0.997	2.79	0.3	44.3	25	28.7	0	2	0	0	2	989.563	1073.16		143259	306	314	Orange	true
Staal CBB 03v	Stalen Jeroen de Smet KULeuven 23 maart 2016	Staal CBB 03	VelosPro3867	CBB+3_004	CBB+3_004	CBB_1.fasta	97364.3	1	25	36	87	0.0274	0.339	TVEEIANTMSR	R	V	0.997	3.89	0.499	74.3	25	53.2	0	10	0	0	2	1250.6	1334.95		1716500	221	231	Orange	true
Staal CBB 03v	Stalen Jeroen de Smet KULeuven 23 maart 2016	Staal CBB 03	VelosPro3867	CBB+3_004	CBB+3_004	CBB_1.fasta	97364.3	1	25	36	87	0.0274	0.339	VDTDTVFNELPQSLQK	K	R	0.997	5.46	0.619	77.6	25	71.8	0	5	2	0	2	1833.92	1585.08		1542950	152	167	Orange	true
Staal CBB 03v	Stalen Jeroen de Smet KULeuven 23 maart 2016	Staal CBB 03	VelosPro3867	CBB+3_004	CBB+3_004	CBB_1.fasta	97364.3	1	25	36	87	0.0274	0.339	VPPTLLK	K	Q	0.988	1.56	0.64	17.2	25	17.2	0	4	0	0	2	767.503	1280.1		1173530	80	86	Orange	true
Staal CBB 03v	Stalen Jeroen de Smet KULeuven 23 maart 2016	Staal CBB 03	VelosPro3867	CBB+3_004	CBB+3_004	CBB_1.fasta	97364.3	1	25	36	87	0.0274	0.339	VSTQYDDEDGNVWVSFNGAR	K	D	0.997	5.06	0.7	50.6	25	49.9	0	4	0	0	2	2258.99	1572.8		296953	520	539	Orange	true
Staal CBB 03v	Stalen Jeroen de Smet KULeuven 23 maart 2016	Staal CBB 03	VelosPro3867	CBB+3_004	CBB+3_004	CBB_1.fasta	97364.3	1	25	36	87	0.0274	0.339	YALSTYK	K	G	0.988	1.99	0.436	27.7	25	18.5	0	1	0	0	2	845.44	1238.38		300980	315	321	Orange	true
Staal CBB 03v	Stalen Jeroen de Smet KULeuven 23 maart 2016	Staal CBB 03	VelosPro3867	CBB+3_004	CBB+3_004	CBB_1.fasta	97364.3	1	25	36	87	0.0274	0.339	YINSISTVK	K	V	0.997	2.9	0.446	37	25	24.5	0	2	0	0	2	1024.57	1257.17		1010760	143	151	Orange	true
Staal CBB 03v	Stalen Jeroen de Smet KULeuven 23 maart 2016	Staal CBB 03	VelosPro3867	CBB+3_004	CBB+3_004	CBB_1.fasta	97364.3	1	25	36	87	0.0274	0.339	YNASVLSQPALK	K	K	0.997	3.18	0.389	55.1	25	21.4	0	1	0	0	2	1290.71	1362.86		161814	130	141	Orange	true
Staal CBB 03v	Stalen Jeroen de Smet KULeuven 23 maart 2016	Staal CBB 03	VelosPro3867	CBB+3_004	CBB+3_004	CBB_1.fasta	97364.3	1	25	36	87	0.0274	0.339	YYGEEPR	R	I	0.988	2.32	0.635	35.3	25	22.4	0	2	0	0	2	913.405	1117		338648	403	409	Orange	true
Staal CBB 03v	Stalen Jeroen de Smet KULeuven 23 maart 2016	Staal CBB 03	VelosPro3867	CBB+3_006	CBB+3_006	CBB_1.fasta	57351.1	1	5	5	7	0.0022	0.117	EQMSGVTNGQSGR	R	N	0.997	3.87	0.461	48.2	25	45.5	0	2	0	0	2	1350.61	1062.75		73539.1	169	181	Orange	true
Staal CBB 03v	Stalen Jeroen de Smet KULeuven 23 maart 2016	Staal CBB 03	VelosPro3867	CBB+3_006	CBB+3_006	CBB_1.fasta	57351.1	1	5	5	7	0.0022	0.117	LDASSVIFPNK	R	T	0.997	4.1	0.436	66.2	25	58.6	0	1	0	0	2	1190.64	1477.79		132398	41	51	Orange	true
Staal CBB 03v	Stalen Jeroen de Smet KULeuven 23 maart 2016	Staal CBB 03	VelosPro3867	CBB+3_006	CBB+3_006	CBB_1.fasta	57351.1	1	5	5	7	0.0022	0.117	TLPAGEAGAVVFDTSSK	K	S	0.997	4.75	0.65	55.6	25	53.1	0	1	0	0	2	1649.84	1469.85		87899.6	52	68	Orange	true
Staal CBB 03v	Stalen Jeroen de Smet KULeuven 23 maart 2016	Staal CBB 03	VelosPro3867	CBB+3_006	CBB+3_006	CBB_1.fasta	57351.1	1	5	5	7	0.0022	0.117	YTLGGESFVYR	R	C	0.997	3.42	0.606	65	25	55.5	0	2	0	0	2	1291.63	1492.35		243918	491	501	Orange	true
Staal CBB 03v	Stalen Jeroen de Smet KULeuven 23 maart 2016	Staal CBB 03	VelosPro3867	CBB+3_006	CBB+3_006	CBB_1.fasta	57351.1	1	5	5	7	0.0022	0.117	YWTTSVNGSDTR	K	T	0.997	3.41	0.429	32.8	25	32.8	0	1	0	0	2	1386.63	1292.15		65993.2	300	311	Orange	true
Staal CBB 03v	Stalen Jeroen de Smet KULeuven 23 maart 2016	Staal CBB 03	VelosPro3867	CBB+2_062	CBB+2_062	CBB_1.fasta	21331.7	1	3	3	4	0.00126	0.168	FACEPSSEELHK	K	V	0.997	4.06	0.607	30	25	28.6	0	0	2	0	2	1433.64	1173.79		287764	25	36	Orange	true
Staal CBB 03v	Stalen Jeroen de Smet KULeuven 23 maart 2016	Staal CBB 03	VelosPro3867	CBB+2_062	CBB+2_062	CBB_1.fasta	21331.7	1	3	3	4	0.00126	0.168	ILTELTPEYSYR	K	V	0.997	3.73	0.452	34.6	25	32.7	0	1	0	0	2	1484.76	1480.87		143292	11	22	Orange	true
Staal CBB 03v	Stalen Jeroen de Smet KULeuven 23 maart 2016	Staal CBB 03	VelosPro3867	CBB+2_062	CBB+2_062	CBB_1.fasta	21331.7	1	3	3	4	0.00126	0.168	LLDPEYK	R	E	0.988	2.02	0.178	25.4	25	7.9	0	1	0	0	2	877.467	1259.7		192000	133	139	Orange	true
Staal CBB 03v	Stalen Jeroen de Smet KULeuven 23 maart 2016	Staal CBB 03	VelosPro3867	CBB+2_056	CBB+2_056	CBB_1.fasta	20907.9	1	2	2	2	0.00063	0.143	AMQEATAQANVDPK	R	A	0.997	4.07	0.456	58.4	25	45.2	0	1	0	0	2	1473.7	1141.9		64571.6	160	173	Orange	true
Staal CBB 03v	Stalen Jeroen de Smet KULeuven 23 maart 2016	Staal CBB 03	VelosPro3867	CBB+2_056	CBB+2_056	CBB_1.fasta	20907.9	1	2	2	2	0.00063	0.143	LNTMPSQGVDTSK	K	M	0.997	3.35	0.411	32.8	25	23.2	0	1	0	0	2	1377.67	1170.64		84320	67	79	Orange	true
Staal CBB 03v	Stalen Jeroen de Smet KULeuven 23 maart 2016	Staal CBB 03	VelosPro3867	CBB+2_040	CBB+2_040	CBB_1.fasta	23773.7	1	2	2	3	0.000944	0.0977	DKISTETLK	K	L	0.994	2.11	0.305	25.7	25	7.03	0	1	0	0	2	1034.57	1111.57		79799.9	100	108	Orange	true
Staal CBB 03v	Stalen Jeroen de Smet KULeuven 23 maart 2016	Staal CBB 03	VelosPro3867	CBB+2_040	CBB+2_040	CBB_1.fasta	23773.7	1	2	2	3	0.000944	0.0977	NNISGLLDHAVK	R	T	0.997	3.48	0.467	54.4	25	40.6	0	2	0	0	2	1280.7	1420.21		287696	82	93	Orange	true
Staal CBB 03v	Stalen Jeroen de Smet KULeuven 23 maart 2016	Staal CBB 03	VelosPro3867	CBB+2_034	CBB+2_034	CBB_1.fasta	26608.6	1	6	7	12	0.00378	0.201	ALWNQMR	K	K	0.988	2.22	0.346	30.6	25	24.2	0	2	0	0	2	918.461	1422.8		434729	107	113	Orange	true
Staal CBB 03v	Stalen Jeroen de Smet KULeuven 23 maart 2016	Staal CBB 03	VelosPro3867	CBB+2_034	CBB+2_034	CBB_1.fasta	26608.6	1	6	7	12	0.00378	0.201	DSVGNMSLK	R	A	0.997	2.28	0.306	37.8	25	33.4	0	2	0	0	2	950.461	1156.02		247019	98	106	Orange	true
Staal CBB 03v	Stalen Jeroen de Smet KULeuven 23 maart 2016	Staal CBB 03	VelosPro3867	CBB+2_034	CBB+2_034	CBB_1.fasta	26608.6	1	6	7	12	0.00378	0.201	EFNYYSQESR	K	T	0.997	3.59	0.442	38.8	25	38.3	0	2	0	0	2	1322.56	1286.79		271260	115	124	Orange	true
Staal CBB 03v	Stalen Jeroen de Smet KULeuven 23 maart 2016	Staal CBB 03	VelosPro3867	CBB+2_034	CBB+2_034	CBB_1.fasta	26608.6	1	6	7	12	0.00378	0.201	KEFNYYSQESR	R	T	0.997	3.31	0.346	17.1	25	17.1	0	0	2	0	2	1450.66	1221.31		300875	114	124	Orange	true
Staal CBB 03v	Stalen Jeroen de Smet KULeuven 23 maart 2016	Staal CBB 03	VelosPro3867	CBB+2_034	CBB+2_034	CBB_1.fasta	26608.6	1	6	7	12	0.00378	0.201	YGVVIPGASR	K	A	0.997	2.76	0.622	45.8	25	42.5	0	2	0	0	2	1018.57	1382.39		835924	18	27	Orange	true
Staal CBB 03v	Stalen Jeroen de Smet KULeuven 23 maart 2016	Staal CBB 03	VelosPro3867	CBB+2_034	CBB+2_034	CBB_1.fasta	26608.6	1	6	7	12	0.00378	0.201	YTWNTIEVAFR	K	D	0.997	3.69	0.616	51.8	25	49.5	0	2	0	0	2	1399.7	1668.5		304780	87	97	Orange	true
Staal CBB 03v	Stalen Jeroen de Smet KULeuven 23 maart 2016	Staal CBB 03	VelosPro3867	CBB+2_018	CBB+2_018	CBB_1.fasta	39822.7	1	1	1	1	0.000315	0.033	NPPLEQYNAAQR	K	V	0.997	3.82	0.417	49.2	25	49.2	0	1	0	0	2	1400.69	1248.57		96588.3	28	39	Orange	true
Staal CBB 03v	Stalen Jeroen de Smet KULeuven 23 maart 2016	Staal CBB 03	VelosPro3867	CBB-3_002	CBB-3_002	CBB_1.fasta	68907.6	1	22	41	77	0.0242	0.478	AFEGVLEFSDGSLSYR	K	R	0.997	5.46	0.671	65	25	61	0	2	0	0	2	1776.84	1689.72		841798	54	69	Orange	true
Staal CBB 03v	Stalen Jeroen de Smet KULeuven 23 maart 2016	Staal CBB 03	VelosPro3867	CBB-3_002	CBB-3_002	CBB_1.fasta	68907.6	1	22	41	77	0.0242	0.478	AFEGVLEFSDGSLSYRR	K	F	0.997	1.78	0.203	37.5	25.5	36.4	0	0	2	0	2	1932.94	1598.47		341791	54	70	Orange	true
Staal CBB 03v	Stalen Jeroen de Smet KULeuven 23 maart 2016	Staal CBB 03	VelosPro3867	CBB-3_002	CBB-3_002	CBB_1.fasta	68907.6	1	22	41	77	0.0242	0.478	ANNPTTATVTFTPTNPSGQGNWIQIK	R	Y	0.997	3.3	0.369	22.5	26.1	22.5	0	0	1	0	2	2758.38	1578.25		80539.2	144	169	Orange	true
Staal CBB 03v	Stalen Jeroen de Smet KULeuven 23 maart 2016	Staal CBB 03	VelosPro3867	CBB-3_002	CBB-3_002	CBB_1.fasta	68907.6	1	22	41	77	0.0242	0.478	FALGAVFSSGSTLSFEGTNTATITK	R	D	0.992	2.78	0.256	14.9	26.4	14.9	0	0	2	0	2	2507.27	1729.28		143089	473	497	Orange	true
Staal CBB 03v	Stalen Jeroen de Smet KULeuven 23 maart 2016	Staal CBB 03	VelosPro3867	CBB-3_002	CBB-3_002	CBB_1.fasta	68907.6	1	22	41	77	0.0242	0.478	FNMTNFNDVTIYDGSTIR	R	T	0.997	5.98	0.646	89.9	25	89.9	0	4	2	0	2	2123.97	1552.91		634182	504	521	Orange	true
Staal CBB 03v	Stalen Jeroen de Smet KULeuven 23 maart 2016	Staal CBB 03	VelosPro3867	CBB-3_002	CBB-3_002	CBB_1.fasta	68907.6	1	22	41	77	0.0242	0.478	GAEGVIINSTYFLELPK	K	A	0.997	5.49	0.726	77.5	25	77.5	0	3	2	0	2	1850.99	1740.24		1191840	15	31	Orange	true
Staal CBB 03v	Stalen Jeroen de Smet KULeuven 23 maart 2016	Staal CBB 03	VelosPro3867	CBB-3_002	CBB-3_002	CBB_1.fasta	68907.6	1	22	41	77	0.0242	0.478	GAEGVIINSTYFLELPKAPTK	K	Q	0.997	1.88	0.201	25.4	25	23.7	0	0	2	0	2	2248.22	1653.25		301554	15	35	Orange	true
Staal CBB 03v	Stalen Jeroen de Smet KULeuven 23 maart 2016	Staal CBB 03	VelosPro3867	CBB-3_002	CBB-3_002	CBB_1.fasta	68907.6	1	22	41	77	0.0242	0.478	GLYDAAVAHFR	R	A	0.997	4.09	0.574	54.8	25	53.6	0	1	1	0	2	1219.62	1468.25		779934	133	143	Orange	true
Staal CBB 03v	Stalen Jeroen de Smet KULeuven 23 maart 2016	Staal CBB 03	VelosPro3867	CBB-3_002	CBB-3_002	CBB_1.fasta	68907.6	1	22	41	77	0.0242	0.478	ISISAGAVSFDR	R	T	0.997	4.71	0.437	74	25	58	0	2	0	0	2	1222.64	1475.96		938483	250	261	Orange	true
Staal CBB 03v	Stalen Jeroen de Smet KULeuven 23 maart 2016	Staal CBB 03	VelosPro3867	CBB-3_002	CBB-3_002	CBB_1.fasta	68907.6	1	22	41	77	0.0242	0.478	IVTASIPSTGHEGLVSLATDPNLTAAFTSTVDK	R	T	0.997	4.35	0.67	28.9	25	28.9	0	0	5	1	2	3314.7	1712.22		536262	191	223	Orange	true
Staal CBB 03v	Stalen Jeroen de Smet KULeuven 23 maart 2016	Staal CBB 03	VelosPro3867	CBB-3_002	CBB-3_002	CBB_1.fasta	68907.6	1	22	41	77	0.0242	0.478	IVVAAFGR	K	I	0.997	2.03	0.563	41.2	25	34.1	0	2	0	0	2	832.504	1383.74		550792	183	190	Orange	true
Staal CBB 03v	Stalen Jeroen de Smet KULeuven 23 maart 2016	Staal CBB 03	VelosPro3867	CBB-3_002	CBB-3_002	CBB_1.fasta	68907.6	1	22	41	77	0.0242	0.478	LGVTYGTATAPAIAFNNK	R	S	0.997	4.39	0.52	32.9	25	32.9	0	4	2	0	2	1808.95	1493.62		1108240	308	325	Orange	true
Staal CBB 03v	Stalen Jeroen de Smet KULeuven 23 maart 2016	Staal CBB 03	VelosPro3867	CBB-3_002	CBB-3_002	CBB_1.fasta	68907.6	1	22	41	77	0.0242	0.478	LPAATSANSGQYYIIR	K	G	0.997	5.59	0.686	89.2	25	87	0	5	1	0	2	1724.9	1448.99		850692	117	132	Orange	true
Staal CBB 03v	Stalen Jeroen de Smet KULeuven 23 maart 2016	Staal CBB 03	VelosPro3867	CBB-3_002	CBB-3_002	CBB_1.fasta	68907.6	1	22	41	77	0.0242	0.478	RTGDTMYNDGTQGAGR	R	L	0.997	3.32	0.171	21	25	17.7	0	0	3	0	2	1699.75	1077.82		197989	292	307	Orange	true
Staal CBB 03v	Stalen Jeroen de Smet KULeuven 23 maart 2016	Staal CBB 03	VelosPro3867	CBB-3_002	CBB-3_002	CBB_1.fasta	68907.6	1	22	41	77	0.0242	0.478	SFNGTSGTVQTIIDSLLLQGLR	R	R	0.997	4.34	0.539	34.9	25	34.9	0	2	5	0	2	2320.25	2041.48		240302	270	291	Orange	true
Staal CBB 03v	Stalen Jeroen de Smet KULeuven 23 maart 2016	Staal CBB 03	VelosPro3867	CBB-3_002	CBB-3_002	CBB_1.fasta	68907.6	1	22	41	77	0.0242	0.478	SFNGTSGTVQTIIDSLLLQGLRR	R	T	0.991	2.4	0.374	9.76	25	9.06	0	0	1	0	2	2476.35	1930.74		52863.9	270	292	Orange	true
Staal CBB 03v	Stalen Jeroen de Smet KULeuven 23 maart 2016	Staal CBB 03	VelosPro3867	CBB-3_002	CBB-3_002	CBB_1.fasta	68907.6	1	22	41	77	0.0242	0.478	TFLASSNR	R	S	0.997	2.8	0.565	34.9	25	34.9	0	2	0	0	2	895.463	1180.15		587613	262	269	Orange	true
Staal CBB 03v	Stalen Jeroen de Smet KULeuven 23 maart 2016	Staal CBB 03	VelosPro3867	CBB-3_002	CBB-3_002	CBB_1.fasta	68907.6	1	22	41	77	0.0242	0.478	TGDTMYNDGTQGAGR	R	L	0.997	5.28	0.732	80	25	80	0	10	0	0	2	1559.64	1129.08		1152520	293	307	Orange	true
Staal CBB 03v	Stalen Jeroen de Smet KULeuven 23 maart 2016	Staal CBB 03	VelosPro3867	CBB-3_002	CBB-3_002	CBB_1.fasta	68907.6	1	22	41	77	0.0242	0.478	TSELGLTDGDWVISDSTK	K	N	0.997	5.53	0.554	43.1	25	43.1	0	2	0	0	2	1923.92	1596.81		299363	224	241	Orange	true
Staal CBB 03v	Stalen Jeroen de Smet KULeuven 23 maart 2016	Staal CBB 03	VelosPro3867	CBB-3_002	CBB-3_002	CBB_1.fasta	68907.6	1	22	41	77	0.0242	0.478	YGIQLPVLNPIDDSVGVNGMIAYSTQR	R	N	0.997	3.6	0.562	36.9	25	36.9	0	0	2	0	2	2920.49	1828.34		108774	527	553	Orange	true
Staal CBB 03v	Stalen Jeroen de Smet KULeuven 23 maart 2016	Staal CBB 03	VelosPro3867	CBB-3_002	CBB-3_002	CBB_1.fasta	68907.6	1	22	41	77	0.0242	0.478	YYIDTDPTNTANK	K	I	0.997	4.06	0.703	53.1	25	53.1	0	4	0	0	2	1515.7	1296.38		571364	170	182	Orange	true
Staal CBB 03v	Stalen Jeroen de Smet KULeuven 23 maart 2016	Staal CBB 03	VelosPro3867	CBB-3_002	CBB-3_002	CBB_1.fasta	68907.6	1	22	41	77	0.0242	0.478	YYIDTDPTNTANKIVVAAFGR	K	I	0.997	2.49	0.397	31.7	25.3	31.7	0	0	2	0	2	2329.18	1672.29		215505	170	190	Orange	true
Staal CBB 03v	Stalen Jeroen de Smet KULeuven 23 maart 2016	Staal CBB 03	VelosPro3867	CBB-3_013	CBB-3_013	CBB_1.fasta	24345.6	1	6	6	10	0.00315	0.254	AAIDAAETYEDIR	K	A	0.997	5.25	0.644	52.6	25	50	0	3	0	0	2	1437.69	1404.89		493938	191	203	Empty	true
Staal CBB 03v	Stalen Jeroen de Smet KULeuven 23 maart 2016	Staal CBB 03	VelosPro3867	CBB-3_013	CBB-3_013	CBB_1.fasta	24345.6	1	6	6	10	0.00315	0.254	ALADFTR	K	E	0.988	1.86	0.441	41.4	25	36.9	0	2	0	0	2	793.42	1304.69		411153	174	180	Empty	true
Staal CBB 03v	Stalen Jeroen de Smet KULeuven 23 maart 2016	Staal CBB 03	VelosPro3867	CBB-3_013	CBB-3_013	CBB_1.fasta	24345.6	1	6	6	10	0.00315	0.254	DEGFWTQK	R	D	0.996	2.57	0.164	26.2	25	0.23	0	1	0	0	2	1010.46	1409.59		188454	49	56	Empty	true
Staal CBB 03v	Stalen Jeroen de Smet KULeuven 23 maart 2016	Staal CBB 03	VelosPro3867	CBB-3_013	CBB-3_013	CBB_1.fasta	24345.6	1	6	6	10	0.00315	0.254	DVYENTGEFMVFK	K	E	0.997	4.81	0.509	55.8	25	51.9	0	2	0	0	2	1594.71	1552.99		255403	57	69	Empty	true
Staal CBB 03v	Stalen Jeroen de Smet KULeuven 23 maart 2016	Staal CBB 03	VelosPro3867	CBB-3_013	CBB-3_013	CBB_1.fasta	24345.6	1	6	6	10	0.00315	0.254	RDEGFWTQK	R	D	0.997	2.75	0.308	25.7	25	13.7	0	1	0	0	2	1166.56	1305.9		106970	48	56	Empty	true
Staal CBB 03v	Stalen Jeroen de Smet KULeuven 23 maart 2016	Staal CBB 03	VelosPro3867	CBB-3_013	CBB-3_013	CBB_1.fasta	24345.6	1	6	6	10	0.00315	0.254	TITYPINVVGNK	K	T	0.997	2.79	0.419	31.7	25	20.4	0	1	0	0	2	1318.74	1438.49		227043	20	31	Empty	true
Staal CBB 03v	Stalen Jeroen de Smet KULeuven 23 maart 2016	Staal CBB 03	VelosPro3867	CBB-3_010	CBB-3_010	CBB_1.fasta	22217.2	1	3	3	5	0.00157	0.243	NKSPFGVDGINVDAAVLSDGTK	R	L	0.997	5.77	0.521	61.2	27	60.8	0	0	1	0	2	2204.12	1569.32		97565.8	13	34	Orange	true
Staal CBB 03v	Stalen Jeroen de Smet KULeuven 23 maart 2016	Staal CBB 03	VelosPro3867	CBB-3_010	CBB-3_010	CBB_1.fasta	22217.2	1	3	3	5	0.00157	0.243	SINVFDLISADGATLYPFVK	R	I	0.997	3.86	0.568	56.8	25	56.8	0	2	0	0	2	2170.14	1954.71		32563.6	45	64	Orange	true
Staal CBB 03v	Stalen Jeroen de Smet KULeuven 23 maart 2016	Staal CBB 03	VelosPro3867	CBB-3_010	CBB-3_010	CBB_1.fasta	22217.2	1	3	3	5	0.00157	0.243	VVLQDGSVVFLK	K	D	0.997	3.48	0.588	62.6	25	59	0	2	0	0	2	1303.76	1543.79		313877	116	127	Orange	true
Staal CBB 03v	Stalen Jeroen de Smet KULeuven 23 maart 2016	Staal CBB 03	VelosPro3867	CBB-3_004	CBB-3_004	CBB_1.fasta	30459.4	1	1	1	1	0.000315	0.0414	INDTSILQIYIK	K	D	0.997	2.99	0.434	65.8	25	57.8	0	1	0	0	2	1420.8	1660.23		194852	97	108	Orange	true
Staal CBB 03v	Stalen Jeroen de Smet KULeuven 23 maart 2016	Staal CBB 03	VelosPro3867	CBB-3_003	CBB-3_003	CBB_1.fasta	51467.4	1	4	4	5	0.00157	0.112	FQQGIEEVNPIR	K	G	0.997	3.64	0.587	47.4	25	47.4	0	1	0	0	2	1429.74	1402.58		91625	309	320	Orange	true
Staal CBB 03v	Stalen Jeroen de Smet KULeuven 23 maart 2016	Staal CBB 03	VelosPro3867	CBB-3_003	CBB-3_003	CBB_1.fasta	51467.4	1	4	4	5	0.00157	0.112	LIQQIVTNINTAK	K	D	0.997	4.54	0.563	64	25	64	0	2	0	0	2	1455.85	1467.98		181673	217	229	Orange	true
Staal CBB 03v	Stalen Jeroen de Smet KULeuven 23 maart 2016	Staal CBB 03	VelosPro3867	CBB-3_003	CBB-3_003	CBB_1.fasta	51467.4	1	4	4	5	0.00157	0.112	MTVQVDTSGYTVDYPIK	K	S	0.997	4.78	0.504	51.3	25	51.3	0	1	0	0	2	1932.93	1468.97		35813.7	335	351	Orange	true
Staal CBB 03v	Stalen Jeroen de Smet KULeuven 23 maart 2016	Staal CBB 03	VelosPro3867	CBB-3_003	CBB-3_003	CBB_1.fasta	51467.4	1	4	4	5	0.00157	0.112	VFGEFQVK	R	N	0.997	2.43	0.436	18.5	25	15.8	0	1	0	0	2	953.509	1441.61		115426	22	29	Orange	true
Staal CBB 03v	Stalen Jeroen de Smet KULeuven 23 maart 2016	Staal CBB 03	VelosPro3867	CBB-3_001	CBB-3_001	CBB_1.fasta	89453.5	1	2	2	3	0.000944	0.035	QSPEVSQAPSGTSAAK	K	E	0.997	2.48	0.381	18.5	25	18.5	0	1	0	0	2	1544.76	1075.59		44510.4	355	370	Orange	true
Staal CBB 03v	Stalen Jeroen de Smet KULeuven 23 maart 2016	Staal CBB 03	VelosPro3867	CBB-3_001	CBB-3_001	CBB_1.fasta	89453.5	1	2	2	3	0.000944	0.035	VDSVPVEPTNTK	R	T	0.997	2.71	0.527	42.6	25	41.2	0	2	0	0	2	1285.66	1164.03		143267	624	635	Orange	true
Staal CBB 03v	Stalen Jeroen de Smet KULeuven 23 maart 2016	Staal CBB 03	VelosPro3867	CBB-2_005	CBB-2_005	CBB_1.fasta	41772.3	1	8	13	19	0.00598	0.367	FGGTAQSEIDGTIIAPPDYFDINR	R	V	0.997	3.34	0.557	16.2	26	15.2	0	1	3	0	2	2597.25	1723.86		392020	303	326	Orange	true
Staal CBB 03v	Stalen Jeroen de Smet KULeuven 23 maart 2016	Staal CBB 03	VelosPro3867	CBB-2_005	CBB-2_005	CBB_1.fasta	41772.3	1	8	13	19	0.00598	0.367	GEPGEDSNNIYAIK	K	N	0.997	3.72	0.731	71.9	25	71.9	0	1	0	0	2	1506.71	1326.45		259714	245	258	Orange	true
Staal CBB 03v	Stalen Jeroen de Smet KULeuven 23 maart 2016	Staal CBB 03	VelosPro3867	CBB-2_005	CBB-2_005	CBB_1.fasta	41772.3	1	8	13	19	0.00598	0.367	LDKDIGWSYLSLTVNSTQTVPTLYFK	R	T	0.997	3.6	0.534	27.3	25	27.3	0	0	1	0	2	2989.56	1789.54		75404.8	73	98	Orange	true
Staal CBB 03v	Stalen Jeroen de Smet KULeuven 23 maart 2016	Staal CBB 03	VelosPro3867	CBB-2_005	CBB-2_005	CBB_1.fasta	41772.3	1	8	13	19	0.00598	0.367	NPYDIDVNELSVR	R	F	0.997	4.23	0.5	57.2	25	47.2	0	3	0	0	2	1533.75	1550.97		709214	290	302	Orange	true
Staal CBB 03v	Stalen Jeroen de Smet KULeuven 23 maart 2016	Staal CBB 03	VelosPro3867	CBB-2_005	CBB-2_005	CBB_1.fasta	41772.3	1	8	13	19	0.00598	0.367	NVIDTSYENALLVIGNVPAGYLVTR	K	I	0.997	5.78	0.726	52	25	51.7	0	3	2	0	2	2691.44	1902.21		453040	259	283	Orange	true
Staal CBB 03v	Stalen Jeroen de Smet KULeuven 23 maart 2016	Staal CBB 03	VelosPro3867	CBB-2_005	CBB-2_005	CBB_1.fasta	41772.3	1	8	13	19	0.00598	0.367	QLPITPIEDNI	K	-	0.997	3.06	0.586	56	25	48.6	0	2	0	0	2	1252.68	1666.73		210532	371	381	Orange	true
Staal CBB 03v	Stalen Jeroen de Smet KULeuven 23 maart 2016	Staal CBB 03	VelosPro3867	CBB-2_005	CBB-2_005	CBB_1.fasta	41772.3	1	8	13	19	0.00598	0.367	TNAANEPTATWVGAPFSK	K	G	0.997	4.39	0.658	78.5	25	78.5	0	2	0	0	2	1861.91	1493.29		187882	99	116	Orange	true
Staal CBB 03v	Stalen Jeroen de Smet KULeuven 23 maart 2016	Staal CBB 03	VelosPro3867	CBB-2_005	CBB-2_005	CBB_1.fasta	41772.3	1	8	13	19	0.00598	0.367	VWSDGILFR	K	G	0.997	2.96	0.409	45.5	25	30.2	0	1	0	0	2	1092.58	1644.54		391949	224	232	Orange	true
Staal CBB 03v	Stalen Jeroen de Smet KULeuven 23 maart 2016	Staal CBB 03	VelosPro3867	CBB-2_003	CBB-2_003	CBB_1.fasta	131803	0.999	1	1	1	0.000315	0.00866	VSNGETYTIK	R	T	0.997	3.23	0.472	46.8	25	46.5	0	1	0	0	2	1111.56	1177.31		81202.7	362	371	Orange	true
Staal CBB 03v	Stalen Jeroen de Smet KULeuven 23 maart 2016	Staal CBB 03	VelosPro3867	CBB-2_002	CBB-2_002	CBB_1.fasta	155158	1	5	5	11	0.00346	0.0364	AVIDYLDIK	K	G	0.997	2.87	0.565	49.3	25	38.3	0	1	0	0	2	1049.59	1565.53		167832	402	410	Orange	true
Staal CBB 03v	Stalen Jeroen de Smet KULeuven 23 maart 2016	Staal CBB 03	VelosPro3867	CBB-2_002	CBB-2_002	CBB_1.fasta	155158	1	5	5	11	0.00346	0.0364	ITVGDVTFADYGLTAAGK	R	A	0.997	4.73	0.685	81	25	81	0	3	0	0	2	1798.92	1680.62		353804	384	401	Orange	true
Staal CBB 03v	Stalen Jeroen de Smet KULeuven 23 maart 2016	Staal CBB 03	VelosPro3867	CBB-2_002	CBB-2_002	CBB_1.fasta	155158	1	5	5	11	0.00346	0.0364	SAIEPYK	K	V	0.988	1.59	0.352	26.1	25	18.7	0	1	0	0	2	807.425	1143.97		161637	362	368	Orange	true
Staal CBB 03v	Stalen Jeroen de Smet KULeuven 23 maart 2016	Staal CBB 03	VelosPro3867	CBB-2_002	CBB-2_002	CBB_1.fasta	155158	1	5	5	11	0.00346	0.0364	TDLGVSGNQTISK	K	D	0.997	4.04	0.634	76.7	25	71.9	0	4	0	0	2	1319.68	1211.04		394193	21	33	Orange	true
Staal CBB 03v	Stalen Jeroen de Smet KULeuven 23 maart 2016	Staal CBB 03	VelosPro3867	CBB-2_002	CBB-2_002	CBB_1.fasta	155158	1	5	5	11	0.00346	0.0364	VSSSEFQGQK	K	A	0.997	3.28	0.534	49.5	25	46.8	0	2	0	0	2	1096.53	1101.83		250211	369	378	Orange	true
Staal CBB 03v	Stalen Jeroen de Smet KULeuven 23 maart 2016	Staal CBB 03	VelosPro3867	CBB-2_001	CBB-2_001	CBB_1.fasta	382989	1	1	1	1	0.000315	0.00297	AAAPIIEFNK	R	N	0.997	2.06	0.23	23.4	25	23.4	0	1	0	0	2	1073.6	1424.75		111947	233	242	Orange	true
Staal CBB 03v	Stalen Jeroen de Smet KULeuven 23 maart 2016	Staal CBB 03	VelosPro3867	CBB+3_026	CBB+3_026	CBB_1.fasta	31354.9	1	2	2	3	0.000944	0.113	DGTVDATDDKFENSDALDAK	K	V	0.997	5.06	0.648	29.4	25	29.4	0	1	0	0	2	2127.92	1319.13		11522	228	247	Orange	true
Staal CBB 03v	Stalen Jeroen de Smet KULeuven 23 maart 2016	Staal CBB 03	VelosPro3867	CBB+3_026	CBB+3_026	CBB_1.fasta	31354.9	1	2	2	3	0.000944	0.113	SPVDGVKPVTIK	K	D	0.997	3.77	0.55	48.7	25	45.1	0	2	0	0	2	1239.73	1244.28		203724	216	227	Orange	true
Staal CBB 03v	Stalen Jeroen de Smet KULeuven 23 maart 2016	Staal CBB 03	VelosPro3867	CBB+3_016	CBB+3_016	CBB_1.fasta	40381.4	1	7	8	11	0.00346	0.264	EIQTTRPINK	R	Q	0.981	1.12	-0.205	14.8	25	7.26	0	1	0	0	2	1199.67	1623.31		151466	150	159	Orange	true
Staal CBB 03v	Stalen Jeroen de Smet KULeuven 23 maart 2016	Staal CBB 03	VelosPro3867	CBB+3_016	CBB+3_016	CBB_1.fasta	40381.4	1	7	8	11	0.00346	0.264	IDASINGLNAGETTR	R	T	0.997	4.45	0.499	64.4	25	59.2	0	1	0	0	2	1531.77	1344.12		137739	337	351	Orange	true
Staal CBB 03v	Stalen Jeroen de Smet KULeuven 23 maart 2016	Staal CBB 03	VelosPro3867	CBB+3_016	CBB+3_016	CBB_1.fasta	40381.4	1	7	8	11	0.00346	0.264	MVLTNNGDSLK	R	V	0.997	3.17	0.458	30.2	25	24.8	0	2	0	0	2	1191.6	1268.09		283624	130	140	Orange	true
Staal CBB 03v	Stalen Jeroen de Smet KULeuven 23 maart 2016	Staal CBB 03	VelosPro3867	CBB+3_016	CBB+3_016	CBB_1.fasta	40381.4	1	7	8	11	0.00346	0.264	NTSGTGELLISLVDSAR	R	Q	0.997	4.29	0.597	78.5	25	17.4	0	2	0	0	2	1733.89	1761.76		148807	78	94	Orange	true
Staal CBB 03v	Stalen Jeroen de Smet KULeuven 23 maart 2016	Staal CBB 03	VelosPro3867	CBB+3_016	CBB+3_016	CBB_1.fasta	40381.4	1	7	8	11	0.00346	0.264	TDYNTYVTASLNSPK	K	H	0.997	4.48	0.639	86	25	86	0	1	0	0	2	1673.8	1422.12		52548.1	317	331	Orange	true
Staal CBB 03v	Stalen Jeroen de Smet KULeuven 23 maart 2016	Staal CBB 03	VelosPro3867	CBB+3_016	CBB+3_016	CBB_1.fasta	40381.4	1	7	8	11	0.00346	0.264	VVINDADTTLPSANGTTK	K	T	0.997	4.96	0.692	90.5	25	90.5	0	2	0	0	2	1816.93	1320.23		90396.4	299	316	Orange	true
Staal CBB 03v	Stalen Jeroen de Smet KULeuven 23 maart 2016	Staal CBB 03	VelosPro3867	CBB+3_016	CBB+3_016	CBB_1.fasta	40381.4	1	7	8	11	0.00346	0.264	YISFTQGTPTK	K	T	0.997	3.56	0.486	61.6	25	55.2	0	2	0	0	2	1242.64	1334.54		167687	175	185	Orange	true
Staal CBB 03v	Stalen Jeroen de Smet KULeuven 23 maart 2016	Staal CBB 03	VelosPro3867	CBB+3_012	CBB+3_012	CBB_1.fasta	44096.5	1	12	21	69	0.0217	0.467	AAPTSQLEGVMGR	R	R	0.997	3.73	0.689	72.3	25	72.3	0	4	0	0	2	1316.66	1411.82		7174960	150	162	Orange	true
Staal CBB 03v	Stalen Jeroen de Smet KULeuven 23 maart 2016	Staal CBB 03	VelosPro3867	CBB+3_012	CBB+3_012	CBB_1.fasta	44096.5	1	12	21	69	0.0217	0.467	ALPGAAAVVYDQSK	R	V	0.997	4.13	0.652	85	25	81.9	0	6	1	0	2	1389.74	1413.41		4831310	226	239	Orange	true
Staal CBB 03v	Stalen Jeroen de Smet KULeuven 23 maart 2016	Staal CBB 03	VelosPro3867	CBB+3_012	CBB+3_012	CBB_1.fasta	44096.5	1	12	21	69	0.0217	0.467	FVGVLNSTMR	K	V	0.997	3.27	0.612	55.3	25	45.8	0	5	0	0	2	1139.59	1415.89		2502830	311	320	Orange	true
Staal CBB 03v	Stalen Jeroen de Smet KULeuven 23 maart 2016	Staal CBB 03	VelosPro3867	CBB+3_012	CBB+3_012	CBB_1.fasta	44096.5	1	12	21	69	0.0217	0.467	GAANWAVVSPTALTILQSATTSSFAR	R	T	0.997	5.71	0.582	44.2	25	0	0	4	0	0	2	2622.34	1857.21		395609	272	297	Orange	true
Staal CBB 03v	Stalen Jeroen de Smet KULeuven 23 maart 2016	Staal CBB 03	VelosPro3867	CBB+3_012	CBB+3_012	CBB_1.fasta	44096.5	1	12	21	69	0.0217	0.467	ILRETVEAQSR	R	R	0.997	3.71	0.499	59.8	25	55.7	0	1	0	0	2	1301.72	1099.26		51174.7	168	178	Orange	true
Staal CBB 03v	Stalen Jeroen de Smet KULeuven 23 maart 2016	Staal CBB 03	VelosPro3867	CBB+3_012	CBB+3_012	CBB_1.fasta	44096.5	1	12	21	69	0.0217	0.467	SYTGEINSDNTAPR	K	A	0.997	4.05	0.723	87.5	25	85.2	0	7	0	0	2	1524.69	1192.99		8018880	136	149	Orange	true
Staal CBB 03v	Stalen Jeroen de Smet KULeuven 23 maart 2016	Staal CBB 03	VelosPro3867	CBB+3_012	CBB+3_012	CBB_1.fasta	44096.5	1	12	21	69	0.0217	0.467	TTEGTFEAPTNVK	R	F	0.997	4.34	0.615	47.6	25	39.2	0	6	0	0	2	1394.68	1276		4449770	298	310	Orange	true
Staal CBB 03v	Stalen Jeroen de Smet KULeuven 23 maart 2016	Staal CBB 03	VelosPro3867	CBB+3_012	CBB+3_012	CBB_1.fasta	44096.5	1	12	21	69	0.0217	0.467	VILPIIR	K	R	0.988	1.44	1	22.6	25	22.6	0	3	0	0	2	823.577	1525.39		1898930	77	83	Orange	true
Staal CBB 03v	Stalen Jeroen de Smet KULeuven 23 maart 2016	Staal CBB 03	VelosPro3867	CBB+3_012	CBB+3_012	CBB_1.fasta	44096.5	1	12	21	69	0.0217	0.467	VQYADNAPGVVAGEEALSPYK	R	I	0.997	6.05	0.691	69.6	25	69.6	0	7	1	0	2	2178.07	1531.34		2804790	112	132	Orange	true
Staal CBB 03v	Stalen Jeroen de Smet KULeuven 23 maart 2016	Staal CBB 03	VelosPro3867	CBB+3_012	CBB+3_012	CBB_1.fasta	44096.5	1	12	21	69	0.0217	0.467	VTGVATFVGDEHAALATLINR	K	Q	0.997	4.59	0.587	48.7	25	47.7	0	3	3	0	2	2155.15	1761.07		909689	240	260	Orange	true
Staal CBB 03v	Stalen Jeroen de Smet KULeuven 23 maart 2016	Staal CBB 03	VelosPro3867	CBB+3_012	CBB+3_012	CBB_1.fasta	44096.5	1	12	21	69	0.0217	0.467	VYVDTYADDSTDVLIGYK	R	G	0.997	6.45	0.719	110	25.7	110	0	13	0	0	2	2036.97	1866.3		1069310	321	338	Orange	true
Staal CBB 03v	Stalen Jeroen de Smet KULeuven 23 maart 2016	Staal CBB 03	VelosPro3867	CBB+3_012	CBB+3_012	CBB_1.fasta	44096.5	1	12	21	69	0.0217	0.467	YGYVQLTDSTSSLGNAADYYSK	R	I	0.997	5.52	0.652	55.4	27.2	55.4	0	3	2	0	2	2403.1	1558.07		2422120	377	398	Orange	true
Staal CBB 03v	Stalen Jeroen de Smet KULeuven 23 maart 2016	Staal CBB 03	VelosPro3867	CBB+3_005	CBB+3_005	CBB_1.fasta	80474	1	9	10	17	0.00535	0.167	FSDLSTNIDSGAIISGLQNR	R	A	0.997	5.96	0.669	83.3	25	78.5	0	1	0	0	2	2108.06	1615.4		56371.7	301	320	Orange	true
Staal CBB 03v	Stalen Jeroen de Smet KULeuven 23 maart 2016	Staal CBB 03	VelosPro3867	CBB+3_005	CBB+3_005	CBB_1.fasta	80474	1	9	10	17	0.00535	0.167	MYSSQATLNSINEQASTTK	K	F	0.997	5.72	0.687	43.2	25	-24.1	0	1	0	0	2	2074.96	1374.18		15623	260	278	Orange	true
Staal CBB 03v	Stalen Jeroen de Smet KULeuven 23 maart 2016	Staal CBB 03	VelosPro3867	CBB+3_005	CBB+3_005	CBB_1.fasta	80474	1	9	10	17	0.00535	0.167	NNPNPAIEAFTNR	K	F	0.997	3.92	0.582	68.2	25	65	0	2	0	0	2	1457.71	1429.56		347156	441	453	Orange	true
Staal CBB 03v	Stalen Jeroen de Smet KULeuven 23 maart 2016	Staal CBB 03	VelosPro3867	CBB+3_005	CBB+3_005	CBB_1.fasta	80474	1	9	10	17	0.00535	0.167	QIAENTEPPR	R	N	0.997	2.88	0.489	50.4	25	48.4	0	2	0	0	2	1154.58	1084.69		225208	727	736	Orange	true
Staal CBB 03v	Stalen Jeroen de Smet KULeuven 23 maart 2016	Staal CBB 03	VelosPro3867	CBB+3_005	CBB+3_005	CBB_1.fasta	80474	1	9	10	17	0.00535	0.167	QMLQAANTLNDPK	R	N	0.997	4.38	0.512	76.2	25	68.8	0	4	0	0	2	1443.73	1238.74		229900	428	440	Orange	true
Staal CBB 03v	Stalen Jeroen de Smet KULeuven 23 maart 2016	Staal CBB 03	VelosPro3867	CBB+3_005	CBB+3_005	CBB_1.fasta	80474	1	9	10	17	0.00535	0.167	SVDELLAR	K	F	0.997	2.51	0.477	35.2	25	32.7	0	1	0	0	2	902.494	1367.49		145292	293	300	Orange	true
Staal CBB 03v	Stalen Jeroen de Smet KULeuven 23 maart 2016	Staal CBB 03	VelosPro3867	CBB+3_005	CBB+3_005	CBB_1.fasta	80474	1	9	10	17	0.00535	0.167	TFTEPFNAFYTR	K	T	0.997	3.35	0.639	50.1	25	50.1	0	2	0	0	2	1493.71	1621.24		224008	461	472	Orange	true
Staal CBB 03v	Stalen Jeroen de Smet KULeuven 23 maart 2016	Staal CBB 03	VelosPro3867	CBB+3_005	CBB+3_005	CBB_1.fasta	80474	1	9	10	17	0.00535	0.167	TTPTASTTTPPVSPTASQPK	K	T	0.997	3.46	0.619	38.1	25	38.1	0	3	0	0	2	1970.01	1210.74		69185.9	640	659	Orange	true
Staal CBB 03v	Stalen Jeroen de Smet KULeuven 23 maart 2016	Staal CBB 03	VelosPro3867	CBB+3_005	CBB+3_005	CBB_1.fasta	80474	1	9	10	17	0.00535	0.167	VLQNSLGK	R	L	0.997	2.29	0.11	25.2	25	14.7	0	1	0	0	2	858.504	1116.66		88777.1	127	134	Orange	true
Staal CBB 04v	Stalen Jeroen de Smet KULeuven 23 maart 2016	Staal CBB 04	VelosPro3868	CBB-2_005	CBB-2_005	CBB_1.fasta	41772.3	1	6	7	11	0.00375	0.234	NPYDIDVNELSVR	R	F	0.997	3.97	0.498	76.3	25	69.1	0	3	0	0	2	1533.75	1518.09		1301400	290	302	Orange	true
Staal CBB 04v	Stalen Jeroen de Smet KULeuven 23 maart 2016	Staal CBB 04	VelosPro3868	CBB-2_005	CBB-2_005	CBB_1.fasta	41772.3	1	6	7	11	0.00375	0.234	NVIDTSYENALLVIGNVPAGYLVTR	K	I	0.997	6.47	0.704	57.2	25	57.2	0	0	2	0	2	2691.44	1872.07		147343	259	283	Orange	true
Staal CBB 04v	Stalen Jeroen de Smet KULeuven 23 maart 2016	Staal CBB 04	VelosPro3868	CBB-2_005	CBB-2_005	CBB_1.fasta	41772.3	1	6	7	11	0.00375	0.234	QLPITPIEDNI	K	-	0.997	2.78	0.454	50.4	25	38.8	0	2	0	0	2	1252.68	1631.83		152828	371	381	Orange	true
Staal CBB 04v	Stalen Jeroen de Smet KULeuven 23 maart 2016	Staal CBB 04	VelosPro3868	CBB-2_005	CBB-2_005	CBB_1.fasta	41772.3	1	6	7	11	0.00375	0.234	TNAANEPTATWVGAPFSK	K	G	0.997	3.62	0.594	39.5	25.6	39.5	0	1	0	0	2	1861.91	1504.42		166958	99	116	Orange	true
Staal CBB 04v	Stalen Jeroen de Smet KULeuven 23 maart 2016	Staal CBB 04	VelosPro3868	CBB-2_005	CBB-2_005	CBB_1.fasta	41772.3	1	6	7	11	0.00375	0.234	VWSDGILFR	K	G	0.997	2.91	0.464	42.8	25	27.8	0	2	0	0	2	1092.58	1641.74		955194	224	232	Orange	true
Staal CBB 04v	Stalen Jeroen de Smet KULeuven 23 maart 2016	Staal CBB 04	VelosPro3868	CBB-2_005	CBB-2_005	CBB_1.fasta	41772.3	1	6	7	11	0.00375	0.234	YIVDEVNHEISDK	R	E	0.997	4.64	0.488	54.1	25	41	0	1	0	0	2	1560.75	1355.31		73427.5	330	342	Orange	true
Staal CBB 04v	Stalen Jeroen de Smet KULeuven 23 maart 2016	Staal CBB 04	VelosPro3868	CBB+2_062	CBB+2_062	CBB_1.fasta	21331.7	1	3	3	4	0.00137	0.189	DAIDDYKK	K	G	0.997	2.45	0.347	39.3	25	25	0	1	0	0	2	967.473	1102.47		35618.3	161	168	Orange	true
Staal CBB 04v	Stalen Jeroen de Smet KULeuven 23 maart 2016	Staal CBB 04	VelosPro3868	CBB+2_062	CBB+2_062	CBB_1.fasta	21331.7	1	3	3	4	0.00137	0.189	EVPEVNAEELGGQGR	K	A	0.997	3.23	0.624	79.2	25	76.7	0	1	0	0	2	1583.77	1346.29		91553.3	140	154	Orange	true
Staal CBB 04v	Stalen Jeroen de Smet KULeuven 23 maart 2016	Staal CBB 04	VelosPro3868	CBB+2_062	CBB+2_062	CBB_1.fasta	21331.7	1	3	3	4	0.00137	0.189	ILTELTPEYSYR	K	V	0.997	3.78	0.589	38	25	28.9	0	2	0	0	2	1484.76	1479.31		303426	11	22	Orange	true
Staal CBB 04v	Stalen Jeroen de Smet KULeuven 23 maart 2016	Staal CBB 04	VelosPro3868	CBB-1_007	CBB-1_007	CBB_1.fasta	22540.5	1	8	10	20	0.00683	0.539	ANVFDKDLTTFQGVPAGSIDEGR	R	L	0.997	3.6	0.438	12.2	25.7	12.2	0	0	2	0	2	2437.2	1538.76		170290	151	173	Orange	true
Staal CBB 04v	Stalen Jeroen de Smet KULeuven 23 maart 2016	Staal CBB 04	VelosPro3868	CBB-1_007	CBB-1_007	CBB_1.fasta	22540.5	1	8	10	20	0.00683	0.539	DLTTFQGVPAGSIDEGR	K	L	0.997	3.96	0.56	61.4	25	54.5	0	3	0	0	2	1762.86	1483.52		569202	157	173	Orange	true
Staal CBB 04v	Stalen Jeroen de Smet KULeuven 23 maart 2016	Staal CBB 04	VelosPro3868	CBB-1_007	CBB-1_007	CBB_1.fasta	22540.5	1	8	10	20	0.00683	0.539	FLNTEDADAIVEFLNDK	R	G	0.997	4.53	0.577	48.2	25.1	33.4	0	1	2	0	2	1953.94	1812.5		517304	52	68	Orange	true
Staal CBB 04v	Stalen Jeroen de Smet KULeuven 23 maart 2016	Staal CBB 04	VelosPro3868	CBB-1_007	CBB-1_007	CBB_1.fasta	22540.5	1	8	10	20	0.00683	0.539	INGFSESGVLGYFYGK	R	N	0.997	5.53	0.599	74.4	25	74.4	0	2	0	0	2	1737.85	1726.7		284110	6	21	Orange	true
Staal CBB 04v	Stalen Jeroen de Smet KULeuven 23 maart 2016	Staal CBB 04	VelosPro3868	CBB-1_007	CBB-1_007	CBB_1.fasta	22540.5	1	8	10	20	0.00683	0.539	NALVSIAIGGASNVVVK	K	V	0.997	4.04	0.56	120	25	112	0	2	0	0	2	1611.94	1610.98		189207	22	38	Orange	true
Staal CBB 04v	Stalen Jeroen de Smet KULeuven 23 maart 2016	Staal CBB 04	VelosPro3868	CBB-1_007	CBB-1_007	CBB_1.fasta	22540.5	1	8	10	20	0.00683	0.539	NAPAGVSAAASVASANVITFLVER	K	A	0.997	3.97	0.69	59.2	25	59.2	0	2	1	0	2	2315.24	1848.95		111382	127	150	Orange	true
Staal CBB 04v	Stalen Jeroen de Smet KULeuven 23 maart 2016	Staal CBB 04	VelosPro3868	CBB-1_007	CBB-1_007	CBB_1.fasta	22540.5	1	8	10	20	0.00683	0.539	VIDIVQQR	R	A	0.997	3.23	0.618	49.6	25	49.6	0	4	0	0	2	970.568	1294.38		708916	100	107	Orange	true
Staal CBB 04v	Stalen Jeroen de Smet KULeuven 23 maart 2016	Staal CBB 04	VelosPro3868	CBB-1_007	CBB-1_007	CBB_1.fasta	22540.5	1	8	10	20	0.00683	0.539	VTGAVASFAELQR	K	F	0.997	4.94	0.59	76.2	25	71.9	0	1	0	0	2	1348.72	1466.94		531680	39	51	Orange	true
Staal CBB 04v	Stalen Jeroen de Smet KULeuven 23 maart 2016	Staal CBB 04	VelosPro3868	CBB-1_008	CBB-1_008	CBB_1.fasta	23284.3	1	7	7	13	0.00444	0.528	AGTLADNSFGITYIVER	K	Q	0.997	5.3	0.647	97.3	25	97.3	0	3	0	0	2	1826.93	1666.05		444492	142	158	Orange	true
Staal CBB 04v	Stalen Jeroen de Smet KULeuven 23 maart 2016	Staal CBB 04	VelosPro3868	CBB-1_008	CBB-1_008	CBB_1.fasta	23284.3	1	7	7	13	0.00444	0.528	AVLVTTSALSNDVDPTASGFETVGGNVIAFGK	R	A	0.997	4.49	0.661	31.7	27.6	31	0	0	2	0	2	3137.6	1721.48		130673	110	141	Orange	true
Staal CBB 04v	Stalen Jeroen de Smet KULeuven 23 maart 2016	Staal CBB 04	VelosPro3868	CBB-1_008	CBB-1_008	CBB_1.fasta	23284.3	1	7	7	13	0.00444	0.528	DGTPAAAAAVAIK	K	V	0.997	1.88	0.513	48.5	25	44.2	0	2	0	0	2	1155.64	1309.12		337323	197	209	Orange	true
Staal CBB 04v	Stalen Jeroen de Smet KULeuven 23 maart 2016	Staal CBB 04	VelosPro3868	CBB-1_008	CBB-1_008	CBB_1.fasta	23284.3	1	7	7	13	0.00444	0.528	KDGTPAAAAAVAIK	K	V	0.997	4.33	0.449	65.6	25	52.8	0	1	0	0	2	1283.73	1211.95		114327	196	209	Orange	true
Staal CBB 04v	Stalen Jeroen de Smet KULeuven 23 maart 2016	Staal CBB 04	VelosPro3868	CBB-1_008	CBB-1_008	CBB_1.fasta	23284.3	1	7	7	13	0.00444	0.528	NQFIIAQALAQR	K	A	0.997	4.36	0.407	60.3	25	50.4	0	2	0	0	2	1372.77	1576.15		367506	98	109	Orange	true
Staal CBB 04v	Stalen Jeroen de Smet KULeuven 23 maart 2016	Staal CBB 04	VelosPro3868	CBB-1_008	CBB-1_008	CBB_1.fasta	23284.3	1	7	7	13	0.00444	0.528	NYGMSANSR	R	E	0.997	2.45	0.608	39.6	25	39.6	0	1	0	0	2	999.431	1092.57		37797.4	41	49	Orange	true
Staal CBB 04v	Stalen Jeroen de Smet KULeuven 23 maart 2016	Staal CBB 04	VelosPro3868	CBB-1_008	CBB-1_008	CBB_1.fasta	23284.3	1	7	7	13	0.00444	0.528	QENKPGSTYALTVDPTAEISANLAQAGVFQK	K	K	0.997	7.11	0.668	64.1	28.5	64.1	0	0	2	0	2	3248.64	1692.3		368433	165	195	Orange	true
Staal CBB 04v	Stalen Jeroen de Smet KULeuven 23 maart 2016	Staal CBB 04	VelosPro3868	CBB-1_001	CBB-1_001	CBB_1.fasta	59510.6	1	3	3	5	0.00171	0.0655	DTNDNWTIVETQYGNK	K	L	0.997	4.14	0.6	47.2	25	42.1	0	1	0	0	2	1897.86	1506.08		52678.7	311	326	Orange	true
Staal CBB 04v	Stalen Jeroen de Smet KULeuven 23 maart 2016	Staal CBB 04	VelosPro3868	CBB-1_001	CBB-1_001	CBB_1.fasta	59510.6	1	3	3	5	0.00171	0.0655	FYVVQDAFR	R	T	0.997	2.95	0.461	40.3	25	35.5	0	2	0	0	2	1144.58	1529.03		344057	173	181	Orange	true
Staal CBB 04v	Stalen Jeroen de Smet KULeuven 23 maart 2016	Staal CBB 04	VelosPro3868	CBB-1_001	CBB-1_001	CBB_1.fasta	59510.6	1	3	3	5	0.00171	0.0655	LTLPVLYEK	K	D	0.997	1.69	0.498	35.5	25	35.5	0	2	0	0	2	1075.64	1574.41		331631	302	310	Orange	true
Staal CBB 04v	Stalen Jeroen de Smet KULeuven 23 maart 2016	Staal CBB 04	VelosPro3868	CBB+3_016	CBB+3_016	CBB_1.fasta	40381.4	1	7	7	10	0.00341	0.28	EIQTTRPINK	R	Q	0.997	3.06	0.537	34.5	25	28.4	0	2	0	0	2	1199.67	1039.25		88441.9	150	159	Orange	true
Staal CBB 04v	Stalen Jeroen de Smet KULeuven 23 maart 2016	Staal CBB 04	VelosPro3868	CBB+3_016	CBB+3_016	CBB_1.fasta	40381.4	1	7	7	10	0.00341	0.28	IDASINGLNAGETTR	R	T	0.997	5.12	0.541	80.3	25	76.7	0	2	0	0	2	1531.77	1339.03		170601	337	351	Orange	true
Staal CBB 04v	Stalen Jeroen de Smet KULeuven 23 maart 2016	Staal CBB 04	VelosPro3868	CBB+3_016	CBB+3_016	CBB_1.fasta	40381.4	1	7	7	10	0.00341	0.28	MVLTNNGDSLK	R	V	0.997	3.36	0.457	37.3	25	32.3	0	1	0	0	2	1191.6	1270.2		129173	130	140	Orange	true
Staal CBB 04v	Stalen Jeroen de Smet KULeuven 23 maart 2016	Staal CBB 04	VelosPro3868	CBB+3_016	CBB+3_016	CBB_1.fasta	40381.4	1	7	7	10	0.00341	0.28	NTSGTGELLISLVDSAR	R	Q	0.997	3.71	0.675	115	25	106	0	2	0	0	2	1732.91	1764.87		207731	78	94	Orange	true
Staal CBB 04v	Stalen Jeroen de Smet KULeuven 23 maart 2016	Staal CBB 04	VelosPro3868	CBB+3_016	CBB+3_016	CBB_1.fasta	40381.4	1	7	7	10	0.00341	0.28	TDYNTYVTASLNSPK	K	H	0.997	5.44	0.649	80.7	25	76.8	0	1	0	0	2	1673.8	1421.28		65823.4	317	331	Orange	true
Staal CBB 04v	Stalen Jeroen de Smet KULeuven 23 maart 2016	Staal CBB 04	VelosPro3868	CBB+3_016	CBB+3_016	CBB_1.fasta	40381.4	1	7	7	10	0.00341	0.28	TQWSALLQLTGIPPVGV	R	-	0.997	2.24	0.248	17.2	25	17.2	0	1	0	0	2	1780	1948.49		21606.9	352	368	Orange	true
Staal CBB 04v	Stalen Jeroen de Smet KULeuven 23 maart 2016	Staal CBB 04	VelosPro3868	CBB+3_016	CBB+3_016	CBB_1.fasta	40381.4	1	7	7	10	0.00341	0.28	VVINDADTTLPSANGTTK	K	T	0.997	5.21	0.672	67	25	26	0	1	0	0	2	1817.91	1316.74		36297.6	299	316	Orange	true
Staal CBB 04v	Stalen Jeroen de Smet KULeuven 23 maart 2016	Staal CBB 04	VelosPro3868	CBB+3_012	CBB+3_012	CBB_1.fasta	44096.5	1	14	23	99	0.0338	0.57	AAPTSQLEGVMGR	R	R	0.997	3.81	0.754	80.7	25	80.7	0	4	0	0	2	1316.66	1414.69		5147400	150	162	Orange	true
Staal CBB 04v	Stalen Jeroen de Smet KULeuven 23 maart 2016	Staal CBB 04	VelosPro3868	CBB+3_012	CBB+3_012	CBB_1.fasta	44096.5	1	14	23	99	0.0338	0.57	ALPGAAAVVYDQSK	R	V	0.997	4.48	0.654	91.7	25	86	0	14	2	0	2	1389.74	1418.49		1233280000000	226	239	Orange	true
Staal CBB 04v	Stalen Jeroen de Smet KULeuven 23 maart 2016	Staal CBB 04	VelosPro3868	CBB+3_012	CBB+3_012	CBB_1.fasta	44096.5	1	14	23	99	0.0338	0.57	FVGVLNSTMR	K	V	0.997	3.49	0.49	44.1	25	37.8	0	6	0	0	2	1139.59	1384.52		2089850	311	320	Orange	true
Staal CBB 04v	Stalen Jeroen de Smet KULeuven 23 maart 2016	Staal CBB 04	VelosPro3868	CBB+3_012	CBB+3_012	CBB_1.fasta	44096.5	1	14	23	99	0.0338	0.57	GAANWAVVSPTALTILQSATTSSFAR	R	T	0.997	5.37	0.65	60.4	25	58.4	0	5	0	0	2	2620.37	1857.62		113549	272	297	Orange	true
Staal CBB 04v	Stalen Jeroen de Smet KULeuven 23 maart 2016	Staal CBB 04	VelosPro3868	CBB+3_012	CBB+3_012	CBB_1.fasta	44096.5	1	14	23	99	0.0338	0.57	ILRETVEAQSR	R	R	0.997	4.02	0.594	27.7	25	22.3	0	2	3	0	2	1301.72	1112.67		617816	168	178	Orange	true
Staal CBB 04v	Stalen Jeroen de Smet KULeuven 23 maart 2016	Staal CBB 04	VelosPro3868	CBB+3_012	CBB+3_012	CBB_1.fasta	44096.5	1	14	23	99	0.0338	0.57	LRALPGAAAVVYDQSK	R	V	0.997	5.02	0.624	39	25	39	0	2	0	0	2	1658.92	1376.35		129633	224	239	Orange	true
Staal CBB 04v	Stalen Jeroen de Smet KULeuven 23 maart 2016	Staal CBB 04	VelosPro3868	CBB+3_012	CBB+3_012	CBB_1.fasta	44096.5	1	14	23	99	0.0338	0.57	SYTGEINSDNTAPR	K	A	0.997	4.03	0.715	69.9	25	69.9	0	9	0	0	2	1524.69	1230.45		1568240000000	136	149	Orange	true
Staal CBB 04v	Stalen Jeroen de Smet KULeuven 23 maart 2016	Staal CBB 04	VelosPro3868	CBB+3_012	CBB+3_012	CBB_1.fasta	44096.5	1	14	23	99	0.0338	0.57	TTEGTFEAPTNVK	R	F	0.997	4.43	0.588	64.8	25	56.3	0	3	0	0	2	1394.68	1263.66		1442850	298	310	Orange	true
Staal CBB 04v	Stalen Jeroen de Smet KULeuven 23 maart 2016	Staal CBB 04	VelosPro3868	CBB+3_012	CBB+3_012	CBB_1.fasta	44096.5	1	14	23	99	0.0338	0.57	VILPIIR	K	R	0.988	1.63	1	22.3	25	22.3	0	5	0	0	2	823.577	1550.91		2976330	77	83	Orange	true
Staal CBB 04v	Stalen Jeroen de Smet KULeuven 23 maart 2016	Staal CBB 04	VelosPro3868	CBB+3_012	CBB+3_012	CBB_1.fasta	44096.5	1	14	23	99	0.0338	0.57	VQYADNAPGVVAGEEALSPYK	R	I	0.997	6.04	0.693	92.5	25	92.5	0	13	4	0	2	2178.07	1563.71		6333190	112	132	Orange	true
Staal CBB 04v	Stalen Jeroen de Smet KULeuven 23 maart 2016	Staal CBB 04	VelosPro3868	CBB+3_012	CBB+3_012	CBB_1.fasta	44096.5	1	14	23	99	0.0338	0.57	VTGVATFVGDEHAALATLINR	K	Q	0.997	6.31	0.581	65	25	53.4	0	2	0	0	2	2155.15	1722.64		834900	240	260	Orange	true
Staal CBB 04v	Stalen Jeroen de Smet KULeuven 23 maart 2016	Staal CBB 04	VelosPro3868	CBB+3_012	CBB+3_012	CBB_1.fasta	44096.5	1	14	23	99	0.0338	0.57	VYVDTYADDSTDVLIGYK	R	G	0.997	7.22	0.726	86.6	25	86.6	0	21	0	0	2	2036.97	1989.36		2269040	321	338	Orange	true
Staal CBB 04v	Stalen Jeroen de Smet KULeuven 23 maart 2016	Staal CBB 04	VelosPro3868	CBB+3_012	CBB+3_012	CBB_1.fasta	44096.5	1	14	23	99	0.0338	0.57	WTVESAQDAQAQHGIDVEAELMAAIAQEITTEIDQELLAR	R	L	0.997	5.13	0.513	47.7	30.4	-0.91	0	0	1	0	2	4411.13	1980.63		40053.5	184	223	Orange	true
Staal CBB 04v	Stalen Jeroen de Smet KULeuven 23 maart 2016	Staal CBB 04	VelosPro3868	CBB+3_012	CBB+3_012	CBB_1.fasta	44096.5	1	14	23	99	0.0338	0.57	YGYVQLTDSTSSLGNAADYYSK	R	I	0.997	5.42	0.716	91.1	26.5	91.1	0	3	0	0	2	2403.1	1552.79		2130420	377	398	Orange	true
Staal CBB 04v	Stalen Jeroen de Smet KULeuven 23 maart 2016	Staal CBB 04	VelosPro3868	CBB+3_006	CBB+3_006	CBB_1.fasta	57351.1	1	9	11	23	0.00785	0.2	CGEGQYVTGFNIWSK	R	S	0.997	4.5	0.663	73.4	25	73.4	0	2	0	0	2	1745.8	1610.98		210794	502	516	Orange	true
Staal CBB 04v	Stalen Jeroen de Smet KULeuven 23 maart 2016	Staal CBB 04	VelosPro3868	CBB+3_006	CBB+3_006	CBB_1.fasta	57351.1	1	9	11	23	0.00785	0.2	GAEIAVNR	R	Y	0.997	3.2	0.339	58.7	25	43.7	0	2	0	0	2	829.453	1105.66		134642	483	490	Orange	true
Staal CBB 04v	Stalen Jeroen de Smet KULeuven 23 maart 2016	Staal CBB 04	VelosPro3868	CBB+3_006	CBB+3_006	CBB_1.fasta	57351.1	1	9	11	23	0.00785	0.2	GAIYHSNTTNTLR	R	F	0.997	3.45	0.445	43	25	35.5	0	2	0	0	2	1447.73	1143.03		119002	405	417	Orange	true
Staal CBB 04v	Stalen Jeroen de Smet KULeuven 23 maart 2016	Staal CBB 04	VelosPro3868	CBB+3_006	CBB+3_006	CBB_1.fasta	57351.1	1	9	11	23	0.00785	0.2	LDASSVIFPNK	R	T	0.997	4.22	0.536	76.2	25	66.7	0	3	0	0	2	1190.64	1469.41		619250	41	51	Orange	true
Staal CBB 04v	Stalen Jeroen de Smet KULeuven 23 maart 2016	Staal CBB 04	VelosPro3868	CBB+3_006	CBB+3_006	CBB_1.fasta	57351.1	1	9	11	23	0.00785	0.2	NGTAGAPYVTK	R	T	0.997	2.8	0.567	37.7	25	36	0	3	0	0	2	1078.55	1156.38		339983	182	192	Orange	true
Staal CBB 04v	Stalen Jeroen de Smet KULeuven 23 maart 2016	Staal CBB 04	VelosPro3868	CBB+3_006	CBB+3_006	CBB_1.fasta	57351.1	1	9	11	23	0.00785	0.2	TLPAGEAGAVVFDTSSK	K	S	0.997	3.57	0.588	43.3	25	43.3	0	2	4	0	2	1649.84	1465.07		696566	52	68	Orange	true
Staal CBB 04v	Stalen Jeroen de Smet KULeuven 23 maart 2016	Staal CBB 04	VelosPro3868	CBB+3_006	CBB+3_006	CBB_1.fasta	57351.1	1	9	11	23	0.00785	0.2	VYSGAIVTGDK	R	Q	0.997	3.04	0.447	50.6	25	38.5	0	1	0	0	2	1109.58	1207.34		240681	287	297	Orange	true
Staal CBB 04v	Stalen Jeroen de Smet KULeuven 23 maart 2016	Staal CBB 04	VelosPro3868	CBB+3_006	CBB+3_006	CBB_1.fasta	57351.1	1	9	11	23	0.00785	0.2	YTLGGESFVYR	R	C	0.997	3.4	0.617	70.5	25	60.6	0	1	0	0	2	1291.63	1481.93		165663	491	501	Orange	true
Staal CBB 04v	Stalen Jeroen de Smet KULeuven 23 maart 2016	Staal CBB 04	VelosPro3868	CBB+3_006	CBB+3_006	CBB_1.fasta	57351.1	1	9	11	23	0.00785	0.2	YWTTSVNGSDTR	K	T	0.997	3.58	0.373	44.1	25	40.1	0	3	0	0	2	1386.63	1283.13		353147	300	311	Orange	true
Staal CBB 04v	Stalen Jeroen de Smet KULeuven 23 maart 2016	Staal CBB 04	VelosPro3868	CBB+3_005	CBB+3_005	CBB_1.fasta	80474	1	3	3	6	0.00205	0.0474	NNPNPAIEAFTNR	K	F	0.997	3.36	0.584	56.3	25	56.3	0	2	0	0	2	1457.71	1432.95		176765	441	453	Orange	true
Staal CBB 04v	Stalen Jeroen de Smet KULeuven 23 maart 2016	Staal CBB 04	VelosPro3868	CBB+3_005	CBB+3_005	CBB_1.fasta	80474	1	3	3	6	0.00205	0.0474	QIAENTEPPR	R	N	0.997	2.18	0.549	30.5	25	24.6	0	2	0	0	2	1154.58	1085.15		90545.6	727	736	Orange	true
Staal CBB 04v	Stalen Jeroen de Smet KULeuven 23 maart 2016	Staal CBB 04	VelosPro3868	CBB+3_005	CBB+3_005	CBB_1.fasta	80474	1	3	3	6	0.00205	0.0474	TFTEPFNAFYTR	K	T	0.997	2.82	0.436	28	25	26.3	0	2	0	0	2	1493.71	1621.57		156711	461	472	Orange	true
Staal CBB 04v	Stalen Jeroen de Smet KULeuven 23 maart 2016	Staal CBB 04	VelosPro3868	CBB+3_004	CBB+3_004	CBB_1.fasta	97364.3	1	9	9	15	0.00512	0.134	DDFEDTENNAR	K	M	0.997	3.93	0.643	58.4	25	58.4	0	2	0	0	2	1325.52	1166.29		112853	371	381	Orange	true
Staal CBB 04v	Stalen Jeroen de Smet KULeuven 23 maart 2016	Staal CBB 04	VelosPro3868	CBB+3_004	CBB+3_004	CBB_1.fasta	97364.3	1	9	9	15	0.00512	0.134	IMGYYDDIK	R	E	0.997	2.25	0.305	27.1	25	26.1	0	2	0	0	2	1117.52	1420.07		267580	410	418	Orange	true
Staal CBB 04v	Stalen Jeroen de Smet KULeuven 23 maart 2016	Staal CBB 04	VelosPro3868	CBB+3_004	CBB+3_004	CBB_1.fasta	97364.3	1	9	9	15	0.00512	0.134	MLEYPEAGDSLLGDLWLSINR	R	Y	0.985	3.06	0.326	17.2	27.4	12.7	0	0	1	0	2	2410.15	1945.27		38892.8	382	402	Orange	true
Staal CBB 04v	Stalen Jeroen de Smet KULeuven 23 maart 2016	Staal CBB 04	VelosPro3868	CBB+3_004	CBB+3_004	CBB_1.fasta	97364.3	1	9	9	15	0.00512	0.134	NWLNQNPDEITGSK	K	T	0.997	4.43	0.643	71.5	25	71.4	0	2	0	0	2	1615.77	1450.22		140642	292	305	Orange	true
Staal CBB 04v	Stalen Jeroen de Smet KULeuven 23 maart 2016	Staal CBB 04	VelosPro3868	CBB+3_004	CBB+3_004	CBB_1.fasta	97364.3	1	9	9	15	0.00512	0.134	QNELSETGYDEQAK	R	A	0.997	4.36	0.508	57.1	25	52.3	0	1	0	0	2	1611.71	1215.25		62223	104	117	Orange	true
Staal CBB 04v	Stalen Jeroen de Smet KULeuven 23 maart 2016	Staal CBB 04	VelosPro3868	CBB+3_004	CBB+3_004	CBB_1.fasta	97364.3	1	9	9	15	0.00512	0.134	TEKDDFEDTENNAR	R	M	0.997	4.51	0.681	68.5	25	64.8	0	2	0	0	2	1683.71	1136.24		72814.8	368	381	Orange	true
Staal CBB 04v	Stalen Jeroen de Smet KULeuven 23 maart 2016	Staal CBB 04	VelosPro3868	CBB+3_004	CBB+3_004	CBB_1.fasta	97364.3	1	9	9	15	0.00512	0.134	VDTDTVFNELPQSLQK	K	R	0.997	5.21	0.624	79.9	25	79	0	2	0	0	2	1833.92	1583.24		331828	152	167	Orange	true
Staal CBB 04v	Stalen Jeroen de Smet KULeuven 23 maart 2016	Staal CBB 04	VelosPro3868	CBB+3_004	CBB+3_004	CBB_1.fasta	97364.3	1	9	9	15	0.00512	0.134	VSTQYDDEDGNVWVSFNGAR	K	D	0.997	4.52	0.689	54.4	25	54.4	0	2	0	0	2	2258.99	1563.51		37700.5	520	539	Orange	true
Staal CBB 04v	Stalen Jeroen de Smet KULeuven 23 maart 2016	Staal CBB 04	VelosPro3868	CBB+3_004	CBB+3_004	CBB_1.fasta	97364.3	1	9	9	15	0.00512	0.134	YYGEEPR	R	I	0.988	2.31	0.43	27.8	25	23.3	0	1	0	0	2	913.405	1117.62		107311	403	409	Orange	true
Staal CBB 04v	Stalen Jeroen de Smet KULeuven 23 maart 2016	Staal CBB 04	VelosPro3868	CBB+2_056	CBB+2_056	CBB_1.fasta	20907.9	1	3	4	6	0.00205	0.196	AMQEATAQANVDPK	R	A	0.997	3.49	0.455	38.2	25	34	0	1	0	0	2	1473.7	1147.32		60262.7	160	173	Orange	true
Staal CBB 04v	Stalen Jeroen de Smet KULeuven 23 maart 2016	Staal CBB 04	VelosPro3868	CBB+2_056	CBB+2_056	CBB_1.fasta	20907.9	1	3	4	6	0.00205	0.196	LNTMPSQGVDTSK	K	M	0.997	3.59	0.442	31.8	25	23.1	0	4	0	0	2	1377.67	1128.79		132588	67	79	Orange	true
Staal CBB 04v	Stalen Jeroen de Smet KULeuven 23 maart 2016	Staal CBB 04	VelosPro3868	CBB+2_056	CBB+2_056	CBB_1.fasta	20907.9	1	3	4	6	0.00205	0.196	VQALTQDLQK	K	V	0.997	3.26	0.397	43.5	25	43.5	0	1	0	0	2	1143.64	1262.75		93192.2	117	126	Orange	true
Staal CBB 04v	Stalen Jeroen de Smet KULeuven 23 maart 2016	Staal CBB 04	VelosPro3868	CBB+2_040	CBB+2_040	CBB_1.fasta	23773.7	1	2	2	4	0.00137	0.0977	DKISTETLK	K	L	0.997	2.36	0.252	25.4	25	14.7	0	2	0	0	2	1034.57	1119.17		141684	100	108	Orange	true
Staal CBB 04v	Stalen Jeroen de Smet KULeuven 23 maart 2016	Staal CBB 04	VelosPro3868	CBB+2_040	CBB+2_040	CBB_1.fasta	23773.7	1	2	2	4	0.00137	0.0977	NNISGLLDHAVK	R	T	0.997	3.65	0.436	47	25	33.7	0	2	0	0	2	1280.7	1417.38		407658	82	93	Orange	true
Staal CBB 04v	Stalen Jeroen de Smet KULeuven 23 maart 2016	Staal CBB 04	VelosPro3868	CBB+2_034	CBB+2_034	CBB_1.fasta	26608.6	1	5	6	10	0.00341	0.172	DSVGNMSLK	R	A	0.997	2.3	0.326	28.9	25	24.7	0	3	0	0	2	950.461	1238.57		290990	98	106	Orange	true
Staal CBB 04v	Stalen Jeroen de Smet KULeuven 23 maart 2016	Staal CBB 04	VelosPro3868	CBB+2_034	CBB+2_034	CBB_1.fasta	26608.6	1	5	6	10	0.00341	0.172	EFNYYSQESR	K	T	0.997	2.45	0.331	37	25	33.9	0	2	0	0	2	1322.56	1301.9		212479	115	124	Orange	true
Staal CBB 04v	Stalen Jeroen de Smet KULeuven 23 maart 2016	Staal CBB 04	VelosPro3868	CBB+2_034	CBB+2_034	CBB_1.fasta	26608.6	1	5	6	10	0.00341	0.172	KEFNYYSQESR	R	T	0.997	3.88	0.43	57.5	25	51.1	0	1	0	0	2	1450.66	1203.54		78060	114	124	Orange	true
Staal CBB 04v	Stalen Jeroen de Smet KULeuven 23 maart 2016	Staal CBB 04	VelosPro3868	CBB+2_034	CBB+2_034	CBB_1.fasta	26608.6	1	5	6	10	0.00341	0.172	YGVVIPGASR	K	A	0.997	2.93	0.509	44.8	25	42.8	0	2	0	0	2	1018.57	1373.69		362977	18	27	Orange	true
Staal CBB 04v	Stalen Jeroen de Smet KULeuven 23 maart 2016	Staal CBB 04	VelosPro3868	CBB+2_034	CBB+2_034	CBB_1.fasta	26608.6	1	5	6	10	0.00341	0.172	YTWNTIEVAFR	K	D	0.997	4.18	0.599	53.1	25	49.4	0	2	0	0	2	1399.7	1663.07		359132	87	97	Orange	true
Staal CBB 04v	Stalen Jeroen de Smet KULeuven 23 maart 2016	Staal CBB 04	VelosPro3868	CBB+2_018	CBB+2_018	CBB_1.fasta	39822.7	1	2	2	2	0.000683	0.104	AGTAGYDIITSIGDILNGNISPDTIR	R	N	0.997	4.44	0.561	35.7	25	0	0	0	1	0	2	2648.34	1952.23		59964.9	304	329	Orange	true
Staal CBB 04v	Stalen Jeroen de Smet KULeuven 23 maart 2016	Staal CBB 04	VelosPro3868	CBB+2_018	CBB+2_018	CBB_1.fasta	39822.7	1	2	2	2	0.000683	0.104	NPPLEQYNAAQR	K	V	0.997	3.54	0.394	44.3	25	39.4	0	1	0	0	2	1400.69	1244.9		120608	28	39	Orange	true
Staal CBB 04v	Stalen Jeroen de Smet KULeuven 23 maart 2016	Staal CBB 04	VelosPro3868	CBB+2_008	CBB+2_008	CBB_1.fasta	56706	1	8	9	11	0.00375	0.236	AGYELPVVVFWNLNAR	R	A	0.997	3.93	0.449	47.5	25	-0.03	0	1	0	0	2	1848.96	1883.34		55634.5	445	460	Orange	true
Staal CBB 04v	Stalen Jeroen de Smet KULeuven 23 maart 2016	Staal CBB 04	VelosPro3868	CBB+2_008	CBB+2_008	CBB_1.fasta	56706	1	8	9	11	0.00375	0.236	NAQGVVDMNTTANK	K	N	0.997	3.9	0.557	24.4	25	20.3	0	1	0	0	2	1478.69	1057.69		31159.9	168	181	Orange	true
Staal CBB 04v	Stalen Jeroen de Smet KULeuven 23 maart 2016	Staal CBB 04	VelosPro3868	CBB+2_008	CBB+2_008	CBB_1.fasta	56706	1	8	9	11	0.00375	0.236	STLNPLVDLFFMIGSLR	K	N	0.997	4.07	0.593	76.2	25	72	0	2	0	0	2	1939.04	2064.06		84201.3	39	55	Orange	true
Staal CBB 04v	Stalen Jeroen de Smet KULeuven 23 maart 2016	Staal CBB 04	VelosPro3868	CBB+2_008	CBB+2_008	CBB_1.fasta	56706	1	8	9	11	0.00375	0.236	SVAYAAIAEALQAGNGLCAK	K	W	0.997	5.04	0.45	50.4	25.2	47.5	0	0	1	0	2	1978.01	1727.67		129971	138	157	Orange	true
Staal CBB 04v	Stalen Jeroen de Smet KULeuven 23 maart 2016	Staal CBB 04	VelosPro3868	CBB+2_008	CBB+2_008	CBB_1.fasta	56706	1	8	9	11	0.00375	0.236	VAVAQQVPADQMPK	R	N	0.996	3.09	0.415	17.4	25	16.4	0	2	0	0	2	1497.77	1155.49		88291	399	412	Orange	true
Staal CBB 04v	Stalen Jeroen de Smet KULeuven 23 maart 2016	Staal CBB 04	VelosPro3868	CBB+2_008	CBB+2_008	CBB_1.fasta	56706	1	8	9	11	0.00375	0.236	VIPVLAEFGR	R	W	0.997	2.47	0.652	31.2	25	24.1	0	2	0	0	2	1100.65	1659.48		340735	115	124	Orange	true
Staal CBB 04v	Stalen Jeroen de Smet KULeuven 23 maart 2016	Staal CBB 04	VelosPro3868	CBB+2_008	CBB+2_008	CBB_1.fasta	56706	1	8	9	11	0.00375	0.236	VNAGALFPYDVTR	K	K	0.997	3.24	0.446	32.2	25	28.3	0	1	0	0	2	1422.74	1560.88		180515	266	278	Orange	true
Staal CBB 04v	Stalen Jeroen de Smet KULeuven 23 maart 2016	Staal CBB 04	VelosPro3868	CBB+2_008	CBB+2_008	CBB_1.fasta	56706	1	8	9	11	0.00375	0.236	YWGGSTNIEAAFQEVLR	R	V	0.997	5.51	0.501	98.9	25	97	0	1	0	0	2	1940.95	1813.66		63328.1	382	398	Orange	true
Staal CBB 04v	Stalen Jeroen de Smet KULeuven 23 maart 2016	Staal CBB 04	VelosPro3868	CBB-3_013	CBB-3_013	CBB_1.fasta	24345.6	1	7	8	15	0.00512	0.3	AAIDAAETYEDIR	K	A	0.997	5.02	0.652	80.2	25	77	0	2	0	0	2	1437.69	1428.77		446516	191	203	Orange	true
Staal CBB 04v	Stalen Jeroen de Smet KULeuven 23 maart 2016	Staal CBB 04	VelosPro3868	CBB-3_013	CBB-3_013	CBB_1.fasta	24345.6	1	7	8	15	0.00512	0.3	ALADFTR	K	E	0.988	2.24	0.42	39.3	25	32.4	0	2	0	0	2	793.42	1300.04		398920	174	180	Orange	true
Staal CBB 04v	Stalen Jeroen de Smet KULeuven 23 maart 2016	Staal CBB 04	VelosPro3868	CBB-3_013	CBB-3_013	CBB_1.fasta	24345.6	1	7	8	15	0.00512	0.3	DEGFWTQK	R	D	0.997	2.67	0.413	29.4	25	24.6	0	2	0	0	2	1010.46	1404.69		486416	49	56	Orange	true
Staal CBB 04v	Stalen Jeroen de Smet KULeuven 23 maart 2016	Staal CBB 04	VelosPro3868	CBB-3_013	CBB-3_013	CBB_1.fasta	24345.6	1	7	8	15	0.00512	0.3	DVYENTGEFMVFK	K	E	0.997	4.63	0.619	62.8	25	61.4	0	4	0	0	2	1578.71	1590.15		352584	57	69	Orange	true
Staal CBB 04v	Stalen Jeroen de Smet KULeuven 23 maart 2016	Staal CBB 04	VelosPro3868	CBB-3_013	CBB-3_013	CBB_1.fasta	24345.6	1	7	8	15	0.00512	0.3	RDEGFWTQK	R	D	0.997	3.23	0.349	43.2	25	30.5	0	1	0	0	2	1166.56	1307.19		203254	48	56	Orange	true
Staal CBB 04v	Stalen Jeroen de Smet KULeuven 23 maart 2016	Staal CBB 04	VelosPro3868	CBB-3_013	CBB-3_013	CBB_1.fasta	24345.6	1	7	8	15	0.00512	0.3	TGNTYGDISK	K	L	0.997	3.34	0.565	72.4	25	63.3	0	2	0	0	2	1055.5	1137.16		835588	32	41	Orange	true
Staal CBB 04v	Stalen Jeroen de Smet KULeuven 23 maart 2016	Staal CBB 04	VelosPro3868	CBB-3_013	CBB-3_013	CBB_1.fasta	24345.6	1	7	8	15	0.00512	0.3	TITYPINVVGNK	K	T	0.997	2.84	0.458	45.6	25	38.7	0	2	0	0	2	1318.74	1458.22		978171	20	31	Orange	true
Staal CBB 04v	Stalen Jeroen de Smet KULeuven 23 maart 2016	Staal CBB 04	VelosPro3868	CBB-3_010	CBB-3_010	CBB_1.fasta	22217.2	1	4	4	6	0.00205	0.243	NKSPFGVDGINVDAAVLSDGTK	R	L	0.997	5.91	0.626	56	27	56	0	0	1	0	2	2204.12	1572.68		384596	13	34	Orange	true
Staal CBB 04v	Stalen Jeroen de Smet KULeuven 23 maart 2016	Staal CBB 04	VelosPro3868	CBB-3_010	CBB-3_010	CBB_1.fasta	22217.2	1	4	4	6	0.00205	0.243	SINVFDLISADGATLYPFVK	R	I	0.997	3.53	0.663	51.7	25	50.9	0	2	0	0	2	2170.14	1929.13		33675.3	45	64	Orange	true
Staal CBB 04v	Stalen Jeroen de Smet KULeuven 23 maart 2016	Staal CBB 04	VelosPro3868	CBB-3_010	CBB-3_010	CBB_1.fasta	22217.2	1	4	4	6	0.00205	0.243	SPFGVDGINVDAAVLSDGTK	K	L	0.997	6	0.577	70.2	25	67.3	0	1	0	0	2	1961.98	1638.36		77643.3	15	34	Orange	true
Staal CBB 04v	Stalen Jeroen de Smet KULeuven 23 maart 2016	Staal CBB 04	VelosPro3868	CBB-3_010	CBB-3_010	CBB_1.fasta	22217.2	1	4	4	6	0.00205	0.243	VVLQDGSVVFLK	K	D	0.997	3.31	0.474	57	25	51.7	0	2	0	0	2	1303.76	1554.71		286729	116	127	Orange	true
Staal CBB 04v	Stalen Jeroen de Smet KULeuven 23 maart 2016	Staal CBB 04	VelosPro3868	CBB-3_004	CBB-3_004	CBB_1.fasta	30459.4	1	2	2	2	0.000683	0.103	GTVDPAPSLGIDGDVYYK	R	I	0.997	5.02	0.658	70.5	25	66.6	0	1	0	0	2	1866.91	1499.44		98909.5	79	96	Orange	true
Staal CBB 04v	Stalen Jeroen de Smet KULeuven 23 maart 2016	Staal CBB 04	VelosPro3868	CBB-3_004	CBB-3_004	CBB_1.fasta	30459.4	1	2	2	2	0.000683	0.103	INDTSILQIYIK	K	D	0.997	3.89	0.554	89.7	25	85.8	0	1	0	0	2	1420.8	1657.37		135057	97	108	Orange	true
Staal CBB 04v	Stalen Jeroen de Smet KULeuven 23 maart 2016	Staal CBB 04	VelosPro3868	CBB-3_003	CBB-3_003	CBB_1.fasta	51467.4	1	11	15	24	0.00819	0.298	APAAYTTVMGTNVSPR	R	E	0.997	5.13	0.522	81.2	25	67.5	0	2	0	0	2	1651.81	1329.24		141840	88	103	Orange	true
Staal CBB 04v	Stalen Jeroen de Smet KULeuven 23 maart 2016	Staal CBB 04	VelosPro3868	CBB-3_003	CBB-3_003	CBB_1.fasta	51467.4	1	11	15	24	0.00819	0.298	DELEIDLGNYIDSVTDVYTPK	K	N	0.997	6.43	0.725	106	25	106	0	1	0	0	2	2399.15	1885.17		30369.9	230	250	Orange	true
Staal CBB 04v	Stalen Jeroen de Smet KULeuven 23 maart 2016	Staal CBB 04	VelosPro3868	CBB-3_003	CBB-3_003	CBB_1.fasta	51467.4	1	11	15	24	0.00819	0.298	ENEYVDELDK	R	Q	0.997	2.37	0.456	45.6	25	45.6	0	1	0	0	2	1253.55	1335.23		116870	104	113	Orange	true
Staal CBB 04v	Stalen Jeroen de Smet KULeuven 23 maart 2016	Staal CBB 04	VelosPro3868	CBB-3_003	CBB-3_003	CBB_1.fasta	51467.4	1	11	15	24	0.00819	0.298	ENEYVDELDKQYQITR	R	Y	0.997	3.27	0.48	38.7	25	30.3	0	2	0	0	2	2042.97	1472.84		74550.4	104	119	Orange	true
Staal CBB 04v	Stalen Jeroen de Smet KULeuven 23 maart 2016	Staal CBB 04	VelosPro3868	CBB-3_003	CBB-3_003	CBB_1.fasta	51467.4	1	11	15	24	0.00819	0.298	FQQGIEEVNPIR	K	G	0.997	4.05	0.594	51.1	25	45	0	4	0	0	2	1429.74	1399.23		476236	309	320	Orange	true
Staal CBB 04v	Stalen Jeroen de Smet KULeuven 23 maart 2016	Staal CBB 04	VelosPro3868	CBB-3_003	CBB-3_003	CBB_1.fasta	51467.4	1	11	15	24	0.00819	0.298	GTNIKPNDLFK	K	I	0.997	2.9	0.382	35.7	25	21.8	0	2	0	0	2	1246.68	1335.93		177970	381	391	Orange	true
Staal CBB 04v	Stalen Jeroen de Smet KULeuven 23 maart 2016	Staal CBB 04	VelosPro3868	CBB-3_003	CBB-3_003	CBB_1.fasta	51467.4	1	11	15	24	0.00819	0.298	INYYYDGQFR	K	R	0.997	3.51	0.567	49.5	25	48.6	0	1	0	0	2	1338.61	1425.19		149244	4	13	Orange	true
Staal CBB 04v	Stalen Jeroen de Smet KULeuven 23 maart 2016	Staal CBB 04	VelosPro3868	CBB-3_003	CBB-3_003	CBB_1.fasta	51467.4	1	11	15	24	0.00819	0.298	LIQQIVTNINTAK	K	D	0.997	3.97	0.745	73	25	73	0	2	0	0	2	1455.85	1465.11		965104	217	229	Orange	true
Staal CBB 04v	Stalen Jeroen de Smet KULeuven 23 maart 2016	Staal CBB 04	VelosPro3868	CBB-3_003	CBB-3_003	CBB_1.fasta	51467.4	1	11	15	24	0.00819	0.298	MTVQVDTSGYTVDYPIK	K	S	0.997	5.46	0.647	85	25	68.2	0	6	0	0	2	1916.93	1493.37		346926	335	351	Orange	true
Staal CBB 04v	Stalen Jeroen de Smet KULeuven 23 maart 2016	Staal CBB 04	VelosPro3868	CBB-3_003	CBB-3_003	CBB_1.fasta	51467.4	1	11	15	24	0.00819	0.298	NMCILVDR	K	V	0.997	2.55	0.433	31.9	25	25.9	0	1	0	0	2	1020.5	1394.19		258240	251	258	Orange	true
Staal CBB 04v	Stalen Jeroen de Smet KULeuven 23 maart 2016	Staal CBB 04	VelosPro3868	CBB-3_003	CBB-3_003	CBB_1.fasta	51467.4	1	11	15	24	0.00819	0.298	YLDPDFDEK	K	E	0.997	2.84	0.431	25.4	25	15.7	0	2	0	0	2	1141.51	1361.59		802582	295	303	Orange	true
Staal CBB 04v	Stalen Jeroen de Smet KULeuven 23 maart 2016	Staal CBB 04	VelosPro3868	CBB-3_002	CBB-3_002	CBB_1.fasta	68907.6	1	6	8	9	0.00307	0.148	ISISAGAVSFDR	R	T	0.997	3.86	0.371	57.7	25	45	0	1	0	0	2	1222.64	1476.95		258405	250	261	Orange	true
Staal CBB 04v	Stalen Jeroen de Smet KULeuven 23 maart 2016	Staal CBB 04	VelosPro3868	CBB-3_002	CBB-3_002	CBB_1.fasta	68907.6	1	6	8	9	0.00307	0.148	LPAATSANSGQYYIIR	K	G	0.997	5.42	0.688	80.4	25	80.4	0	1	0	0	2	1724.9	1449.87		71356.5	117	132	Orange	true
Staal CBB 04v	Stalen Jeroen de Smet KULeuven 23 maart 2016	Staal CBB 04	VelosPro3868	CBB-3_002	CBB-3_002	CBB_1.fasta	68907.6	1	6	8	9	0.00307	0.148	SFNGTSGTVQTIIDSLLLQGLR	R	R	0.997	2.84	0.537	61.3	25	61.3	0	2	0	0	2	2320.25	2003.65		28212.5	270	291	Orange	true
Staal CBB 04v	Stalen Jeroen de Smet KULeuven 23 maart 2016	Staal CBB 04	VelosPro3868	CBB-3_002	CBB-3_002	CBB_1.fasta	68907.6	1	6	8	9	0.00307	0.148	TGDTMYNDGTQGAGR	R	L	0.997	4.66	0.633	67.9	25	67.9	0	2	0	0	2	1543.64	1096.41		58073.8	293	307	Orange	true
Staal CBB 04v	Stalen Jeroen de Smet KULeuven 23 maart 2016	Staal CBB 04	VelosPro3868	CBB-3_002	CBB-3_002	CBB_1.fasta	68907.6	1	6	8	9	0.00307	0.148	TSELGLTDGDWVISDSTK	K	N	0.997	4.64	0.547	87.7	25	87.7	0	1	0	0	2	1923.92	1603.41		73369.8	224	241	Orange	true
Staal CBB 04v	Stalen Jeroen de Smet KULeuven 23 maart 2016	Staal CBB 04	VelosPro3868	CBB-3_002	CBB-3_002	CBB_1.fasta	68907.6	1	6	8	9	0.00307	0.148	YYIDTDPTNTANK	K	I	0.997	4.29	0.607	38.5	25	38.5	0	2	0	0	2	1515.7	1302		166231	170	182	Orange	true
Staal CBB 04v	Stalen Jeroen de Smet KULeuven 23 maart 2016	Staal CBB 04	VelosPro3868	CBB-3_001	CBB-3_001	CBB_1.fasta	89453.5	1	2	2	4	0.00137	0.0288	QGIEETSNSVK	K	G	0.997	3.05	0.443	34.5	25	33.2	0	2	0	0	2	1191.59	1092.51		53042.1	66	76	Orange	true
Staal CBB 04v	Stalen Jeroen de Smet KULeuven 23 maart 2016	Staal CBB 04	VelosPro3868	CBB-3_001	CBB-3_001	CBB_1.fasta	89453.5	1	2	2	4	0.00137	0.0288	VDSVPVEPTNTK	R	T	0.997	3.12	0.5	40.8	25	39.3	0	2	0	0	2	1285.66	1170.84		112240	624	635	Orange	true
Staal CBB 04v	Stalen Jeroen de Smet KULeuven 23 maart 2016	Staal CBB 04	VelosPro3868	CBB-2_002	CBB-2_002	CBB_1.fasta	155158	1	3	3	5	0.00171	0.0204	AVIDYLDIK	K	G	0.997	2.42	0.493	46.6	25	43.7	0	1	0	0	2	1049.59	1569.53		133886	402	410	Orange	true
Staal CBB 04v	Stalen Jeroen de Smet KULeuven 23 maart 2016	Staal CBB 04	VelosPro3868	CBB-2_002	CBB-2_002	CBB_1.fasta	155158	1	3	3	5	0.00171	0.0204	TDLGVSGNQTISK	K	D	0.997	4.16	0.57	68.6	25	63.2	0	1	0	0	2	1319.68	1226.97		58534.9	21	33	Orange	true
Staal CBB 04v	Stalen Jeroen de Smet KULeuven 23 maart 2016	Staal CBB 04	VelosPro3868	CBB-2_002	CBB-2_002	CBB_1.fasta	155158	1	3	3	5	0.00171	0.0204	VSSSEFQGQK	K	A	0.997	3.07	0.562	49.6	25	42.3	0	3	0	0	2	1096.53	1119.17		198844	369	378	Orange	true
Staal CBB 05v	Stalen Jeroen de Smet KULeuven 23 maart 2016	Staal CBB 05	VelosPro3869	CBB-2_005	CBB-2_005	CBB_1.fasta	41772.3	1	7	11	20	0.00675	0.286	FGGTAQSEIDGTIIAPPDYFDINR	R	V	0.997	2.85	0.618	33.4	25	33.4	0	2	1	0	2	2597.25	1714.23		210539	303	326	Empty	true
Staal CBB 05v	Stalen Jeroen de Smet KULeuven 23 maart 2016	Staal CBB 05	VelosPro3869	CBB-2_005	CBB-2_005	CBB_1.fasta	41772.3	1	7	11	20	0.00675	0.286	GEPGEDSNNIYAIK	K	N	0.997	2.82	0.726	60.8	25	60.8	0	4	0	0	2	1506.71	1332.62		723264	245	258	Empty	true
Staal CBB 05v	Stalen Jeroen de Smet KULeuven 23 maart 2016	Staal CBB 05	VelosPro3869	CBB-2_005	CBB-2_005	CBB_1.fasta	41772.3	1	7	11	20	0.00675	0.286	NPYDIDVNELSVR	R	F	0.997	4.36	0.576	82.3	25	79.5	0	2	0	0	2	1533.75	1537.99		662480	290	302	Empty	true
Staal CBB 05v	Stalen Jeroen de Smet KULeuven 23 maart 2016	Staal CBB 05	VelosPro3869	CBB-2_005	CBB-2_005	CBB_1.fasta	41772.3	1	7	11	20	0.00675	0.286	NVIDTSYENALLVIGNVPAGYLVTR	K	I	0.997	5.86	0.703	50.8	25	-21.4	0	2	3	0	2	2692.42	1891.56		379761	259	283	Empty	true
Staal CBB 05v	Stalen Jeroen de Smet KULeuven 23 maart 2016	Staal CBB 05	VelosPro3869	CBB-2_005	CBB-2_005	CBB_1.fasta	41772.3	1	7	11	20	0.00675	0.286	QLPITPIEDNI	K	-	0.997	2.88	0.442	41.4	25	32.9	0	2	0	0	2	1252.68	1625.7		141258	371	381	Empty	true
Staal CBB 05v	Stalen Jeroen de Smet KULeuven 23 maart 2016	Staal CBB 05	VelosPro3869	CBB-2_005	CBB-2_005	CBB_1.fasta	41772.3	1	7	11	20	0.00675	0.286	VWSDGILFR	K	G	0.997	3.03	0.5	45.9	25	36.4	0	2	0	0	2	1092.58	1636.41		559454	224	232	Empty	true
Staal CBB 05v	Stalen Jeroen de Smet KULeuven 23 maart 2016	Staal CBB 05	VelosPro3869	CBB-2_005	CBB-2_005	CBB_1.fasta	41772.3	1	7	11	20	0.00675	0.286	YIVDEVNHEISDK	R	E	0.997	4.58	0.561	66.1	25	56.7	0	2	0	0	2	1560.75	1355.95		116357	330	342	Empty	true
Staal CBB 05v	Stalen Jeroen de Smet KULeuven 23 maart 2016	Staal CBB 05	VelosPro3869	CBB-2_002	CBB-2_002	CBB_1.fasta	155158	1	2	2	2	0.000675	0.014	TDLGVSGNQTISK	K	D	0.997	3.74	0.562	62.8	25	58.7	0	1	0	0	2	1319.68	1190.54		78928.4	21	33	Empty	true
Staal CBB 05v	Stalen Jeroen de Smet KULeuven 23 maart 2016	Staal CBB 05	VelosPro3869	CBB-2_002	CBB-2_002	CBB_1.fasta	155158	1	2	2	2	0.000675	0.014	TVTWDSSYK	R	I	0.993	2.09	0.321	15.7	25	15.7	0	1	0	0	2	1086.51	1312.96		79153.4	1525	1533	Empty	true
Staal CBB 05v	Stalen Jeroen de Smet KULeuven 23 maart 2016	Staal CBB 05	VelosPro3869	CBB+3_012	CBB+3_012	CBB_1.fasta	44096.5	1	12	24	186	0.0628	0.459	AAPTSQLEGVMGR	R	R	0.997	3.75	0.71	83.8	25	81.3	0	13	0	0	2	1316.66	1520.66		204540000000	150	162	Empty	true
Staal CBB 05v	Stalen Jeroen de Smet KULeuven 23 maart 2016	Staal CBB 05	VelosPro3869	CBB+3_012	CBB+3_012	CBB_1.fasta	44096.5	1	12	24	186	0.0628	0.459	ALPGAAAVVYDQSK	R	V	0.997	3.71	0.708	82.8	25	80.7	0	26	3	0	2	1389.74	1514.58		6790310	226	239	Empty	true
Staal CBB 05v	Stalen Jeroen de Smet KULeuven 23 maart 2016	Staal CBB 05	VelosPro3869	CBB+3_012	CBB+3_012	CBB_1.fasta	44096.5	1	12	24	186	0.0628	0.459	ETVEAQSR	R	R	0.997	2.23	0.36	23.9	25	21.4	0	1	0	0	2	919.448	953.483		15437.2	171	178	Empty	true
Staal CBB 05v	Stalen Jeroen de Smet KULeuven 23 maart 2016	Staal CBB 05	VelosPro3869	CBB+3_012	CBB+3_012	CBB_1.fasta	44096.5	1	12	24	186	0.0628	0.459	FVGVLNSTMR	K	V	0.997	3.06	0.592	53.4	25	43.2	0	11	0	0	2	1139.59	1429.44		5081080	311	320	Empty	true
Staal CBB 05v	Stalen Jeroen de Smet KULeuven 23 maart 2016	Staal CBB 05	VelosPro3869	CBB+3_012	CBB+3_012	CBB_1.fasta	44096.5	1	12	24	186	0.0628	0.459	GAANWAVVSPTALTILQSATTSSFAR	R	T	0.997	3.67	0.735	57.9	25	57.9	0	14	4	0	2	2636.37	1895.36		1295540	272	297	Empty	true
Staal CBB 05v	Stalen Jeroen de Smet KULeuven 23 maart 2016	Staal CBB 05	VelosPro3869	CBB+3_012	CBB+3_012	CBB_1.fasta	44096.5	1	12	24	186	0.0628	0.459	SYTGEINSDNTAPR	K	A	0.997	4.65	0.703	76.7	25	76.7	0	12	0	0	2	1524.69	1234.25		2680020000000	136	149	Empty	true
Staal CBB 05v	Stalen Jeroen de Smet KULeuven 23 maart 2016	Staal CBB 05	VelosPro3869	CBB+3_012	CBB+3_012	CBB_1.fasta	44096.5	1	12	24	186	0.0628	0.459	TTEGTFEAPTNVK	R	F	0.997	4.22	0.625	64	25	54.6	0	9	0	0	2	1394.68	1304.41		1469560000000	298	310	Empty	true
Staal CBB 05v	Stalen Jeroen de Smet KULeuven 23 maart 2016	Staal CBB 05	VelosPro3869	CBB+3_012	CBB+3_012	CBB_1.fasta	44096.5	1	12	24	186	0.0628	0.459	VILPIIR	K	R	0.988	1.54	1	31.3	25	31.3	0	5	0	0	2	823.577	1548.39		3387240	77	83	Empty	true
Staal CBB 05v	Stalen Jeroen de Smet KULeuven 23 maart 2016	Staal CBB 05	VelosPro3869	CBB+3_012	CBB+3_012	CBB_1.fasta	44096.5	1	12	24	186	0.0628	0.459	VQYADNAPGVVAGEEALSPYK	R	I	0.997	5.68	0.703	50.5	25.1	50.5	0	21	1	0	2	2178.07	1657.49		9796170	112	132	Empty	true
Staal CBB 05v	Stalen Jeroen de Smet KULeuven 23 maart 2016	Staal CBB 05	VelosPro3869	CBB+3_012	CBB+3_012	CBB_1.fasta	44096.5	1	12	24	186	0.0628	0.459	VTGVATFVGDEHAALATLINR	K	Q	0.997	5.89	0.649	61.8	25	61.8	0	12	0	0	2	2155.15	1801.6		2626330	240	260	Empty	true
Staal CBB 05v	Stalen Jeroen de Smet KULeuven 23 maart 2016	Staal CBB 05	VelosPro3869	CBB+3_012	CBB+3_012	CBB_1.fasta	44096.5	1	12	24	186	0.0628	0.459	VYVDTYADDSTDVLIGYK	R	G	0.997	7.05	0.764	103	25.2	103	0	41	0	0	2	2036.97	2075.84		5543190	321	338	Empty	true
Staal CBB 05v	Stalen Jeroen de Smet KULeuven 23 maart 2016	Staal CBB 05	VelosPro3869	CBB+3_012	CBB+3_012	CBB_1.fasta	44096.5	1	12	24	186	0.0628	0.459	YGYVQLTDSTSSLGNAADYYSK	R	I	0.997	6.55	0.729	103	26.4	103	0	13	0	0	2	2403.1	1755.79		2731730	377	398	Empty	true
Staal CBB 05v	Stalen Jeroen de Smet KULeuven 23 maart 2016	Staal CBB 05	VelosPro3869	CBB-1_007	CBB-1_007	CBB_1.fasta	22540.5	1	7	10	18	0.00608	0.598	DLTTFQGVPAGSIDEGR	K	L	0.997	5.05	0.589	62.8	25	57.9	0	3	0	0	2	1762.86	1479.04		332596	157	173	Empty	true
Staal CBB 05v	Stalen Jeroen de Smet KULeuven 23 maart 2016	Staal CBB 05	VelosPro3869	CBB-1_007	CBB-1_007	CBB_1.fasta	22540.5	1	7	10	18	0.00608	0.598	FLNTEDADAIVEFLNDK	R	G	0.997	5.19	0.61	103	25	94.5	0	3	0	0	2	1953.94	1842.14		296849	52	68	Empty	true
Staal CBB 05v	Stalen Jeroen de Smet KULeuven 23 maart 2016	Staal CBB 05	VelosPro3869	CBB-1_007	CBB-1_007	CBB_1.fasta	22540.5	1	7	10	18	0.00608	0.598	INGFSESGVLGYFYGK	R	N	0.997	4.85	0.675	52.9	25	52.9	0	4	0	0	2	1737.85	1740.69		501541	6	21	Empty	true
Staal CBB 05v	Stalen Jeroen de Smet KULeuven 23 maart 2016	Staal CBB 05	VelosPro3869	CBB-1_007	CBB-1_007	CBB_1.fasta	22540.5	1	7	10	18	0.00608	0.598	LLIDDLTGVPMLTSTGTEVILTSSATAAAAGNFAIK	R	V	0.997	2.96	0.47	29.9	25.2	29.9	0	0	1	0	2	3579.87	1915.3		7619.67	174	209	Empty	true
Staal CBB 05v	Stalen Jeroen de Smet KULeuven 23 maart 2016	Staal CBB 05	VelosPro3869	CBB-1_007	CBB-1_007	CBB_1.fasta	22540.5	1	7	10	18	0.00608	0.598	NAPAGVSAAASVASANVITFLVER	K	A	0.997	3.34	0.615	42.7	25	42.7	0	1	1	0	2	2315.24	1874.25		137200	127	150	Empty	true
Staal CBB 05v	Stalen Jeroen de Smet KULeuven 23 maart 2016	Staal CBB 05	VelosPro3869	CBB-1_007	CBB-1_007	CBB_1.fasta	22540.5	1	7	10	18	0.00608	0.598	VIDIVQQR	R	A	0.997	3.31	0.549	44	25	36.5	0	1	0	0	2	970.568	1272.71		188209	100	107	Empty	true
Staal CBB 05v	Stalen Jeroen de Smet KULeuven 23 maart 2016	Staal CBB 05	VelosPro3869	CBB-1_007	CBB-1_007	CBB_1.fasta	22540.5	1	7	10	18	0.00608	0.598	VTGAVASFAELQR	K	F	0.997	4.87	0.645	79.8	25	73.3	0	4	0	0	2	1348.72	1476.25		641506	39	51	Empty	true
Staal CBB 05v	Stalen Jeroen de Smet KULeuven 23 maart 2016	Staal CBB 05	VelosPro3869	CBB-1_008	CBB-1_008	CBB_1.fasta	23284.3	1	5	5	12	0.00405	0.344	AGTLADNSFGITYIVER	K	Q	0.997	5.4	0.696	95.6	25	95.6	0	5	0	0	2	1826.93	1657.95		706305	142	158	Empty	true
Staal CBB 05v	Stalen Jeroen de Smet KULeuven 23 maart 2016	Staal CBB 05	VelosPro3869	CBB-1_008	CBB-1_008	CBB_1.fasta	23284.3	1	5	5	12	0.00405	0.344	AVLVTTSALSNDVDPTASGFETVGGNVIAFGK	R	A	0.997	3.59	0.633	29.4	27.4	22.4	0	0	1	0	2	3137.6	1729.31		125094	110	141	Empty	true
Staal CBB 05v	Stalen Jeroen de Smet KULeuven 23 maart 2016	Staal CBB 05	VelosPro3869	CBB-1_008	CBB-1_008	CBB_1.fasta	23284.3	1	5	5	12	0.00405	0.344	DGTPAAAAAVAIK	K	V	0.997	2.4	0.636	52.4	25	47.4	0	2	0	0	2	1155.64	1314.74		631834	197	209	Empty	true
Staal CBB 05v	Stalen Jeroen de Smet KULeuven 23 maart 2016	Staal CBB 05	VelosPro3869	CBB-1_008	CBB-1_008	CBB_1.fasta	23284.3	1	5	5	12	0.00405	0.344	KDGTPAAAAAVAIK	K	V	0.997	3.84	0.488	60.6	25	48.6	0	2	0	0	2	1283.73	1199.04		141374	196	209	Empty	true
Staal CBB 05v	Stalen Jeroen de Smet KULeuven 23 maart 2016	Staal CBB 05	VelosPro3869	CBB-1_008	CBB-1_008	CBB_1.fasta	23284.3	1	5	5	12	0.00405	0.344	NQFIIAQALAQR	K	A	0.997	4.4	0.463	64.9	25	47.7	0	2	0	0	2	1372.77	1570.41		366936	98	109	Empty	true
Staal CBB 05v	Stalen Jeroen de Smet KULeuven 23 maart 2016	Staal CBB 05	VelosPro3869	CBB+2_034	CBB+2_034	CBB_1.fasta	26608.6	1	4	5	11	0.00371	0.167	DSVGNMSLK	R	A	0.997	2.15	0.576	38.2	25	37.2	0	4	0	0	2	950.461	1148.96		848055	98	106	Empty	true
Staal CBB 05v	Stalen Jeroen de Smet KULeuven 23 maart 2016	Staal CBB 05	VelosPro3869	CBB+2_034	CBB+2_034	CBB_1.fasta	26608.6	1	4	5	11	0.00371	0.167	EFNYYSQESR	K	T	0.997	2.52	0.444	49.5	25	49.5	0	3	0	0	2	1322.56	1275.9		261344	115	124	Empty	true
Staal CBB 05v	Stalen Jeroen de Smet KULeuven 23 maart 2016	Staal CBB 05	VelosPro3869	CBB+2_034	CBB+2_034	CBB_1.fasta	26608.6	1	4	5	11	0.00371	0.167	YGVVIPGASR	K	A	0.997	2.87	0.573	41.8	25	38.6	0	2	0	0	2	1018.57	1363.63		751831	18	27	Empty	true
Staal CBB 05v	Stalen Jeroen de Smet KULeuven 23 maart 2016	Staal CBB 05	VelosPro3869	CBB+2_034	CBB+2_034	CBB_1.fasta	26608.6	1	4	5	11	0.00371	0.167	YTWNTIEVAFR	K	D	0.997	3.84	0.659	66.7	25	63.8	0	2	0	0	2	1399.7	1656.85		209311	87	97	Empty	true
Staal CBB 05v	Stalen Jeroen de Smet KULeuven 23 maart 2016	Staal CBB 05	VelosPro3869	CBB-1_001	CBB-1_001	CBB_1.fasta	59510.6	1	2	2	2	0.000675	0.0424	FYVVQDAFR	R	T	0.997	2.81	0.359	40	25	30.9	0	1	0	0	2	1144.58	1530.9		105477	173	181	Empty	true
Staal CBB 05v	Stalen Jeroen de Smet KULeuven 23 maart 2016	Staal CBB 05	VelosPro3869	CBB-1_001	CBB-1_001	CBB_1.fasta	59510.6	1	2	2	2	0.000675	0.0424	IMPGDVIELPNLR	K	D	0.997	2.75	0.575	29.3	25	28.1	0	1	0	0	2	1466.8	1662.43		82569.3	147	159	Empty	true
Staal CBB 05v	Stalen Jeroen de Smet KULeuven 23 maart 2016	Staal CBB 05	VelosPro3869	CBB+3_021	CBB+3_021	CBB_1.fasta	34354.6	1	2	2	3	0.00101	0.0852	IDVQGLESNDLETLSR	R	M	0.997	4.72	0.637	49.9	25	49.9	0	2	0	0	2	1788.9	1550.33		191646	20	35	Empty	true
Staal CBB 05v	Stalen Jeroen de Smet KULeuven 23 maart 2016	Staal CBB 05	VelosPro3869	CBB+3_021	CBB+3_021	CBB_1.fasta	34354.6	1	2	2	3	0.00101	0.0852	MLALAGQAENK	R	G	0.997	3.21	0.299	37.9	25	28.2	0	1	0	0	2	1145.6	1279.74		157725	36	46	Empty	true
Staal CBB 05v	Stalen Jeroen de Smet KULeuven 23 maart 2016	Staal CBB 05	VelosPro3869	CBB+3_016	CBB+3_016	CBB_1.fasta	40381.4	1	10	12	17	0.00574	0.418	EIQTTRPINK	R	Q	0.997	2.46	0.516	19.5	25	17.6	0	1	0	0	2	1199.67	1029.28		18775.8	150	159	Empty	true
Staal CBB 05v	Stalen Jeroen de Smet KULeuven 23 maart 2016	Staal CBB 05	VelosPro3869	CBB+3_016	CBB+3_016	CBB_1.fasta	40381.4	1	10	12	17	0.00574	0.418	GSFYVDNAGTIVPGQVTASQIPDPR	K	R	0.997	3.39	0.569	48.3	25.3	46.8	0	1	0	0	2	2589.29	1552.62		18714.4	252	276	Empty	true
Staal CBB 05v	Stalen Jeroen de Smet KULeuven 23 maart 2016	Staal CBB 05	VelosPro3869	CBB+3_016	CBB+3_016	CBB_1.fasta	40381.4	1	10	12	17	0.00574	0.418	IDASINGLNAGETTR	R	T	0.997	5.1	0.546	85.4	25	15	0	1	0	0	2	1532.76	1327.88		36715.9	337	351	Empty	true
Staal CBB 05v	Stalen Jeroen de Smet KULeuven 23 maart 2016	Staal CBB 05	VelosPro3869	CBB+3_016	CBB+3_016	CBB_1.fasta	40381.4	1	10	12	17	0.00574	0.418	MVLTNNGDSLK	R	V	0.997	3.07	0.346	24.9	25	21.2	0	2	0	0	2	1191.6	1213.29		217204	130	140	Empty	true
Staal CBB 05v	Stalen Jeroen de Smet KULeuven 23 maart 2016	Staal CBB 05	VelosPro3869	CBB+3_016	CBB+3_016	CBB_1.fasta	40381.4	1	10	12	17	0.00574	0.418	NTSGTGELLISLVDSAR	R	Q	0.997	3.64	0.583	87.5	25	87.5	0	1	0	0	2	1732.91	1784.98		40559.5	78	94	Empty	true
Staal CBB 05v	Stalen Jeroen de Smet KULeuven 23 maart 2016	Staal CBB 05	VelosPro3869	CBB+3_016	CBB+3_016	CBB_1.fasta	40381.4	1	10	12	17	0.00574	0.418	QYESLLDINYDTGVK	K	Y	0.997	4.71	0.494	80.1	25	70.1	0	1	0	0	2	1757.86	1589.38		75778.5	160	174	Empty	true
Staal CBB 05v	Stalen Jeroen de Smet KULeuven 23 maart 2016	Staal CBB 05	VelosPro3869	CBB+3_016	CBB+3_016	CBB_1.fasta	40381.4	1	10	12	17	0.00574	0.418	TDYNTYVTASLNSPK	K	H	0.997	4.83	0.611	93.4	25	88.9	0	3	0	0	2	1673.8	1420.9		123790	317	331	Empty	true
Staal CBB 05v	Stalen Jeroen de Smet KULeuven 23 maart 2016	Staal CBB 05	VelosPro3869	CBB+3_016	CBB+3_016	CBB_1.fasta	40381.4	1	10	12	17	0.00574	0.418	TQWSALLQLTGIPPVGV	R	-	0.997	1.5	0.352	35.5	25	35.5	0	1	0	0	2	1780	1956.1		21435.8	352	368	Empty	true
Staal CBB 05v	Stalen Jeroen de Smet KULeuven 23 maart 2016	Staal CBB 05	VelosPro3869	CBB+3_016	CBB+3_016	CBB_1.fasta	40381.4	1	10	12	17	0.00574	0.418	VVINDADTTLPSANGTTK	K	T	0.997	5.87	0.706	83.3	25	8.5	0	4	0	0	2	1817.91	1323.83		257230	299	316	Empty	true
Staal CBB 05v	Stalen Jeroen de Smet KULeuven 23 maart 2016	Staal CBB 05	VelosPro3869	CBB+3_016	CBB+3_016	CBB_1.fasta	40381.4	1	10	12	17	0.00574	0.418	YISFTQGTPTK	K	T	0.997	3.35	0.419	44	25	40.8	0	2	0	0	2	1242.64	1330.78		153837	175	185	Empty	true
Staal CBB 05v	Stalen Jeroen de Smet KULeuven 23 maart 2016	Staal CBB 05	VelosPro3869	CBB+3_004	CBB+3_004	CBB_1.fasta	97364.3	1	9	10	16	0.0054	0.118	DHMYIQEGGK	R	D	0.997	2.62	0.415	39	25	38.5	0	2	0	0	2	1177.53	1141.86		123415	540	549	Empty	true
Staal CBB 05v	Stalen Jeroen de Smet KULeuven 23 maart 2016	Staal CBB 05	VelosPro3869	CBB+3_004	CBB+3_004	CBB_1.fasta	97364.3	1	9	10	16	0.0054	0.118	DYFVGYGDEMSR	K	C	0.997	3.84	0.502	46	25	38.8	0	2	0	0	2	1438.59	1484.58		169799	550	561	Empty	true
Staal CBB 05v	Stalen Jeroen de Smet KULeuven 23 maart 2016	Staal CBB 05	VelosPro3869	CBB+3_004	CBB+3_004	CBB_1.fasta	97364.3	1	9	10	16	0.0054	0.118	IEGTPILSGR	K	L	0.997	2.56	0.343	38.7	25	32.7	0	2	0	0	2	1042.59	1330.43		166369	790	799	Empty	true
Staal CBB 05v	Stalen Jeroen de Smet KULeuven 23 maart 2016	Staal CBB 05	VelosPro3869	CBB+3_004	CBB+3_004	CBB_1.fasta	97364.3	1	9	10	16	0.0054	0.118	IMGYYDDIK	R	E	0.997	2.33	0.244	20.5	25	19.1	0	1	0	0	2	1117.52	1422.23		84747.9	410	418	Empty	true
Staal CBB 05v	Stalen Jeroen de Smet KULeuven 23 maart 2016	Staal CBB 05	VelosPro3869	CBB+3_004	CBB+3_004	CBB_1.fasta	97364.3	1	9	10	16	0.0054	0.118	NWLNQNPDEITGSK	K	T	0.997	4.32	0.623	56.1	25	54.8	0	2	0	0	2	1615.77	1453.48		71614.6	292	305	Empty	true
Staal CBB 05v	Stalen Jeroen de Smet KULeuven 23 maart 2016	Staal CBB 05	VelosPro3869	CBB+3_004	CBB+3_004	CBB_1.fasta	97364.3	1	9	10	16	0.0054	0.118	QNELSETGYDEQAK	R	A	0.997	3.63	0.384	46.5	25	44.6	0	2	0	0	2	1611.71	1214.28		58280.8	104	117	Empty	true
Staal CBB 05v	Stalen Jeroen de Smet KULeuven 23 maart 2016	Staal CBB 05	VelosPro3869	CBB+3_004	CBB+3_004	CBB_1.fasta	97364.3	1	9	10	16	0.0054	0.118	TEKDDFEDTENNAR	R	M	0.997	4.41	0.62	39.1	25	-10.5	0	1	0	0	2	1684.69	1128.05		23903.8	368	381	Empty	true
Staal CBB 05v	Stalen Jeroen de Smet KULeuven 23 maart 2016	Staal CBB 05	VelosPro3869	CBB+3_004	CBB+3_004	CBB_1.fasta	97364.3	1	9	10	16	0.0054	0.118	TVEEIANTMSR	R	V	0.997	3.21	0.468	53.6	25	37	0	2	0	0	2	1250.6	1340.29		113482	221	231	Empty	true
Staal CBB 05v	Stalen Jeroen de Smet KULeuven 23 maart 2016	Staal CBB 05	VelosPro3869	CBB+3_004	CBB+3_004	CBB_1.fasta	97364.3	1	9	10	16	0.0054	0.118	YYGEEPR	R	I	0.988	2.55	0.419	26	25	21.5	0	2	0	0	2	913.405	1113.42		213503	403	409	Empty	true
Staal CBB 05v	Stalen Jeroen de Smet KULeuven 23 maart 2016	Staal CBB 05	VelosPro3869	CBB+2_062	CBB+2_062	CBB_1.fasta	21331.7	1	3	4	5	0.00169	0.178	DAIDDYKK	K	G	0.997	2.52	0.366	31.6	25	26.7	0	1	0	0	2	967.473	1103.86		77336.6	161	168	Empty	true
Staal CBB 05v	Stalen Jeroen de Smet KULeuven 23 maart 2016	Staal CBB 05	VelosPro3869	CBB+2_062	CBB+2_062	CBB_1.fasta	21331.7	1	3	4	5	0.00169	0.178	ILTELTPEYSYR	K	V	0.997	3.88	0.552	34.4	25	26.4	0	1	0	0	2	1484.76	1477.31		51285.3	11	22	Empty	true
Staal CBB 05v	Stalen Jeroen de Smet KULeuven 23 maart 2016	Staal CBB 05	VelosPro3869	CBB+2_062	CBB+2_062	CBB_1.fasta	21331.7	1	3	4	5	0.00169	0.178	TPYAEYMSAGFGK	K	K	0.997	4.22	0.571	50.6	25	50.6	0	3	0	0	2	1421.64	1490.73		237649	171	183	Empty	true
Staal CBB 05v	Stalen Jeroen de Smet KULeuven 23 maart 2016	Staal CBB 05	VelosPro3869	CBB+2_056	CBB+2_056	CBB_1.fasta	20907.9	1	4	6	9	0.00304	0.259	AMQEATAQANVDPK	R	A	0.997	4.67	0.639	65.1	25	65.1	0	3	0	0	2	1489.7	1072.26		80278.4	160	173	Empty	true
Staal CBB 05v	Stalen Jeroen de Smet KULeuven 23 maart 2016	Staal CBB 05	VelosPro3869	CBB+2_056	CBB+2_056	CBB_1.fasta	20907.9	1	4	6	9	0.00304	0.259	HIEDAINQSIYD	K	-	0.997	2.08	0.501	28.9	25	28.9	0	1	0	0	2	1417.66	1384.3		85045.8	178	189	Empty	true
Staal CBB 05v	Stalen Jeroen de Smet KULeuven 23 maart 2016	Staal CBB 05	VelosPro3869	CBB+2_056	CBB+2_056	CBB_1.fasta	20907.9	1	4	6	9	0.00304	0.259	LNTMPSQGVDTSK	K	M	0.997	3.31	0.414	56.6	25	45	0	3	0	0	2	1377.67	1092.15		143999	67	79	Empty	true
Staal CBB 05v	Stalen Jeroen de Smet KULeuven 23 maart 2016	Staal CBB 05	VelosPro3869	CBB+2_056	CBB+2_056	CBB_1.fasta	20907.9	1	4	6	9	0.00304	0.259	VQALTQDLQK	K	V	0.997	3.13	0.4	32.5	25	25.2	0	2	0	0	2	1143.64	1248.02		229148	117	126	Empty	true
Staal CBB 05v	Stalen Jeroen de Smet KULeuven 23 maart 2016	Staal CBB 05	VelosPro3869	CBB+2_040	CBB+2_040	CBB_1.fasta	23773.7	1	3	5	6	0.00203	0.2	AEHGVEAAESFR	K	N	0.997	4.05	0.455	39.7	25	33.3	0	1	1	0	2	1302.61	1189.86		512041	70	81	Empty	true
Staal CBB 05v	Stalen Jeroen de Smet KULeuven 23 maart 2016	Staal CBB 05	VelosPro3869	CBB+2_040	CBB+2_040	CBB_1.fasta	23773.7	1	3	5	6	0.00203	0.2	NNISGLLDHAVK	R	T	0.997	3.69	0.439	54.1	25	38.6	0	2	0	0	2	1280.7	1416.82		220244	82	93	Empty	true
Staal CBB 05v	Stalen Jeroen de Smet KULeuven 23 maart 2016	Staal CBB 05	VelosPro3869	CBB+2_040	CBB+2_040	CBB_1.fasta	23773.7	1	3	5	6	0.00203	0.2	QAEVINNMGVDVLGPLLDR	R	I	0.997	4.89	0.569	76.4	25	72.8	0	2	0	0	2	2053.07	1739.7		137793	49	67	Empty	true
Staal CBB 05v	Stalen Jeroen de Smet KULeuven 23 maart 2016	Staal CBB 05	VelosPro3869	CBB+2_018	CBB+2_018	CBB_1.fasta	39822.7	1	5	7	9	0.00304	0.181	DVNLPSTQFQIDQLNQYNR	R	I	0.997	5.08	0.665	51	25	-14.1	0	2	0	0	2	2294.11	1588.64		34512.2	97	115	Empty	true
Staal CBB 05v	Stalen Jeroen de Smet KULeuven 23 maart 2016	Staal CBB 05	VelosPro3869	CBB+2_018	CBB+2_018	CBB_1.fasta	39822.7	1	5	7	9	0.00304	0.181	NPPLEQYNAAQR	K	V	0.997	3.71	0.53	58.5	25	58.5	0	2	0	0	2	1400.69	1229.16		108110	28	39	Empty	true
Staal CBB 05v	Stalen Jeroen de Smet KULeuven 23 maart 2016	Staal CBB 05	VelosPro3869	CBB+2_018	CBB+2_018	CBB_1.fasta	39822.7	1	5	7	9	0.00304	0.181	NVGITTIGK	K	I	0.997	1.67	0.313	20.7	25	20.6	0	2	0	0	2	903.515	1259.85		303557	292	300	Empty	true
Staal CBB 05v	Stalen Jeroen de Smet KULeuven 23 maart 2016	Staal CBB 05	VelosPro3869	CBB+2_018	CBB+2_018	CBB_1.fasta	39822.7	1	5	7	9	0.00304	0.181	VFSSAGEGGFSLYTLPK	R	L	0.997	5.46	0.548	62.8	25	62.8	0	1	0	0	2	1759.89	1622.19		81370.9	40	56	Empty	true
Staal CBB 05v	Stalen Jeroen de Smet KULeuven 23 maart 2016	Staal CBB 05	VelosPro3869	CBB+2_018	CBB+2_018	CBB_1.fasta	39822.7	1	5	7	9	0.00304	0.181	YYYGDFFTK	K	S	0.997	1.86	0.285	20.1	25	20.1	0	2	0	0	2	1203.54	1580.92		246579	150	158	Empty	true
Staal CBB 05v	Stalen Jeroen de Smet KULeuven 23 maart 2016	Staal CBB 05	VelosPro3869	CBB-3_013	CBB-3_013	CBB_1.fasta	24345.6	1	7	8	12	0.00405	0.338	AAIDAAETYEDIR	K	A	0.997	5	0.671	77.9	25	75.1	0	2	0	0	2	1437.69	1421.44		680573	191	203	Empty	true
Staal CBB 05v	Stalen Jeroen de Smet KULeuven 23 maart 2016	Staal CBB 05	VelosPro3869	CBB-3_013	CBB-3_013	CBB_1.fasta	24345.6	1	7	8	12	0.00405	0.338	ALADFTR	K	E	0.988	1.88	0.524	40	25	32.4	0	1	0	0	2	793.42	1294.92		260393	174	180	Empty	true
Staal CBB 05v	Stalen Jeroen de Smet KULeuven 23 maart 2016	Staal CBB 05	VelosPro3869	CBB-3_013	CBB-3_013	CBB_1.fasta	24345.6	1	7	8	12	0.00405	0.338	DEGFWTQK	R	D	0.997	2.69	0.459	29.5	25	23.9	0	1	0	0	2	1010.46	1405.65		209735	49	56	Empty	true
Staal CBB 05v	Stalen Jeroen de Smet KULeuven 23 maart 2016	Staal CBB 05	VelosPro3869	CBB-3_013	CBB-3_013	CBB_1.fasta	24345.6	1	7	8	12	0.00405	0.338	DTLYFAGFEFQGK	R	T	0.997	4.05	0.705	77.6	25	77.6	0	2	0	0	2	1522.72	1707.86		211890	109	121	Empty	true
Staal CBB 05v	Stalen Jeroen de Smet KULeuven 23 maart 2016	Staal CBB 05	VelosPro3869	CBB-3_013	CBB-3_013	CBB_1.fasta	24345.6	1	7	8	12	0.00405	0.338	DVYENTGEFMVFK	K	E	0.997	4.74	0.637	75.1	25	73.1	0	3	0	0	2	1578.71	1623.71		320272	57	69	Empty	true
Staal CBB 05v	Stalen Jeroen de Smet KULeuven 23 maart 2016	Staal CBB 05	VelosPro3869	CBB-3_013	CBB-3_013	CBB_1.fasta	24345.6	1	7	8	12	0.00405	0.338	MIYLSVVK	R	D	0.997	1.98	0.286	26.7	25	20.1	0	1	0	0	2	952.554	1498.29		196155	2	9	Empty	true
Staal CBB 05v	Stalen Jeroen de Smet KULeuven 23 maart 2016	Staal CBB 05	VelosPro3869	CBB-3_013	CBB-3_013	CBB_1.fasta	24345.6	1	7	8	12	0.00405	0.338	TGNTYGDISK	K	L	0.997	3.15	0.507	58.1	25	48.3	0	2	0	0	2	1055.5	1134.11		475035	32	41	Empty	true
Staal CBB 05v	Stalen Jeroen de Smet KULeuven 23 maart 2016	Staal CBB 05	VelosPro3869	CBB-3_010	CBB-3_010	CBB_1.fasta	22217.2	1	4	5	8	0.0027	0.243	NKSPFGVDGINVDAAVLSDGTK	R	L	0.997	4.11	0.531	45	27.1	45	0	0	1	0	2	2204.12	1572.37		107184	13	34	Empty	true
Staal CBB 05v	Stalen Jeroen de Smet KULeuven 23 maart 2016	Staal CBB 05	VelosPro3869	CBB-3_010	CBB-3_010	CBB_1.fasta	22217.2	1	4	5	8	0.0027	0.243	SINVFDLISADGATLYPFVK	R	I	0.997	4.23	0.544	35	25	34.5	0	2	0	0	2	2171.13	1956.42		28221.3	45	64	Empty	true
Staal CBB 05v	Stalen Jeroen de Smet KULeuven 23 maart 2016	Staal CBB 05	VelosPro3869	CBB-3_010	CBB-3_010	CBB_1.fasta	22217.2	1	4	5	8	0.0027	0.243	SPFGVDGINVDAAVLSDGTK	K	L	0.997	4.54	0.598	92.7	25	91	0	2	0	0	2	1961.98	1644.27		120681	15	34	Empty	true
Staal CBB 05v	Stalen Jeroen de Smet KULeuven 23 maart 2016	Staal CBB 05	VelosPro3869	CBB-3_010	CBB-3_010	CBB_1.fasta	22217.2	1	4	5	8	0.0027	0.243	VVLQDGSVVFLK	K	D	0.997	2.7	0.621	67.3	25	61.1	0	3	0	0	2	1303.76	1536.78		414279	116	127	Empty	true
Staal CBB 05v	Stalen Jeroen de Smet KULeuven 23 maart 2016	Staal CBB 05	VelosPro3869	CBB-3_009	CBB-3_009	CBB_1.fasta	25883.2	1	2	2	2	0.000675	0.106	KVDSNVTITR	R	Y	0.981	2.46	0.103	13.6	25	6.28	0	1	0	0	2	1132.63	1108.7		69449.1	168	177	Empty	true
Staal CBB 05v	Stalen Jeroen de Smet KULeuven 23 maart 2016	Staal CBB 05	VelosPro3869	CBB-3_009	CBB-3_009	CBB_1.fasta	25883.2	1	2	2	2	0.000675	0.106	QALGDTNIIDYSYK	R	N	0.997	4.61	0.493	78.1	25	78	0	1	0	0	2	1600.79	1491.96		61091.6	33	46	Empty	true
Staal CBB 05v	Stalen Jeroen de Smet KULeuven 23 maart 2016	Staal CBB 05	VelosPro3869	CBB-3_004	CBB-3_004	CBB_1.fasta	30459.4	1	2	2	4	0.00135	0.103	GTVDPAPSLGIDGDVYYK	R	I	0.997	4.4	0.643	49.9	25	49.9	0	2	0	0	2	1866.91	1524.11		251907	79	96	Empty	true
Staal CBB 05v	Stalen Jeroen de Smet KULeuven 23 maart 2016	Staal CBB 05	VelosPro3869	CBB-3_004	CBB-3_004	CBB_1.fasta	30459.4	1	2	2	4	0.00135	0.103	INDTSILQIYIK	K	D	0.997	4.43	0.485	35.3	25	34.6	0	2	0	0	2	1420.8	1653.99		535084	97	108	Empty	true
Staal CBB 05v	Stalen Jeroen de Smet KULeuven 23 maart 2016	Staal CBB 05	VelosPro3869	CBB-3_002	CBB-3_002	CBB_1.fasta	68907.6	0.999	1	2	2	0.000675	0.0232	TGDTMYNDGTQGAGR	R	L	0.997	5.07	0.717	60.2	25	60.2	0	2	0	0	2	1543.64	1086.99		44694.1	293	307	Empty	true
Staal CBB 06v	Stalen Jeroen de Smet KULeuven 23 maart 2016	Staal CBB 06	VelosPro3870	CBB-1_008	CBB-1_008	CBB_1.fasta	23284.3	1	5	5	10	0.00227	0.239	AGTLADNSFGITYIVER	K	Q	0.997	5.57	0.683	91.7	25	91.7	0	3	0	0	2	1826.93	1633.76		597130	142	158	Empty	true
Staal CBB 06v	Stalen Jeroen de Smet KULeuven 23 maart 2016	Staal CBB 06	VelosPro3870	CBB-1_008	CBB-1_008	CBB_1.fasta	23284.3	1	5	5	10	0.00227	0.239	DGTPAAAAAVAIK	K	V	0.997	1.91	0.402	31.8	25	22.9	0	2	0	0	2	1155.64	1299.59		1579820	197	209	Empty	true
Staal CBB 06v	Stalen Jeroen de Smet KULeuven 23 maart 2016	Staal CBB 06	VelosPro3870	CBB-1_008	CBB-1_008	CBB_1.fasta	23284.3	1	5	5	10	0.00227	0.239	KDGTPAAAAAVAIK	K	V	0.997	2.77	0.335	48.3	25	39.8	0	2	0	0	2	1283.73	1205.81		484861	196	209	Empty	true
Staal CBB 06v	Stalen Jeroen de Smet KULeuven 23 maart 2016	Staal CBB 06	VelosPro3870	CBB-1_008	CBB-1_008	CBB_1.fasta	23284.3	1	5	5	10	0.00227	0.239	NQFIIAQALAQR	K	A	0.997	3.52	0.335	56	25	45.3	0	1	0	0	2	1372.77	1568.32		601763	98	109	Empty	true
Staal CBB 06v	Stalen Jeroen de Smet KULeuven 23 maart 2016	Staal CBB 06	VelosPro3870	CBB-1_008	CBB-1_008	CBB_1.fasta	23284.3	1	5	5	10	0.00227	0.239	NYGMSANSR	R	E	0.997	2.49	0.64	40.6	25	40.6	0	2	0	0	2	999.431	1087.42		464513	41	49	Empty	true
Staal CBB 06v	Stalen Jeroen de Smet KULeuven 23 maart 2016	Staal CBB 06	VelosPro3870	CBB+3_016	CBB+3_016	CBB_1.fasta	40381.4	1	12	17	33	0.00748	0.533	DLTQIVDTIDSMDQTWAVK	K	V	0.997	4.04	0.358	52.5	25.5	32.3	0	1	0	0	2	2179.06	1988.08		224226	280	298	Empty	true
Staal CBB 06v	Stalen Jeroen de Smet KULeuven 23 maart 2016	Staal CBB 06	VelosPro3870	CBB+3_016	CBB+3_016	CBB_1.fasta	40381.4	1	12	17	33	0.00748	0.533	EIQTTRPINK	R	Q	0.997	3.19	0.484	33.1	25	22.5	0	3	0	0	2	1199.67	1034.33		420276	150	159	Empty	true
Staal CBB 06v	Stalen Jeroen de Smet KULeuven 23 maart 2016	Staal CBB 06	VelosPro3870	CBB+3_016	CBB+3_016	CBB_1.fasta	40381.4	1	12	17	33	0.00748	0.533	GSFYVDNAGTIVPGQVTASQIPDPR	K	R	0.997	3.7	0.562	39.4	27.6	39.4	0	0	2	0	2	2589.29	1545.24		409759	252	276	Empty	true
Staal CBB 06v	Stalen Jeroen de Smet KULeuven 23 maart 2016	Staal CBB 06	VelosPro3870	CBB+3_016	CBB+3_016	CBB_1.fasta	40381.4	1	12	17	33	0.00748	0.533	IDASINGLNAGETTR	R	T	0.997	5.16	0.616	83.7	25	81.5	0	4	0	0	2	1531.77	1338.13		1960700	337	351	Empty	true
Staal CBB 06v	Stalen Jeroen de Smet KULeuven 23 maart 2016	Staal CBB 06	VelosPro3870	CBB+3_016	CBB+3_016	CBB_1.fasta	40381.4	1	12	17	33	0.00748	0.533	MVLTNNGDSLK	R	V	0.997	2.99	0.322	32.8	25	29.5	0	6	0	0	2	1191.6	1274.48		3068990	130	140	Empty	true
Staal CBB 06v	Stalen Jeroen de Smet KULeuven 23 maart 2016	Staal CBB 06	VelosPro3870	CBB+3_016	CBB+3_016	CBB_1.fasta	40381.4	1	12	17	33	0.00748	0.533	NTSGTGELLISLVDSAR	R	Q	0.997	4.59	0.492	32.6	25	5.16	0	1	1	0	2	1733.89	1763.59		865697	78	94	Empty	true
Staal CBB 06v	Stalen Jeroen de Smet KULeuven 23 maart 2016	Staal CBB 06	VelosPro3870	CBB+3_016	CBB+3_016	CBB_1.fasta	40381.4	1	12	17	33	0.00748	0.533	QVNLDTSGNVVAFPSVYSTWMIK	R	G	0.997	3.39	0.675	23.7	25	23.7	0	2	0	0	2	2556.28	1779.02		191985	229	251	Empty	true
Staal CBB 06v	Stalen Jeroen de Smet KULeuven 23 maart 2016	Staal CBB 06	VelosPro3870	CBB+3_016	CBB+3_016	CBB_1.fasta	40381.4	1	12	17	33	0.00748	0.533	QYESLLDINYDTGVK	K	Y	0.997	4.88	0.493	62.8	25	55.1	0	2	0	0	2	1757.86	1584.08		677417	160	174	Empty	true
Staal CBB 06v	Stalen Jeroen de Smet KULeuven 23 maart 2016	Staal CBB 06	VelosPro3870	CBB+3_016	CBB+3_016	CBB_1.fasta	40381.4	1	12	17	33	0.00748	0.533	TDYNTYVTASLNSPK	K	H	0.997	4.79	0.643	86.7	25	76.9	0	4	0	0	2	1673.8	1436.59		1471660	317	331	Empty	true
Staal CBB 06v	Stalen Jeroen de Smet KULeuven 23 maart 2016	Staal CBB 06	VelosPro3870	CBB+3_016	CBB+3_016	CBB_1.fasta	40381.4	1	12	17	33	0.00748	0.533	TQWSALLQLTGIPPVGV	R	-	0.997	2.28	0.376	13.8	25	13.8	0	1	0	0	2	1780	1947.18		112822	352	368	Empty	true
Staal CBB 06v	Stalen Jeroen de Smet KULeuven 23 maart 2016	Staal CBB 06	VelosPro3870	CBB+3_016	CBB+3_016	CBB_1.fasta	40381.4	1	12	17	33	0.00748	0.533	VVINDADTTLPSANGTTK	K	T	0.997	4.18	0.692	77.9	25	77.9	0	5	0	0	2	1816.93	1331.76		1831230	299	316	Empty	true
Staal CBB 06v	Stalen Jeroen de Smet KULeuven 23 maart 2016	Staal CBB 06	VelosPro3870	CBB+3_016	CBB+3_016	CBB_1.fasta	40381.4	1	12	17	33	0.00748	0.533	YISFTQGTPTK	K	T	0.997	3.14	0.495	49.1	25	45.1	0	1	0	0	2	1242.64	1320.89		446169	175	185	Empty	true
Staal CBB 06v	Stalen Jeroen de Smet KULeuven 23 maart 2016	Staal CBB 06	VelosPro3870	CBB-3_004	CBB-3_004	CBB_1.fasta	30459.4	1	2	2	2	0.000454	0.103	GTVDPAPSLGIDGDVYYK	R	I	0.997	4.32	0.611	48.1	25	45.9	0	1	0	0	2	1866.91	1492.99		227712	79	96	Empty	true
Staal CBB 06v	Stalen Jeroen de Smet KULeuven 23 maart 2016	Staal CBB 06	VelosPro3870	CBB-3_004	CBB-3_004	CBB_1.fasta	30459.4	1	2	2	2	0.000454	0.103	INDTSILQIYIK	K	D	0.997	2.97	0.467	31.9	25	0	0	1	0	0	2	1421.79	1658.2		1095160	97	108	Empty	true
Staal CBB 06v	Stalen Jeroen de Smet KULeuven 23 maart 2016	Staal CBB 06	VelosPro3870	CBB+2_056	CBB+2_056	CBB_1.fasta	20907.9	1	2	2	2	0.000454	0.143	AMQEATAQANVDPK	R	A	0.997	4.36	0.468	51	25	46.3	0	1	0	0	2	1473.7	1134.36		152455	160	173	Empty	true
Staal CBB 06v	Stalen Jeroen de Smet KULeuven 23 maart 2016	Staal CBB 06	VelosPro3870	CBB+2_056	CBB+2_056	CBB_1.fasta	20907.9	1	2	2	2	0.000454	0.143	LNTMPSQGVDTSK	K	M	0.997	3.29	0.532	35.7	25	26.8	0	1	0	0	2	1377.67	1165.28		251266	67	79	Empty	true
Staal CBB 06v	Stalen Jeroen de Smet KULeuven 23 maart 2016	Staal CBB 06	VelosPro3870	CBB+2_034	CBB+2_034	CBB_1.fasta	26608.6	1	4	4	4	0.000907	0.163	ALWNQMR	K	K	0.988	1.91	0.262	31.4	25	22.8	0	1	0	0	2	918.461	1399.15		523503	107	113	Empty	true
Staal CBB 06v	Stalen Jeroen de Smet KULeuven 23 maart 2016	Staal CBB 06	VelosPro3870	CBB+2_034	CBB+2_034	CBB_1.fasta	26608.6	1	4	4	4	0.000907	0.163	KEFNYYSQESR	R	T	0.997	3.55	0.504	69.3	25	63.3	0	1	0	0	2	1450.66	1192.37		166632	114	124	Empty	true
Staal CBB 06v	Stalen Jeroen de Smet KULeuven 23 maart 2016	Staal CBB 06	VelosPro3870	CBB+2_034	CBB+2_034	CBB_1.fasta	26608.6	1	4	4	4	0.000907	0.163	YGVVIPGASR	K	A	0.997	2.43	0.498	40.5	25	32.5	0	1	0	0	2	1018.57	1350.4		560713	18	27	Empty	true
Staal CBB 06v	Stalen Jeroen de Smet KULeuven 23 maart 2016	Staal CBB 06	VelosPro3870	CBB+2_034	CBB+2_034	CBB_1.fasta	26608.6	1	4	4	4	0.000907	0.163	YTWNTIEVAFR	K	D	0.997	3.48	0.508	70	25	70	0	1	0	0	2	1399.7	1653.61		294181	87	97	Empty	true
Staal CBB 06v	Stalen Jeroen de Smet KULeuven 23 maart 2016	Staal CBB 06	VelosPro3870	CBB+2_025	CBB+2_025	CBB_1.fasta	31529.8	1	6	6	9	0.00204	0.23	AEADANFAK	K	L	0.997	2.38	0.441	34.4	25	25.5	0	1	0	0	2	936.442	1107.13		253050	215	223	Empty	true
Staal CBB 06v	Stalen Jeroen de Smet KULeuven 23 maart 2016	Staal CBB 06	VelosPro3870	CBB+2_025	CBB+2_025	CBB_1.fasta	31529.8	1	6	6	9	0.00204	0.23	FVEVAQPGFHLK	K	M	0.997	3.21	0.416	33.8	25	33.2	0	1	0	0	2	1371.74	1400.53		699456	42	53	Empty	true
Staal CBB 06v	Stalen Jeroen de Smet KULeuven 23 maart 2016	Staal CBB 06	VelosPro3870	CBB+2_025	CBB+2_025	CBB_1.fasta	31529.8	1	6	6	9	0.00204	0.23	MPFITDTK	K	A	0.997	2.38	0.202	33.7	25	22.1	0	2	0	0	2	952.481	1401.55		1434720	54	61	Empty	true
Staal CBB 06v	Stalen Jeroen de Smet KULeuven 23 maart 2016	Staal CBB 06	VelosPro3870	CBB+2_025	CBB+2_025	CBB_1.fasta	31529.8	1	6	6	9	0.00204	0.23	MTAQVAVEQSQQDLEK	R	A	0.997	6.03	0.615	83.8	25	74.9	0	2	0	0	2	1804.87	1355.02		266820	186	201	Empty	true
Staal CBB 06v	Stalen Jeroen de Smet KULeuven 23 maart 2016	Staal CBB 06	VelosPro3870	CBB+2_025	CBB+2_025	CBB_1.fasta	31529.8	1	6	6	9	0.00204	0.23	QVPQALENVFGK	R	Y	0.997	2.66	0.549	38.7	25	38.7	0	1	0	0	2	1329.72	1565.6		351516	121	132	Empty	true
Staal CBB 06v	Stalen Jeroen de Smet KULeuven 23 maart 2016	Staal CBB 06	VelosPro3870	CBB+2_025	CBB+2_025	CBB_1.fasta	31529.8	1	6	6	9	0.00204	0.23	YNSIDAMISR	K	V	0.997	2.9	0.485	57.2	25	57.2	0	2	0	0	2	1169.56	1440.22		633433	107	116	Empty	true
Staal CBB 06v	Stalen Jeroen de Smet KULeuven 23 maart 2016	Staal CBB 06	VelosPro3870	CBB+2_018	CBB+2_018	CBB_1.fasta	39822.7	1	9	10	14	0.00317	0.371	AGTAGYDIITSIGDILNGNISPDTIR	R	N	0.997	4.92	0.561	54.8	25	0	0	1	0	0	2	2648.34	1986		17338.3	304	329	Empty	true
Staal CBB 06v	Stalen Jeroen de Smet KULeuven 23 maart 2016	Staal CBB 06	VelosPro3870	CBB+2_018	CBB+2_018	CBB_1.fasta	39822.7	1	9	10	14	0.00317	0.371	DVNLPSTQFQIDQLNQYNR	R	I	0.997	4.22	0.724	27.7	25	-13.8	0	1	0	0	2	2294.11	1585.49		76973	97	115	Empty	true
Staal CBB 06v	Stalen Jeroen de Smet KULeuven 23 maart 2016	Staal CBB 06	VelosPro3870	CBB+2_018	CBB+2_018	CBB_1.fasta	39822.7	1	9	10	14	0.00317	0.371	NDVLSSPIEFEAMGSNWGR	R	S	0.997	5.55	0.721	69.2	25	25.2	0	2	0	0	2	2124.97	1667.46		127601	165	183	Empty	true
Staal CBB 06v	Stalen Jeroen de Smet KULeuven 23 maart 2016	Staal CBB 06	VelosPro3870	CBB+2_018	CBB+2_018	CBB_1.fasta	39822.7	1	9	10	14	0.00317	0.371	NIGSAVVK	R	G	0.997	2.02	0.221	36.3	25	19.5	0	1	0	0	2	787.467	1134.52		354113	330	337	Empty	true
Staal CBB 06v	Stalen Jeroen de Smet KULeuven 23 maart 2016	Staal CBB 06	VelosPro3870	CBB+2_018	CBB+2_018	CBB_1.fasta	39822.7	1	9	10	14	0.00317	0.371	NPPLEQYNAAQR	K	V	0.997	3.16	0.582	58.3	25	50.4	0	2	0	0	2	1400.69	1222.87		871133	28	39	Empty	true
Staal CBB 06v	Stalen Jeroen de Smet KULeuven 23 maart 2016	Staal CBB 06	VelosPro3870	CBB+2_018	CBB+2_018	CBB_1.fasta	39822.7	1	9	10	14	0.00317	0.371	NVGITTIGK	K	I	0.997	2.36	0.397	32.7	25	30.8	0	1	0	0	2	902.531	1246.42		532272	292	300	Empty	true
Staal CBB 06v	Stalen Jeroen de Smet KULeuven 23 maart 2016	Staal CBB 06	VelosPro3870	CBB+2_018	CBB+2_018	CBB_1.fasta	39822.7	1	9	10	14	0.00317	0.371	SMESAGEPSVLSVTLR	K	Y	0.997	4.78	0.602	69.1	25	62.6	0	2	0	0	2	1662.84	1534.26		432323	229	244	Empty	true
Staal CBB 06v	Stalen Jeroen de Smet KULeuven 23 maart 2016	Staal CBB 06	VelosPro3870	CBB+2_018	CBB+2_018	CBB_1.fasta	39822.7	1	9	10	14	0.00317	0.371	VFSSAGEGGFSLYTLPK	R	L	0.997	4.52	0.539	39.2	25	37.7	0	2	0	0	2	1759.89	1625.82		623172	40	56	Empty	true
Staal CBB 06v	Stalen Jeroen de Smet KULeuven 23 maart 2016	Staal CBB 06	VelosPro3870	CBB+2_018	CBB+2_018	CBB_1.fasta	39822.7	1	9	10	14	0.00317	0.371	YYYGDFFTK	K	S	0.997	2.79	0.464	17.5	25	17.4	0	2	0	0	2	1203.54	1569.22		432116	150	158	Empty	true
Staal CBB 06v	Stalen Jeroen de Smet KULeuven 23 maart 2016	Staal CBB 06	VelosPro3870	CBB-1_007	CBB-1_007	CBB_1.fasta	22540.5	1	6	6	9	0.00204	0.352	ANVFDKDLTTFQGVPAGSIDEGR	R	L	0.997	3.57	0.517	13.8	25.6	13.7	0	0	2	0	2	2437.2	1535.58		356019	151	173	Empty	true
Staal CBB 06v	Stalen Jeroen de Smet KULeuven 23 maart 2016	Staal CBB 06	VelosPro3870	CBB-1_007	CBB-1_007	CBB_1.fasta	22540.5	1	6	6	9	0.00204	0.352	DLTTFQGVPAGSIDEGR	K	L	0.978	3.75	0.436	19.9	25	7.9	0	1	0	0	2	1763.85	1474.56		100654	157	173	Empty	true
Staal CBB 06v	Stalen Jeroen de Smet KULeuven 23 maart 2016	Staal CBB 06	VelosPro3870	CBB-1_007	CBB-1_007	CBB_1.fasta	22540.5	1	6	6	9	0.00204	0.352	FLNTEDADAIVEFLNDK	R	G	0.997	5.68	0.642	83.3	25	80.2	0	2	0	0	2	1953.94	1829.65		753582	52	68	Empty	true
Staal CBB 06v	Stalen Jeroen de Smet KULeuven 23 maart 2016	Staal CBB 06	VelosPro3870	CBB-1_007	CBB-1_007	CBB_1.fasta	22540.5	1	6	6	9	0.00204	0.352	INGFSESGVLGYFYGK	R	N	0.997	5.23	0.735	92.8	25	92.8	0	1	0	0	2	1737.85	1723.49		194177	6	21	Empty	true
Staal CBB 06v	Stalen Jeroen de Smet KULeuven 23 maart 2016	Staal CBB 06	VelosPro3870	CBB-1_007	CBB-1_007	CBB_1.fasta	22540.5	1	6	6	9	0.00204	0.352	VIDIVQQR	R	A	0.997	3.09	0.471	43.3	25	39	0	2	0	0	2	970.568	1296.22		655486	100	107	Empty	true
Staal CBB 06v	Stalen Jeroen de Smet KULeuven 23 maart 2016	Staal CBB 06	VelosPro3870	CBB-1_007	CBB-1_007	CBB_1.fasta	22540.5	1	6	6	9	0.00204	0.352	VTGAVASFAELQR	K	F	0.997	4.69	0.612	70.8	25	67.1	0	1	0	0	2	1348.72	1467.52		1100570	39	51	Empty	true
Staal CBB 06v	Stalen Jeroen de Smet KULeuven 23 maart 2016	Staal CBB 06	VelosPro3870	CBB-3_013	CBB-3_013	CBB_1.fasta	24345.6	1	6	6	9	0.00204	0.305	AAIDAAETYEDIR	K	A	0.997	4.77	0.66	80.3	25	80.3	0	1	0	0	2	1437.69	1400.41		560569	191	203	Empty	true
Staal CBB 06v	Stalen Jeroen de Smet KULeuven 23 maart 2016	Staal CBB 06	VelosPro3870	CBB-3_013	CBB-3_013	CBB_1.fasta	24345.6	1	6	6	9	0.00204	0.305	ALADFTR	K	E	0.988	1.85	0.526	39.7	25	33.4	0	2	0	0	2	793.42	1291.79		757078	174	180	Empty	true
Staal CBB 06v	Stalen Jeroen de Smet KULeuven 23 maart 2016	Staal CBB 06	VelosPro3870	CBB-3_013	CBB-3_013	CBB_1.fasta	24345.6	1	6	6	9	0.00204	0.305	DTLYFAGFEFQGK	R	T	0.997	3.95	0.63	59.9	25	59.9	0	2	0	0	2	1522.72	1718.65		527419	109	121	Empty	true
Staal CBB 06v	Stalen Jeroen de Smet KULeuven 23 maart 2016	Staal CBB 06	VelosPro3870	CBB-3_013	CBB-3_013	CBB_1.fasta	24345.6	1	6	6	9	0.00204	0.305	DVYENTGEFMVFK	K	E	0.997	4.34	0.516	44.3	25	34.9	0	1	0	0	2	1579.7	1628.26		173550	57	69	Empty	true
Staal CBB 06v	Stalen Jeroen de Smet KULeuven 23 maart 2016	Staal CBB 06	VelosPro3870	CBB-3_013	CBB-3_013	CBB_1.fasta	24345.6	1	6	6	9	0.00204	0.305	RDEGFWTQK	R	D	0.99	2.27	0.1	17.4	25	4.87	0	1	0	0	2	1166.56	1272.85		422745	48	56	Empty	true
Staal CBB 06v	Stalen Jeroen de Smet KULeuven 23 maart 2016	Staal CBB 06	VelosPro3870	CBB-3_013	CBB-3_013	CBB_1.fasta	24345.6	1	6	6	9	0.00204	0.305	TGNTYGDISK	K	L	0.997	3.27	0.541	54.2	25	42.9	0	2	0	0	2	1055.5	1123.34		1729650	32	41	Empty	true
Staal CBB 06v	Stalen Jeroen de Smet KULeuven 23 maart 2016	Staal CBB 06	VelosPro3870	CBB-3_010	CBB-3_010	CBB_1.fasta	22217.2	1	3	3	5	0.00113	0.234	SINVFDLISADGATLYPFVK	R	I	0.997	4.27	0.649	31.6	25	31.6	0	2	0	0	2	2170.14	1945.7		123216	45	64	Empty	true
Staal CBB 06v	Stalen Jeroen de Smet KULeuven 23 maart 2016	Staal CBB 06	VelosPro3870	CBB-3_010	CBB-3_010	CBB_1.fasta	22217.2	1	3	3	5	0.00113	0.234	SPFGVDGINVDAAVLSDGTK	K	L	0.997	6.22	0.652	85.8	25	82.8	0	1	0	0	2	1961.98	1639.64		179087	15	34	Empty	true
Staal CBB 06v	Stalen Jeroen de Smet KULeuven 23 maart 2016	Staal CBB 06	VelosPro3870	CBB-3_010	CBB-3_010	CBB_1.fasta	22217.2	1	3	3	5	0.00113	0.234	VVLQDGSVVFLK	K	D	0.997	3.09	0.517	72.2	25	62.4	0	2	0	0	2	1303.76	1537.6		595057	116	127	Empty	true
Staal CBB 06v	Stalen Jeroen de Smet KULeuven 23 maart 2016	Staal CBB 06	VelosPro3870	CBB+2_040	CBB+2_040	CBB_1.fasta	23773.7	1	3	3	4	0.000907	0.2	AEHGVEAAESFR	K	N	0.997	2.82	0.43	38.3	25	37.7	0	1	0	0	2	1302.61	1192.63		239169	70	81	Empty	true
Staal CBB 06v	Stalen Jeroen de Smet KULeuven 23 maart 2016	Staal CBB 06	VelosPro3870	CBB+2_040	CBB+2_040	CBB_1.fasta	23773.7	1	3	3	4	0.000907	0.2	NNISGLLDHAVK	R	T	0.997	2.23	0.225	43.4	25	35	0	1	0	0	2	1280.7	1405.76		482514	82	93	Empty	true
Staal CBB 06v	Stalen Jeroen de Smet KULeuven 23 maart 2016	Staal CBB 06	VelosPro3870	CBB+2_040	CBB+2_040	CBB_1.fasta	23773.7	1	3	3	4	0.000907	0.2	QAEVINNMGVDVLGPLLDR	R	I	0.997	5.73	0.585	62.1	25	0	0	2	0	0	2	2054.06	1775.72		219106	49	67	Empty	true
Staal CBB 06v	Stalen Jeroen de Smet KULeuven 23 maart 2016	Staal CBB 06	VelosPro3870	CBB-2_005	CBB-2_005	CBB_1.fasta	41772.3	1	8	14	38	0.00862	0.307	FGGTAQSEIDGTIIAPPDYFDINR	R	V	0.997	4.44	0.632	40.4	25	40.4	0	2	2	0	2	2597.25	1725.04		877233	303	326	Empty	true
Staal CBB 06v	Stalen Jeroen de Smet KULeuven 23 maart 2016	Staal CBB 06	VelosPro3870	CBB-2_005	CBB-2_005	CBB_1.fasta	41772.3	1	8	14	38	0.00862	0.307	GDKGEPGEDSNNIYAIK	K	N	0.997	4.47	0.59	36.8	25	32.6	0	1	0	0	2	1806.85	1247.48		187309	242	258	Empty	true
Staal CBB 06v	Stalen Jeroen de Smet KULeuven 23 maart 2016	Staal CBB 06	VelosPro3870	CBB-2_005	CBB-2_005	CBB_1.fasta	41772.3	1	8	14	38	0.00862	0.307	GEPGEDSNNIYAIK	K	N	0.997	2.92	0.615	35.1	25	35.1	0	1	0	0	2	1506.71	1295.91		274938	245	258	Empty	true
Staal CBB 06v	Stalen Jeroen de Smet KULeuven 23 maart 2016	Staal CBB 06	VelosPro3870	CBB-2_005	CBB-2_005	CBB_1.fasta	41772.3	1	8	14	38	0.00862	0.307	NPYDIDVNELSVR	R	F	0.997	4.32	0.518	72.8	25	61	0	3	0	0	2	1533.75	1527.84		7630840	290	302	Empty	true
Staal CBB 06v	Stalen Jeroen de Smet KULeuven 23 maart 2016	Staal CBB 06	VelosPro3870	CBB-2_005	CBB-2_005	CBB_1.fasta	41772.3	1	8	14	38	0.00862	0.307	NVIDTSYENALLVIGNVPAGYLVTR	K	I	0.997	6.3	0.649	48.1	25	48.1	0	2	14	0	2	2691.44	1982.2		4322940	259	283	Empty	true
Staal CBB 06v	Stalen Jeroen de Smet KULeuven 23 maart 2016	Staal CBB 06	VelosPro3870	CBB-2_005	CBB-2_005	CBB_1.fasta	41772.3	1	8	14	38	0.00862	0.307	QLPITPIEDNI	K	-	0.997	2.82	0.647	45.8	25	45.3	0	2	0	0	2	1252.68	1654.88		1338280	371	381	Empty	true
Staal CBB 06v	Stalen Jeroen de Smet KULeuven 23 maart 2016	Staal CBB 06	VelosPro3870	CBB-2_005	CBB-2_005	CBB_1.fasta	41772.3	1	8	14	38	0.00862	0.307	TNAANEPTATWVGAPFSK	K	G	0.997	4.82	0.601	62.3	25	62.3	0	4	0	0	2	1877.9	1459.42		334235	99	116	Empty	true
Staal CBB 06v	Stalen Jeroen de Smet KULeuven 23 maart 2016	Staal CBB 06	VelosPro3870	CBB-2_005	CBB-2_005	CBB_1.fasta	41772.3	1	8	14	38	0.00862	0.307	VWSDGILFR	K	G	0.997	3.23	0.472	43.6	25	34.8	0	7	0	0	2	1092.58	1624.75		5407990	224	232	Empty	true
Staal CBB 06v	Stalen Jeroen de Smet KULeuven 23 maart 2016	Staal CBB 06	VelosPro3870	CBB+3_012	CBB+3_012	CBB_1.fasta	44096.5	1	16	35	460	0.104	0.644	AAPTSQLEGVMGR	R	R	0.997	3.97	0.753	74.9	25	74.9	0	41	0	0	2	1316.66	1782.04		22354300000000	150	162	Empty	true
Staal CBB 06v	Stalen Jeroen de Smet KULeuven 23 maart 2016	Staal CBB 06	VelosPro3870	CBB+3_012	CBB+3_012	CBB_1.fasta	44096.5	1	16	35	460	0.104	0.644	ALPGAAAVVYDQSK	R	V	0.997	4.61	0.66	82.7	25	80	0	42	4	0	2	1389.74	1803.19		10540800000000	226	239	Empty	true
Staal CBB 06v	Stalen Jeroen de Smet KULeuven 23 maart 2016	Staal CBB 06	VelosPro3870	CBB+3_012	CBB+3_012	CBB_1.fasta	44096.5	1	16	35	460	0.104	0.644	ETVEAQSR	R	R	0.997	1.92	0.409	38	25	32.4	0	2	0	0	2	919.448	932.877		77117.5	171	178	Empty	true
Staal CBB 06v	Stalen Jeroen de Smet KULeuven 23 maart 2016	Staal CBB 06	VelosPro3870	CBB+3_012	CBB+3_012	CBB_1.fasta	44096.5	1	16	35	460	0.104	0.644	FVGVLNSTMR	K	V	0.997	3.36	0.593	42.1	25	42.1	0	33	0	0	2	1139.59	1556.03		13055100000000	311	320	Empty	true
Staal CBB 06v	Stalen Jeroen de Smet KULeuven 23 maart 2016	Staal CBB 06	VelosPro3870	CBB+3_012	CBB+3_012	CBB_1.fasta	44096.5	1	16	35	460	0.104	0.644	GAANWAVVSPTALTILQSATTSSFAR	R	T	0.997	5.22	0.69	61.8	25	15.1	0	24	25	0	2	2621.36	2157.5		4249810000000	272	297	Empty	true
Staal CBB 06v	Stalen Jeroen de Smet KULeuven 23 maart 2016	Staal CBB 06	VelosPro3870	CBB+3_012	CBB+3_012	CBB_1.fasta	44096.5	1	16	35	460	0.104	0.644	QANEVAR	R	R	0.988	1.86	0.67	38.2	25	27.8	0	1	0	0	2	787.406	905.419		13897.5	261	267	Empty	true
Staal CBB 06v	Stalen Jeroen de Smet KULeuven 23 maart 2016	Staal CBB 06	VelosPro3870	CBB+3_012	CBB+3_012	CBB_1.fasta	44096.5	1	16	35	460	0.104	0.644	RVMPTVIANEIIGVQPMTGPVGQIHTLR	R	V	0.997	2.49	0.404	38.5	25	38.5	0	0	1	0	2	3027.66	1762.57		113475	84	111	Empty	true
Staal CBB 06v	Stalen Jeroen de Smet KULeuven 23 maart 2016	Staal CBB 06	VelosPro3870	CBB+3_012	CBB+3_012	CBB_1.fasta	44096.5	1	16	35	460	0.104	0.644	SYTGEINSDNTAPR	K	A	0.997	4.17	0.723	73.2	25	73	0	21	0	0	2	1524.69	1307.67		25223800000000	136	149	Empty	true
Staal CBB 06v	Stalen Jeroen de Smet KULeuven 23 maart 2016	Staal CBB 06	VelosPro3870	CBB+3_012	CBB+3_012	CBB_1.fasta	44096.5	1	16	35	460	0.104	0.644	TTEGTFEAPTNVK	R	F	0.997	4.29	0.646	66.9	25	57.8	0	25	0	0	2	1394.68	1451.73		12979700000000	298	310	Empty	true
Staal CBB 06v	Stalen Jeroen de Smet KULeuven 23 maart 2016	Staal CBB 06	VelosPro3870	CBB+3_012	CBB+3_012	CBB_1.fasta	44096.5	1	16	35	460	0.104	0.644	VILPIIR	K	R	0.988	1.87	1	41.5	25	41.5	0	13	0	0	2	823.577	1624.88		11019700000000	77	83	Empty	true
Staal CBB 06v	Stalen Jeroen de Smet KULeuven 23 maart 2016	Staal CBB 06	VelosPro3870	CBB+3_012	CBB+3_012	CBB_1.fasta	44096.5	1	16	35	460	0.104	0.644	VMPTVIANEIIGVQPMTGPVGQIHTLR	R	V	0.997	2.38	0.497	55.8	25.1	55.8	0	0	2	2	2	2871.56	1970.41		5896450	85	111	Empty	true
Staal CBB 06v	Stalen Jeroen de Smet KULeuven 23 maart 2016	Staal CBB 06	VelosPro3870	CBB+3_012	CBB+3_012	CBB_1.fasta	44096.5	1	16	35	460	0.104	0.644	VQYADNAPGVVAGEEALSPYK	R	I	0.997	3.6	0.667	45	26.9	37.2	0	44	4	0	2	2178.07	1905.95		14688700000000	112	132	Empty	true
Staal CBB 06v	Stalen Jeroen de Smet KULeuven 23 maart 2016	Staal CBB 06	VelosPro3870	CBB+3_012	CBB+3_012	CBB_1.fasta	44096.5	1	16	35	460	0.104	0.644	VTGVATFVGDEHAALATLINR	K	Q	0.997	6.66	0.659	95.4	25	86.9	0	40	35	0	2	2155.15	2124.19		23876200000000	240	260	Empty	true
Staal CBB 06v	Stalen Jeroen de Smet KULeuven 23 maart 2016	Staal CBB 06	VelosPro3870	CBB+3_012	CBB+3_012	CBB_1.fasta	44096.5	1	16	35	460	0.104	0.644	VYVDTYADDSTDVLIGYK	R	G	0.997	7.08	0.768	88.9	25.8	88.9	0	60	0	0	2	2036.97	2219.35		4649970000000	321	338	Empty	true
Staal CBB 06v	Stalen Jeroen de Smet KULeuven 23 maart 2016	Staal CBB 06	VelosPro3870	CBB+3_012	CBB+3_012	CBB_1.fasta	44096.5	1	16	35	460	0.104	0.644	WTVESAQDAQAQHGIDVEAELMAAIAQEITTEIDQELLAR	R	L	0.997	5.73	0.693	102	28.7	102	0	0	2	0	2	4394.15	2057.53		1677150	184	223	Empty	true
Staal CBB 06v	Stalen Jeroen de Smet KULeuven 23 maart 2016	Staal CBB 06	VelosPro3870	CBB+3_012	CBB+3_012	CBB_1.fasta	44096.5	1	16	35	460	0.104	0.644	YGYVQLTDSTSSLGNAADYYSK	R	I	0.997	5.01	0.674	57.7	27.4	57.7	0	38	1	0	2	2403.1	1990.8		2915530000000	377	398	Empty	true
Staal CBB 06v	Stalen Jeroen de Smet KULeuven 23 maart 2016	Staal CBB 06	VelosPro3870	CBB+3_004	CBB+3_004	CBB_1.fasta	97364.3	1	2	2	2	0.000454	0.0292	NWLNQNPDEITGSK	K	T	0.997	4.33	0.561	39.4	25	37.4	0	1	0	0	2	1615.77	1450.29		104117	292	305	Empty	true
Staal CBB 06v	Stalen Jeroen de Smet KULeuven 23 maart 2016	Staal CBB 06	VelosPro3870	CBB+3_004	CBB+3_004	CBB_1.fasta	97364.3	1	2	2	2	0.000454	0.0292	TVEEIANTMSR	R	V	0.997	3.32	0.421	46.1	25	23	0	1	0	0	2	1250.6	1332.99		223901	221	231	Empty	true
Staal CBB 07v	Stalen Jeroen de Smet KULeuven 23 maart 2016	Staal CBB 07	VelosPro3871	CBB-1_008	CBB-1_008	CBB_1.fasta	23284.3	1	7	8	19	0.00554	0.528	AGTLADNSFGITYIVER	K	Q	0.997	5.3	0.703	93.5	25	93.5	0	3	0	0	2	1826.93	1663.02		1687620	142	158	Empty	true
Staal CBB 07v	Stalen Jeroen de Smet KULeuven 23 maart 2016	Staal CBB 07	VelosPro3871	CBB-1_008	CBB-1_008	CBB_1.fasta	23284.3	1	7	8	19	0.00554	0.528	AVLVTTSALSNDVDPTASGFETVGGNVIAFGK	R	A	0.997	4.01	0.607	52.2	26.7	45.2	0	0	5	0	2	3137.6	1731.26		771734	110	141	Empty	true
Staal CBB 07v	Stalen Jeroen de Smet KULeuven 23 maart 2016	Staal CBB 07	VelosPro3871	CBB-1_008	CBB-1_008	CBB_1.fasta	23284.3	1	7	8	19	0.00554	0.528	DGTPAAAAAVAIK	K	V	0.997	2.7	0.611	54.6	25	46.7	0	5	0	0	2	1155.64	1317.3		1889600	197	209	Empty	true
Staal CBB 07v	Stalen Jeroen de Smet KULeuven 23 maart 2016	Staal CBB 07	VelosPro3871	CBB-1_008	CBB-1_008	CBB_1.fasta	23284.3	1	7	8	19	0.00554	0.528	KDGTPAAAAAVAIK	K	V	0.997	3.3	0.401	49.3	25	37.3	0	1	0	0	2	1283.73	1200.18		99739	196	209	Empty	true
Staal CBB 07v	Stalen Jeroen de Smet KULeuven 23 maart 2016	Staal CBB 07	VelosPro3871	CBB-1_008	CBB-1_008	CBB_1.fasta	23284.3	1	7	8	19	0.00554	0.528	NQFIIAQALAQR	K	A	0.997	4.21	0.431	63.5	25	51.4	0	1	0	0	2	1372.77	1604.12		404575	98	109	Empty	true
Staal CBB 07v	Stalen Jeroen de Smet KULeuven 23 maart 2016	Staal CBB 07	VelosPro3871	CBB-1_008	CBB-1_008	CBB_1.fasta	23284.3	1	7	8	19	0.00554	0.528	NYGMSANSR	R	E	0.997	2.75	0.543	47.1	25	47.1	0	2	0	0	2	999.431	1104.6		657297	41	49	Empty	true
Staal CBB 07v	Stalen Jeroen de Smet KULeuven 23 maart 2016	Staal CBB 07	VelosPro3871	CBB-1_008	CBB-1_008	CBB_1.fasta	23284.3	1	7	8	19	0.00554	0.528	QENKPGSTYALTVDPTAEISANLAQAGVFQK	K	K	0.997	4.99	0.658	41.4	28.5	41.4	0	0	2	0	2	3248.64	1685		1120740	165	195	Empty	true
Staal CBB 07v	Stalen Jeroen de Smet KULeuven 23 maart 2016	Staal CBB 07	VelosPro3871	CBB-1_007	CBB-1_007	CBB_1.fasta	22540.5	1	10	15	32	0.00933	0.662	ANVFDKDLTTFQGVPAGSIDEGR	R	L	0.984	3.27	0.528	0	0	0	0	0	1	0	2	2437.2	1557.54		465460	151	173	Empty	true
Staal CBB 07v	Stalen Jeroen de Smet KULeuven 23 maart 2016	Staal CBB 07	VelosPro3871	CBB-1_007	CBB-1_007	CBB_1.fasta	22540.5	1	10	15	32	0.00933	0.662	DLTTFQGVPAGSIDEGR	K	L	0.997	4.27	0.59	67.3	25	60.2	0	3	0	0	2	1762.86	1504.74		569091	157	173	Empty	true
Staal CBB 07v	Stalen Jeroen de Smet KULeuven 23 maart 2016	Staal CBB 07	VelosPro3871	CBB-1_007	CBB-1_007	CBB_1.fasta	22540.5	1	10	15	32	0.00933	0.662	FLNTEDADAIVEFLNDK	R	G	0.997	6.44	0.603	98.7	25	94.7	0	4	0	0	2	1953.94	1834.69		897412	52	68	Empty	true
Staal CBB 07v	Stalen Jeroen de Smet KULeuven 23 maart 2016	Staal CBB 07	VelosPro3871	CBB-1_007	CBB-1_007	CBB_1.fasta	22540.5	1	10	15	32	0.00933	0.662	INGFSESGVLGYFYGK	R	N	0.997	5.45	0.709	77.4	25	76.9	0	5	0	0	2	1738.83	1750.52		818942	6	21	Empty	true
Staal CBB 07v	Stalen Jeroen de Smet KULeuven 23 maart 2016	Staal CBB 07	VelosPro3871	CBB-1_007	CBB-1_007	CBB_1.fasta	22540.5	1	10	15	32	0.00933	0.662	NALVSIAIGGASNVVVK	K	V	0.997	4.46	0.56	103	25	103	0	1	0	0	2	1611.94	1609.49		62811.2	22	38	Empty	true
Staal CBB 07v	Stalen Jeroen de Smet KULeuven 23 maart 2016	Staal CBB 07	VelosPro3871	CBB-1_007	CBB-1_007	CBB_1.fasta	22540.5	1	10	15	32	0.00933	0.662	NAPAGVSAAASVASANVITFLVER	K	A	0.997	4.53	0.641	41.7	25	6.53	0	1	6	0	2	2316.22	1884.19		944266	127	150	Empty	true
Staal CBB 07v	Stalen Jeroen de Smet KULeuven 23 maart 2016	Staal CBB 07	VelosPro3871	CBB-1_007	CBB-1_007	CBB_1.fasta	22540.5	1	10	15	32	0.00933	0.662	RVIDIVQQR	K	A	0.997	2.99	0.124	35.6	25	18	0	2	0	0	2	1126.67	1230.43		439149	99	107	Empty	true
Staal CBB 07v	Stalen Jeroen de Smet KULeuven 23 maart 2016	Staal CBB 07	VelosPro3871	CBB-1_007	CBB-1_007	CBB_1.fasta	22540.5	1	10	15	32	0.00933	0.662	VDGTAFVVASLEADYTAAYAAQTNVK	R	R	0.997	5.02	0.657	48.3	28.2	48.3	0	1	2	0	2	2675.32	1897.14		353284	73	98	Empty	true
Staal CBB 07v	Stalen Jeroen de Smet KULeuven 23 maart 2016	Staal CBB 07	VelosPro3871	CBB-1_007	CBB-1_007	CBB_1.fasta	22540.5	1	10	15	32	0.00933	0.662	VIDIVQQR	R	A	0.997	3.31	0.621	46.3	25	42.6	0	3	0	0	2	970.568	1302.97		1392860	100	107	Empty	true
Staal CBB 07v	Stalen Jeroen de Smet KULeuven 23 maart 2016	Staal CBB 07	VelosPro3871	CBB-1_007	CBB-1_007	CBB_1.fasta	22540.5	1	10	15	32	0.00933	0.662	VTGAVASFAELQR	K	F	0.997	4.64	0.632	68	25	63.3	0	3	0	0	2	1348.72	1466.52		2867170	39	51	Empty	true
Staal CBB 07v	Stalen Jeroen de Smet KULeuven 23 maart 2016	Staal CBB 07	VelosPro3871	CBB+2_062	CBB+2_062	CBB_1.fasta	21331.7	1	8	10	15	0.00437	0.405	DAIDDYKK	K	G	0.997	2.59	0.337	24.3	25	18.8	0	2	0	0	2	967.473	1097.94		649548	161	168	Empty	true
Staal CBB 07v	Stalen Jeroen de Smet KULeuven 23 maart 2016	Staal CBB 07	VelosPro3871	CBB+2_062	CBB+2_062	CBB_1.fasta	21331.7	1	8	10	15	0.00437	0.405	EVPEVNAEELGGQGR	K	A	0.997	3.91	0.644	103	25	99	0	2	0	0	2	1583.77	1363.48		347569	140	154	Empty	true
Staal CBB 07v	Stalen Jeroen de Smet KULeuven 23 maart 2016	Staal CBB 07	VelosPro3871	CBB+2_062	CBB+2_062	CBB_1.fasta	21331.7	1	8	10	15	0.00437	0.405	FACEPSSEELHK	K	V	0.997	3.34	0.59	24.9	25	24.1	0	0	1	0	2	1433.64	1166.26		187871	25	36	Empty	true
Staal CBB 07v	Stalen Jeroen de Smet KULeuven 23 maart 2016	Staal CBB 07	VelosPro3871	CBB+2_062	CBB+2_062	CBB_1.fasta	21331.7	1	8	10	15	0.00437	0.405	ILTELTPEYSYR	K	V	0.997	3.97	0.524	46.7	25	38.3	0	1	0	0	2	1484.76	1467.66		153502	11	22	Empty	true
Staal CBB 07v	Stalen Jeroen de Smet KULeuven 23 maart 2016	Staal CBB 07	VelosPro3871	CBB+2_062	CBB+2_062	CBB_1.fasta	21331.7	1	8	10	15	0.00437	0.405	LTDRYDAFEVGPLK	R	K	0.997	4.52	0.556	30.9	25	30.9	0	1	1	0	2	1623.84	1479.49		244227	41	54	Empty	true
Staal CBB 07v	Stalen Jeroen de Smet KULeuven 23 maart 2016	Staal CBB 07	VelosPro3871	CBB+2_062	CBB+2_062	CBB_1.fasta	21331.7	1	8	10	15	0.00437	0.405	TPYAEYMSAGFGK	K	K	0.997	3.84	0.589	55.5	25	55.5	0	3	0	0	2	1421.64	1355		448800	171	183	Empty	true
Staal CBB 07v	Stalen Jeroen de Smet KULeuven 23 maart 2016	Staal CBB 07	VelosPro3871	CBB+2_062	CBB+2_062	CBB_1.fasta	21331.7	1	8	10	15	0.00437	0.405	YDAFEVGPLK	R	K	0.997	3.34	0.524	44.9	25	42.3	0	2	0	0	2	1138.58	1507.09		364943	45	54	Empty	true
Staal CBB 07v	Stalen Jeroen de Smet KULeuven 23 maart 2016	Staal CBB 07	VelosPro3871	CBB+2_062	CBB+2_062	CBB_1.fasta	21331.7	1	8	10	15	0.00437	0.405	YDAFEVGPLKK	R	T	0.997	2.99	0.496	30.5	25	27.1	0	2	0	0	2	1266.67	1398.25		405037	45	55	Empty	true
Staal CBB 07v	Stalen Jeroen de Smet KULeuven 23 maart 2016	Staal CBB 07	VelosPro3871	CBB+2_040	CBB+2_040	CBB_1.fasta	23773.7	1	5	9	15	0.00437	0.242	AEHGVEAAESFR	K	N	0.997	4.06	0.582	35.8	25	31.7	0	2	1	0	2	1302.61	1189.66		601977	70	81	Empty	true
Staal CBB 07v	Stalen Jeroen de Smet KULeuven 23 maart 2016	Staal CBB 07	VelosPro3871	CBB+2_040	CBB+2_040	CBB_1.fasta	23773.7	1	5	9	15	0.00437	0.242	DKISTETLK	K	L	0.997	2.2	0.26	37.2	25	18.3	0	2	0	0	2	1034.57	1109.84		494230	100	108	Empty	true
Staal CBB 07v	Stalen Jeroen de Smet KULeuven 23 maart 2016	Staal CBB 07	VelosPro3871	CBB+2_040	CBB+2_040	CBB_1.fasta	23773.7	1	5	9	15	0.00437	0.242	ISTETLK	K	L	0.988	1.73	0.305	31.9	25	21.3	0	1	0	0	2	791.451	1121.73		233014	102	108	Empty	true
Staal CBB 07v	Stalen Jeroen de Smet KULeuven 23 maart 2016	Staal CBB 07	VelosPro3871	CBB+2_040	CBB+2_040	CBB_1.fasta	23773.7	1	5	9	15	0.00437	0.242	NNISGLLDHAVK	R	T	0.997	3.75	0.506	66	25	51.8	0	3	0	0	2	1280.7	1443.06		629499	82	93	Empty	true
Staal CBB 07v	Stalen Jeroen de Smet KULeuven 23 maart 2016	Staal CBB 07	VelosPro3871	CBB+2_040	CBB+2_040	CBB_1.fasta	23773.7	1	5	9	15	0.00437	0.242	QAEVINNMGVDVLGPLLDR	R	I	0.997	5.48	0.604	83.3	25	83.3	0	6	0	0	2	2069.07	1767.57		559300	49	67	Empty	true
Staal CBB 07v	Stalen Jeroen de Smet KULeuven 23 maart 2016	Staal CBB 07	VelosPro3871	CBB+2_034	CBB+2_034	CBB_1.fasta	26608.6	1	5	8	49	0.0143	0.172	DSVGNMSLK	R	A	0.997	2.54	0.545	54.4	25	42.8	0	7	0	0	2	966.456	1229.47		8728020	98	106	Empty	true
Staal CBB 07v	Stalen Jeroen de Smet KULeuven 23 maart 2016	Staal CBB 07	VelosPro3871	CBB+2_034	CBB+2_034	CBB_1.fasta	26608.6	1	5	8	49	0.0143	0.172	EFNYYSQESR	K	T	0.997	3.23	0.546	43.9	25	43.8	0	9	0	0	2	1322.56	1299.84		1662280000000	115	124	Empty	true
Staal CBB 07v	Stalen Jeroen de Smet KULeuven 23 maart 2016	Staal CBB 07	VelosPro3871	CBB+2_034	CBB+2_034	CBB_1.fasta	26608.6	1	5	8	49	0.0143	0.172	KEFNYYSQESR	R	T	0.997	4.19	0.438	74.4	25	60	0	1	0	0	2	1450.66	1213.8		532148	114	124	Empty	true
Staal CBB 07v	Stalen Jeroen de Smet KULeuven 23 maart 2016	Staal CBB 07	VelosPro3871	CBB+2_034	CBB+2_034	CBB_1.fasta	26608.6	1	5	8	49	0.0143	0.172	YGVVIPGASR	K	A	0.997	2.86	0.508	45.4	25	42.8	0	6	0	0	2	1018.57	1431.7		2294820000000	18	27	Empty	true
Staal CBB 07v	Stalen Jeroen de Smet KULeuven 23 maart 2016	Staal CBB 07	VelosPro3871	CBB+2_034	CBB+2_034	CBB_1.fasta	26608.6	1	5	8	49	0.0143	0.172	YTWNTIEVAFR	K	D	0.997	4.19	0.691	68.1	25	63	0	26	0	0	2	1399.7	1825.44		1063940000000	87	97	Empty	true
Staal CBB 07v	Stalen Jeroen de Smet KULeuven 23 maart 2016	Staal CBB 07	VelosPro3871	CBB+2_025	CBB+2_025	CBB_1.fasta	31529.8	1	5	6	10	0.00292	0.192	AEADANFAK	K	L	0.997	2.5	0.419	42.3	25	23.9	0	1	0	0	2	936.442	1102.01		116467	215	223	Empty	true
Staal CBB 07v	Stalen Jeroen de Smet KULeuven 23 maart 2016	Staal CBB 07	VelosPro3871	CBB+2_025	CBB+2_025	CBB_1.fasta	31529.8	1	5	6	10	0.00292	0.192	AIQVTGESR	K	R	0.997	3.05	0.493	45	25	40	0	2	0	0	2	960.511	1096.31		297536	62	70	Empty	true
Staal CBB 07v	Stalen Jeroen de Smet KULeuven 23 maart 2016	Staal CBB 07	VelosPro3871	CBB+2_025	CBB+2_025	CBB_1.fasta	31529.8	1	5	6	10	0.00292	0.192	MTAQVAVEQSQQDLEK	R	A	0.997	5.48	0.603	78.3	25	70.9	0	3	0	0	2	1804.87	1377.86		142368	186	201	Empty	true
Staal CBB 07v	Stalen Jeroen de Smet KULeuven 23 maart 2016	Staal CBB 07	VelosPro3871	CBB+2_025	CBB+2_025	CBB_1.fasta	31529.8	1	5	6	10	0.00292	0.192	QVPQALENVFGK	R	Y	0.997	2.94	0.532	55.4	25	55.4	0	2	0	0	2	1329.72	1575.04		637454	121	132	Empty	true
Staal CBB 07v	Stalen Jeroen de Smet KULeuven 23 maart 2016	Staal CBB 07	VelosPro3871	CBB+2_025	CBB+2_025	CBB_1.fasta	31529.8	1	5	6	10	0.00292	0.192	YTAISAVQDR	K	T	0.997	3.47	0.523	59.9	25	51.4	0	2	0	0	2	1123.57	1237.67		408354	133	142	Empty	true
Staal CBB 07v	Stalen Jeroen de Smet KULeuven 23 maart 2016	Staal CBB 07	VelosPro3871	CBB+2_012	CBB+2_012	CBB_1.fasta	49158.7	1	2	2	3	0.000875	0.0716	LPAYLNTAQSNITGEYEPK	K	D	0.997	5.73	0.532	107	25	99.6	0	2	0	0	2	2109.05	1496.36		72605.9	313	331	Orange	true
Staal CBB 07v	Stalen Jeroen de Smet KULeuven 23 maart 2016	Staal CBB 07	VelosPro3871	CBB+2_012	CBB+2_012	CBB_1.fasta	49158.7	1	2	2	3	0.000875	0.0716	LSSMSDDANNNR	K	C	0.997	3.97	0.59	63.3	25	63.3	0	1	0	0	2	1323.56	1051.22		58615.5	288	299	Orange	true
Staal CBB 07v	Stalen Jeroen de Smet KULeuven 23 maart 2016	Staal CBB 07	VelosPro3871	CBB-3_003	CBB-3_003	CBB_1.fasta	51467.4	1	2	2	2	0.000583	0.0404	INYYYDGQFR	K	R	0.997	3.35	0.476	30.5	25	26.1	0	1	0	0	2	1338.61	1435.98		127219	4	13	Empty	true
Staal CBB 07v	Stalen Jeroen de Smet KULeuven 23 maart 2016	Staal CBB 07	VelosPro3871	CBB-3_003	CBB-3_003	CBB_1.fasta	51467.4	1	2	2	2	0.000583	0.0404	VFGEFQVK	R	N	0.997	2.68	0.382	15.8	25	13.9	0	1	0	0	2	953.509	1433.66		257075	22	29	Empty	true
Staal CBB 07v	Stalen Jeroen de Smet KULeuven 23 maart 2016	Staal CBB 07	VelosPro3871	CBB-3_013	CBB-3_013	CBB_1.fasta	24345.6	1	11	13	31	0.00904	0.46	AAIDAAETYEDIR	K	A	0.997	5.05	0.683	74.1	25	70.5	0	3	0	0	2	1437.69	1430.87		1005120	191	203	Empty	true
Staal CBB 07v	Stalen Jeroen de Smet KULeuven 23 maart 2016	Staal CBB 07	VelosPro3871	CBB-3_013	CBB-3_013	CBB_1.fasta	24345.6	1	11	13	31	0.00904	0.46	ALADFTR	K	E	0.988	1.83	0.394	39.7	25	33.2	0	1	0	0	2	793.42	1291.06		359127	174	180	Empty	true
Staal CBB 07v	Stalen Jeroen de Smet KULeuven 23 maart 2016	Staal CBB 07	VelosPro3871	CBB-3_013	CBB-3_013	CBB_1.fasta	24345.6	1	11	13	31	0.00904	0.46	DEGFWTQK	R	D	0.997	2.49	0.398	30.6	25	26.2	0	1	0	0	2	1010.46	1402.22		249172	49	56	Empty	true
Staal CBB 07v	Stalen Jeroen de Smet KULeuven 23 maart 2016	Staal CBB 07	VelosPro3871	CBB-3_013	CBB-3_013	CBB_1.fasta	24345.6	1	11	13	31	0.00904	0.46	DTLYFAGFEFQGK	R	T	0.997	4.43	0.611	48	25	48	0	6	0	0	2	1522.72	1719.7		1180800	109	121	Empty	true
Staal CBB 07v	Stalen Jeroen de Smet KULeuven 23 maart 2016	Staal CBB 07	VelosPro3871	CBB-3_013	CBB-3_013	CBB_1.fasta	24345.6	1	11	13	31	0.00904	0.46	DVYENTGEFMVFK	K	E	0.997	4.49	0.624	51	25	51	0	5	0	0	2	1578.71	1630.24		692837	57	69	Empty	true
Staal CBB 07v	Stalen Jeroen de Smet KULeuven 23 maart 2016	Staal CBB 07	VelosPro3871	CBB-3_013	CBB-3_013	CBB_1.fasta	24345.6	1	11	13	31	0.00904	0.46	ELFIEAR	R	N	0.988	1.88	0.405	25.5	25	13.2	0	2	0	0	2	877.478	1428.8		820979	181	187	Empty	true
Staal CBB 07v	Stalen Jeroen de Smet KULeuven 23 maart 2016	Staal CBB 07	VelosPro3871	CBB-3_013	CBB-3_013	CBB_1.fasta	24345.6	1	11	13	31	0.00904	0.46	MIYLSVVK	R	D	0.997	1.96	0.211	30.9	25	24.3	0	4	0	0	2	952.554	1448.42		847728	2	9	Empty	true
Staal CBB 07v	Stalen Jeroen de Smet KULeuven 23 maart 2016	Staal CBB 07	VelosPro3871	CBB-3_013	CBB-3_013	CBB_1.fasta	24345.6	1	11	13	31	0.00904	0.46	RDTLYFAGFEFQGK	K	T	0.997	4.69	0.576	53.9	25	53.9	0	1	0	0	2	1678.82	1615.08		119277	108	121	Empty	true
Staal CBB 07v	Stalen Jeroen de Smet KULeuven 23 maart 2016	Staal CBB 07	VelosPro3871	CBB-3_013	CBB-3_013	CBB_1.fasta	24345.6	1	11	13	31	0.00904	0.46	TGNTYGDISK	K	L	0.997	3.61	0.554	49.8	25	34.1	0	4	0	0	2	1055.5	1141.43		1785580	32	41	Empty	true
Staal CBB 07v	Stalen Jeroen de Smet KULeuven 23 maart 2016	Staal CBB 07	VelosPro3871	CBB-3_013	CBB-3_013	CBB_1.fasta	24345.6	1	11	13	31	0.00904	0.46	TGNTYGDISKLDLDTR	K	R	0.997	4.59	0.498	60.1	25	60.1	0	2	0	0	2	1768.87	1428.18		82611.5	32	47	Empty	true
Staal CBB 07v	Stalen Jeroen de Smet KULeuven 23 maart 2016	Staal CBB 07	VelosPro3871	CBB-3_013	CBB-3_013	CBB_1.fasta	24345.6	1	11	13	31	0.00904	0.46	TITYPINVVGNK	K	T	0.997	3.14	0.392	46.6	25	40.9	0	2	0	0	2	1318.74	1454.74		649390	20	31	Empty	true
Staal CBB 07v	Stalen Jeroen de Smet KULeuven 23 maart 2016	Staal CBB 07	VelosPro3871	CBB-3_010	CBB-3_010	CBB_1.fasta	22217.2	1	4	4	10	0.00292	0.243	NKSPFGVDGINVDAAVLSDGTK	R	L	0.997	4.29	0.624	46.6	27	46.6	0	0	2	0	2	2204.12	1569.04		428209	13	34	Empty	true
Staal CBB 07v	Stalen Jeroen de Smet KULeuven 23 maart 2016	Staal CBB 07	VelosPro3871	CBB-3_010	CBB-3_010	CBB_1.fasta	22217.2	1	4	4	10	0.00292	0.243	SINVFDLISADGATLYPFVK	R	I	0.997	4.24	0.64	68.9	25	68.9	0	3	0	0	2	2170.14	1959.38		306085	45	64	Empty	true
Staal CBB 07v	Stalen Jeroen de Smet KULeuven 23 maart 2016	Staal CBB 07	VelosPro3871	CBB-3_010	CBB-3_010	CBB_1.fasta	22217.2	1	4	4	10	0.00292	0.243	SPFGVDGINVDAAVLSDGTK	K	L	0.997	6.56	0.667	92.3	25	92.3	0	4	0	0	2	1961.98	1654.1		542372	15	34	Empty	true
Staal CBB 07v	Stalen Jeroen de Smet KULeuven 23 maart 2016	Staal CBB 07	VelosPro3871	CBB-3_010	CBB-3_010	CBB_1.fasta	22217.2	1	4	4	10	0.00292	0.243	VVLQDGSVVFLK	K	D	0.997	3.38	0.573	53.9	25	52.3	0	1	0	0	2	1303.76	1538.53		279005	116	127	Empty	true
Staal CBB 07v	Stalen Jeroen de Smet KULeuven 23 maart 2016	Staal CBB 07	VelosPro3871	CBB-3_009	CBB-3_009	CBB_1.fasta	25883.2	1	4	4	7	0.00204	0.225	HFVDGQLVSDWQR	R	V	0.997	3.89	0.611	49.6	25	49.6	0	1	0	0	2	1586.77	1438.89		47402.7	151	163	Empty	true
Staal CBB 07v	Stalen Jeroen de Smet KULeuven 23 maart 2016	Staal CBB 07	VelosPro3871	CBB-3_009	CBB-3_009	CBB_1.fasta	25883.2	1	4	4	7	0.00204	0.225	KVDSNVTITR	R	Y	0.997	2.71	0.521	25.2	25	19.5	0	0	1	0	2	1132.63	1094.66		91470.5	168	177	Empty	true
Staal CBB 07v	Stalen Jeroen de Smet KULeuven 23 maart 2016	Staal CBB 07	VelosPro3871	CBB-3_009	CBB-3_009	CBB_1.fasta	25883.2	1	4	4	7	0.00204	0.225	QALGDTNIIDYSYK	R	N	0.997	3.56	0.594	36.5	25	36.5	0	3	0	0	2	1600.79	1489.41		274246	33	46	Empty	true
Staal CBB 07v	Stalen Jeroen de Smet KULeuven 23 maart 2016	Staal CBB 07	VelosPro3871	CBB-3_009	CBB-3_009	CBB_1.fasta	25883.2	1	4	4	7	0.00204	0.225	VVSNEYEINLDFSR	K	Q	0.997	5.1	0.646	99.4	25	96.2	0	2	0	0	2	1684.82	1567.4		226340	19	32	Empty	true
Staal CBB 07v	Stalen Jeroen de Smet KULeuven 23 maart 2016	Staal CBB 07	VelosPro3871	CBB-3_004	CBB-3_004	CBB_1.fasta	30459.4	1	4	5	15	0.00437	0.297	GSNIIVQLQGQNGDVQNTDTQVDGSGNITVK	R	L	0.997	4.96	0.705	41.4	27.4	38.8	0	0	2	0	2	3199.58	1501.48		413852	155	185	Empty	true
Staal CBB 07v	Stalen Jeroen de Smet KULeuven 23 maart 2016	Staal CBB 07	VelosPro3871	CBB-3_004	CBB-3_004	CBB_1.fasta	30459.4	1	4	5	15	0.00437	0.297	GTVDPAPSLGIDGDVYYK	R	I	0.997	5.34	0.67	67.6	25	66.6	0	7	0	0	2	1866.91	1537.2		2381990	79	96	Empty	true
Staal CBB 07v	Stalen Jeroen de Smet KULeuven 23 maart 2016	Staal CBB 07	VelosPro3871	CBB-3_004	CBB-3_004	CBB_1.fasta	30459.4	1	4	5	15	0.00437	0.297	INDTSILQIYIK	K	D	0.997	4.78	0.562	91.7	25	84.9	0	3	0	0	2	1420.8	1648.88		1119170	97	108	Empty	true
Staal CBB 07v	Stalen Jeroen de Smet KULeuven 23 maart 2016	Staal CBB 07	VelosPro3871	CBB-3_004	CBB-3_004	CBB_1.fasta	30459.4	1	4	5	15	0.00437	0.297	LSTQPTSNVNVVIIGDTTLSTPFSR	K	L	0.997	3	0.677	39.4	25	36.5	0	3	0	0	2	2647.39	1959.83		26396.9	186	210	Empty	true
Staal CBB 07v	Stalen Jeroen de Smet KULeuven 23 maart 2016	Staal CBB 07	VelosPro3871	CBB-3_002	CBB-3_002	CBB_1.fasta	68907.6	1	2	2	3	0.000875	0.0417	ISISAGAVSFDR	R	T	0.997	3.3	0.354	48.1	25	42	0	2	0	0	2	1222.64	1475.84		388129	250	261	Empty	true
Staal CBB 07v	Stalen Jeroen de Smet KULeuven 23 maart 2016	Staal CBB 07	VelosPro3871	CBB-3_002	CBB-3_002	CBB_1.fasta	68907.6	1	2	2	3	0.000875	0.0417	TGDTMYNDGTQGAGR	R	L	0.997	4.45	0.632	53.1	25	48.6	0	1	0	0	2	1543.64	1139.66		28251.1	293	307	Empty	true
Staal CBB 07v	Stalen Jeroen de Smet KULeuven 23 maart 2016	Staal CBB 07	VelosPro3871	CBB+2_056	CBB+2_056	CBB_1.fasta	20907.9	1	3	4	6	0.00175	0.196	AMQEATAQANVDPK	R	A	0.997	4.79	0.42	62.6	25	36.5	0	1	0	0	2	1473.7	1136.07		62821.1	160	173	Empty	true
Staal CBB 07v	Stalen Jeroen de Smet KULeuven 23 maart 2016	Staal CBB 07	VelosPro3871	CBB+2_056	CBB+2_056	CBB_1.fasta	20907.9	1	3	4	6	0.00175	0.196	LNTMPSQGVDTSK	K	M	0.997	3.38	0.364	40.6	25	38	0	2	0	0	2	1393.66	1123.33		165645	67	79	Empty	true
Staal CBB 07v	Stalen Jeroen de Smet KULeuven 23 maart 2016	Staal CBB 07	VelosPro3871	CBB+2_056	CBB+2_056	CBB_1.fasta	20907.9	1	3	4	6	0.00175	0.196	VQALTQDLQK	K	V	0.997	3.28	0.585	56.3	25	49	0	3	0	0	2	1143.64	1252.59		776419	117	126	Empty	true
Staal CBB 07v	Stalen Jeroen de Smet KULeuven 23 maart 2016	Staal CBB 07	VelosPro3871	CBB-2_008	CBB-2_008	CBB_1.fasta	31548.1	1	2	3	3	0.000875	0.0954	DNIYFINQTSQIYK	R	L	0.997	4.72	0.512	40.3	25	-2.51	0	2	0	0	2	1747.85	1565.69		146240	54	67	Orange	true
Staal CBB 07v	Stalen Jeroen de Smet KULeuven 23 maart 2016	Staal CBB 07	VelosPro3871	CBB-2_008	CBB-2_008	CBB_1.fasta	31548.1	1	2	3	3	0.000875	0.0954	YIYCAGGYSSTNR	R	F	0.997	3.51	0.461	18.3	25	15.2	0	1	0	0	2	1511.66	1279.94		82088	96	108	Orange	true
Staal CBB 07v	Stalen Jeroen de Smet KULeuven 23 maart 2016	Staal CBB 07	VelosPro3871	CBB-2_007	CBB-2_007	CBB_1.fasta	32807.3	1	8	14	25	0.00729	0.462	AYFENLR	R	D	0.988	2.17	0.539	37.6	25	35.8	0	2	0	0	2	912.457	1361.35		524108	227	233	Orange	true
Staal CBB 07v	Stalen Jeroen de Smet KULeuven 23 maart 2016	Staal CBB 07	VelosPro3871	CBB-2_007	CBB-2_007	CBB_1.fasta	32807.3	1	8	14	25	0.00729	0.462	DAAANYVYGDVSNAGTSQTSILSFLR	K	V	0.997	4.87	0.654	86.9	26.9	86.9	0	2	2	0	2	2720.32	1796.52		816321	53	78	Orange	true
Staal CBB 07v	Stalen Jeroen de Smet KULeuven 23 maart 2016	Staal CBB 07	VelosPro3871	CBB-2_007	CBB-2_007	CBB_1.fasta	32807.3	1	8	14	25	0.00729	0.462	DVGTTNPENEVWIPQK	R	M	0.997	3.8	0.525	45.7	25	38.2	0	4	0	0	2	1826.89	1478.6		452767	234	249	Orange	true
Staal CBB 07v	Stalen Jeroen de Smet KULeuven 23 maart 2016	Staal CBB 07	VelosPro3871	CBB-2_007	CBB-2_007	CBB_1.fasta	32807.3	1	8	14	25	0.00729	0.462	MTITLQLEQQPTPDYMTTK	K	F	0.997	4.53	0.682	21.2	25	0.6	0	2	0	0	2	2240.08	1580.99		72738.4	250	268	Orange	true
Staal CBB 07v	Stalen Jeroen de Smet KULeuven 23 maart 2016	Staal CBB 07	VelosPro3871	CBB-2_007	CBB-2_007	CBB_1.fasta	32807.3	1	8	14	25	0.00729	0.462	SVTLMDFGR	R	T	0.997	2.64	0.58	32.9	25	28.2	0	3	0	0	2	1025.51	1526.89		587758	148	156	Orange	true
Staal CBB 07v	Stalen Jeroen de Smet KULeuven 23 maart 2016	Staal CBB 07	VelosPro3871	CBB-2_007	CBB-2_007	CBB_1.fasta	32807.3	1	8	14	25	0.00729	0.462	TAALSQNPDFAVVGAPPPILLLSGYGR	R	Y	0.997	3.55	0.557	21.8	25	19	0	2	2	0	2	2724.47	1863.47		551567	157	183	Orange	true
Staal CBB 07v	Stalen Jeroen de Smet KULeuven 23 maart 2016	Staal CBB 07	VelosPro3871	CBB-2_007	CBB-2_007	CBB_1.fasta	32807.3	1	8	14	25	0.00729	0.462	VTNGMVWNYTPIISEQR	R	T	0.997	5.39	0.647	77.7	25	77.7	0	2	0	0	2	2008	1625.68		239001	79	95	Orange	true
Staal CBB 07v	Stalen Jeroen de Smet KULeuven 23 maart 2016	Staal CBB 07	VelosPro3871	CBB-2_007	CBB-2_007	CBB_1.fasta	32807.3	1	8	14	25	0.00729	0.462	YIYNDIPVIIK	R	S	0.997	3.59	0.536	49.8	25	39.5	0	4	0	0	2	1350.77	1635.31		732350	184	194	Orange	true
Staal CBB 07v	Stalen Jeroen de Smet KULeuven 23 maart 2016	Staal CBB 07	VelosPro3871	CBB-2_006	CBB-2_006	CBB_1.fasta	41098.7	1	4	5	9	0.00262	0.175	GYNDSMSQYGFVIR	R	F	0.997	5.38	0.63	69.7	25	66.3	0	3	0	0	2	1652.74	1474.92		452805	94	107	Orange	true
Staal CBB 07v	Stalen Jeroen de Smet KULeuven 23 maart 2016	Staal CBB 07	VelosPro3871	CBB-2_006	CBB-2_006	CBB_1.fasta	41098.7	1	4	5	9	0.00262	0.175	SINVFDLIDPVSEVVYQK	R	V	0.997	5.84	0.441	76.1	25	49.5	0	3	0	0	2	2065.09	1916.67		377671	42	59	Orange	true
Staal CBB 07v	Stalen Jeroen de Smet KULeuven 23 maart 2016	Staal CBB 07	VelosPro3871	CBB-2_006	CBB-2_006	CBB_1.fasta	41098.7	1	4	5	9	0.00262	0.175	VLDYSLTDDQLLDLIPVNSFFVR	R	G	0.997	1.94	0.586	25.9	25	25.9	0	1	0	0	2	2682.4	1981.22		4617.94	71	93	Orange	true
Staal CBB 07v	Stalen Jeroen de Smet KULeuven 23 maart 2016	Staal CBB 07	VelosPro3871	CBB-2_006	CBB-2_006	CBB_1.fasta	41098.7	1	4	5	9	0.00262	0.175	VQLTGYNTNNR	K	V	0.997	3.62	0.465	56.6	25	39.9	0	2	0	0	2	1279.64	1211.03		398623	60	70	Orange	true
Staal CBB 07v	Stalen Jeroen de Smet KULeuven 23 maart 2016	Staal CBB 07	VelosPro3871	CBB-2_005	CBB-2_005	CBB_1.fasta	41772.3	1	9	15	26	0.00758	0.394	DIGWSYLSLTVNSTQTVPTLYFK	K	T	0.997	3.72	0.574	35.6	25	0	0	1	0	0	2	2634.33	1873.09		18590.5	76	98	Empty	true
Staal CBB 07v	Stalen Jeroen de Smet KULeuven 23 maart 2016	Staal CBB 07	VelosPro3871	CBB-2_005	CBB-2_005	CBB_1.fasta	41772.3	1	9	15	26	0.00758	0.394	FGGTAQSEIDGTIIAPPDYFDINR	R	V	0.997	3.34	0.603	19.1	26.3	17.8	0	3	1	0	2	2597.25	1695.26		522504	303	326	Empty	true
Staal CBB 07v	Stalen Jeroen de Smet KULeuven 23 maart 2016	Staal CBB 07	VelosPro3871	CBB-2_005	CBB-2_005	CBB_1.fasta	41772.3	1	9	15	26	0.00758	0.394	GEPGEDSNNIYAIK	K	N	0.997	3.73	0.738	41	25	41	0	4	0	0	2	1506.71	1311.03		799690	245	258	Empty	true
Staal CBB 07v	Stalen Jeroen de Smet KULeuven 23 maart 2016	Staal CBB 07	VelosPro3871	CBB-2_005	CBB-2_005	CBB_1.fasta	41772.3	1	9	15	26	0.00758	0.394	NPYDIDVNELSVR	R	F	0.997	4.1	0.558	81.4	25	69.1	0	2	0	0	2	1533.75	1535.77		2970090	290	302	Empty	true
Staal CBB 07v	Stalen Jeroen de Smet KULeuven 23 maart 2016	Staal CBB 07	VelosPro3871	CBB-2_005	CBB-2_005	CBB_1.fasta	41772.3	1	9	15	26	0.00758	0.394	NVIDTSYENALLVIGNVPAGYLVTR	K	I	0.997	5.89	0.677	48.3	25	48.3	0	2	4	0	2	2691.44	1894.56		1567860	259	283	Empty	true
Staal CBB 07v	Stalen Jeroen de Smet KULeuven 23 maart 2016	Staal CBB 07	VelosPro3871	CBB-2_005	CBB-2_005	CBB_1.fasta	41772.3	1	9	15	26	0.00758	0.394	QLPITPIEDNI	K	-	0.997	2.85	0.634	58.3	25	58.3	0	3	0	0	2	1252.68	1632.9		438116	371	381	Empty	true
Staal CBB 07v	Stalen Jeroen de Smet KULeuven 23 maart 2016	Staal CBB 07	VelosPro3871	CBB-2_005	CBB-2_005	CBB_1.fasta	41772.3	1	9	15	26	0.00758	0.394	TNAANEPTATWVGAPFSK	K	G	0.997	4.53	0.523	45	25	0	0	3	0	0	2	1878.89	1445.66		96840.4	99	116	Empty	true
Staal CBB 07v	Stalen Jeroen de Smet KULeuven 23 maart 2016	Staal CBB 07	VelosPro3871	CBB-2_005	CBB-2_005	CBB_1.fasta	41772.3	1	9	15	26	0.00758	0.394	VWSDGILFR	K	G	0.997	2.86	0.517	46.2	25	38	0	2	0	0	2	1092.58	1631.91		741350	224	232	Empty	true
Staal CBB 07v	Stalen Jeroen de Smet KULeuven 23 maart 2016	Staal CBB 07	VelosPro3871	CBB-2_005	CBB-2_005	CBB_1.fasta	41772.3	1	9	15	26	0.00758	0.394	YIVDEVNHEISDK	R	E	0.997	4.45	0.53	61.8	25	53.2	0	1	0	0	2	1560.75	1354.17		99831	330	342	Empty	true
Staal CBB 07v	Stalen Jeroen de Smet KULeuven 23 maart 2016	Staal CBB 07	VelosPro3871	CBB-2_002	CBB-2_002	CBB_1.fasta	155158	1	3	3	4	0.00117	0.0204	TDLGVSGNQTISK	K	D	0.997	4.12	0.582	58.6	25	54	0	2	0	0	2	1319.68	1217.59		287936	21	33	Empty	true
Staal CBB 07v	Stalen Jeroen de Smet KULeuven 23 maart 2016	Staal CBB 07	VelosPro3871	CBB-2_002	CBB-2_002	CBB_1.fasta	155158	1	3	3	4	0.00117	0.0204	TVTWDSSYK	R	I	0.991	2.17	0.235	11.9	25	11.9	0	1	0	0	2	1086.51	1312.59		144889	1525	1533	Empty	true
Staal CBB 07v	Stalen Jeroen de Smet KULeuven 23 maart 2016	Staal CBB 07	VelosPro3871	CBB-2_002	CBB-2_002	CBB_1.fasta	155158	1	3	3	4	0.00117	0.0204	VSSSEFQGQK	K	A	0.997	3.26	0.486	40.6	25	37.5	0	1	0	0	2	1096.53	1095.76		85579	369	378	Empty	true
Staal CBB 07v	Stalen Jeroen de Smet KULeuven 23 maart 2016	Staal CBB 07	VelosPro3871	CBB-2_001	CBB-2_001	CBB_1.fasta	382989	1	1	1	2	0.000583	0.00327	IDGFVLQAGDR	R	I	0.997	3.83	0.405	51.8	25	23.1	0	2	0	0	2	1190.62	1460.13		270718	280	290	Empty	true
Staal CBB 07v	Stalen Jeroen de Smet KULeuven 23 maart 2016	Staal CBB 07	VelosPro3871	CBB+3_026	CBB+3_026	CBB_1.fasta	31354.9	1	2	3	5	0.00146	0.0848	SPVDGVKPVTIK	K	D	0.997	4.2	0.592	54.2	25	48.9	0	2	0	0	2	1239.73	1238.76		609314	216	227	Empty	true
Staal CBB 07v	Stalen Jeroen de Smet KULeuven 23 maart 2016	Staal CBB 07	VelosPro3871	CBB+3_026	CBB+3_026	CBB_1.fasta	31354.9	1	2	3	5	0.00146	0.0848	VEDHNNVMDNGK	K	H	0.997	3.57	0.689	25.9	25	25.9	0	0	3	0	2	1371.6	1024.14		205089	248	259	Empty	true
Staal CBB 07v	Stalen Jeroen de Smet KULeuven 23 maart 2016	Staal CBB 07	VelosPro3871	CBB+3_021	CBB+3_021	CBB_1.fasta	34354.6	1	2	2	3	0.000875	0.0852	IDVQGLESNDLETLSR	R	M	0.997	4.97	0.59	77.3	25	77.3	0	2	0	0	2	1788.9	1549.41		185713	20	35	Empty	true
Staal CBB 07v	Stalen Jeroen de Smet KULeuven 23 maart 2016	Staal CBB 07	VelosPro3871	CBB+3_021	CBB+3_021	CBB_1.fasta	34354.6	1	2	2	3	0.000875	0.0852	MLALAGQAENK	R	G	0.997	3.28	0.355	52.7	25	43.2	0	1	0	0	2	1161.59	1197.52		195477	36	46	Empty	true
Staal CBB 07v	Stalen Jeroen de Smet KULeuven 23 maart 2016	Staal CBB 07	VelosPro3871	CBB+3_016	CBB+3_016	CBB_1.fasta	40381.4	1	10	12	15	0.00437	0.44	EIQTTRPINK	R	Q	0.997	2.79	0.427	28.1	25	20.8	0	2	0	0	2	1199.67	1046.84		130773	150	159	Empty	true
Staal CBB 07v	Stalen Jeroen de Smet KULeuven 23 maart 2016	Staal CBB 07	VelosPro3871	CBB+3_016	CBB+3_016	CBB_1.fasta	40381.4	1	10	12	15	0.00437	0.44	GSFYVDNAGTIVPGQVTASQIPDPR	K	R	0.997	3.39	0.493	26.1	27.7	26.1	0	0	1	0	2	2589.29	1554.52		96514.9	252	276	Empty	true
Staal CBB 07v	Stalen Jeroen de Smet KULeuven 23 maart 2016	Staal CBB 07	VelosPro3871	CBB+3_016	CBB+3_016	CBB_1.fasta	40381.4	1	10	12	15	0.00437	0.44	IDASINGLNAGETTR	R	T	0.997	4.55	0.54	92.7	25	85.2	0	1	0	0	2	1531.77	1325.89		83373.2	337	351	Empty	true
Staal CBB 07v	Stalen Jeroen de Smet KULeuven 23 maart 2016	Staal CBB 07	VelosPro3871	CBB+3_016	CBB+3_016	CBB_1.fasta	40381.4	1	10	12	15	0.00437	0.44	MVLTNNGDSLK	R	V	0.997	3.29	0.443	21.6	25	0	0	3	0	0	2	1192.59	1296.62		483002	130	140	Empty	true
Staal CBB 07v	Stalen Jeroen de Smet KULeuven 23 maart 2016	Staal CBB 07	VelosPro3871	CBB+3_016	CBB+3_016	CBB_1.fasta	40381.4	1	10	12	15	0.00437	0.44	NTSGTGELLISLVDSAR	R	Q	0.997	4.04	0.464	102	25	92.7	0	1	0	0	2	1732.91	1756.75		92572.1	78	94	Empty	true
Staal CBB 07v	Stalen Jeroen de Smet KULeuven 23 maart 2016	Staal CBB 07	VelosPro3871	CBB+3_016	CBB+3_016	CBB_1.fasta	40381.4	1	10	12	15	0.00437	0.44	QVNLDTSGNVVAFPSVYSTWMIK	R	G	0.997	4.11	0.685	35.1	25	-15	0	1	0	0	2	2557.26	1791.77		18381.5	229	251	Empty	true
Staal CBB 07v	Stalen Jeroen de Smet KULeuven 23 maart 2016	Staal CBB 07	VelosPro3871	CBB+3_016	CBB+3_016	CBB_1.fasta	40381.4	1	10	12	15	0.00437	0.44	QYESLLDINYDTGVK	K	Y	0.997	4.8	0.492	67.3	25	60.8	0	1	0	0	2	1757.86	1592.15		95341.5	160	174	Empty	true
Staal CBB 07v	Stalen Jeroen de Smet KULeuven 23 maart 2016	Staal CBB 07	VelosPro3871	CBB+3_016	CBB+3_016	CBB_1.fasta	40381.4	1	10	12	15	0.00437	0.44	TQWSALLQLTGIPPVGV	R	-	0.997	2.69	0.476	19	25	16.5	0	1	0	0	2	1780	1957.38		21362.3	352	368	Empty	true
Staal CBB 07v	Stalen Jeroen de Smet KULeuven 23 maart 2016	Staal CBB 07	VelosPro3871	CBB+3_016	CBB+3_016	CBB_1.fasta	40381.4	1	10	12	15	0.00437	0.44	VVINDADTTLPSANGTTK	K	T	0.997	5.18	0.714	75	25	71	0	2	0	0	2	1816.93	1321.94		136584	299	316	Empty	true
Staal CBB 07v	Stalen Jeroen de Smet KULeuven 23 maart 2016	Staal CBB 07	VelosPro3871	CBB+3_016	CBB+3_016	CBB_1.fasta	40381.4	1	10	12	15	0.00437	0.44	YISFTQGTPTK	K	T	0.997	3.21	0.404	51.8	25	44.5	0	2	0	0	2	1242.64	1324.7		250640	175	185	Empty	true
Staal CBB 07v	Stalen Jeroen de Smet KULeuven 23 maart 2016	Staal CBB 07	VelosPro3871	CBB+3_012	CBB+3_012	CBB_1.fasta	44096.5	1	12	26	165	0.0481	0.459	AAPTSQLEGVMGR	R	R	0.997	3.83	0.793	85.3	25	85.3	0	5	0	0	2	1316.66	1398.64		1050350000000	150	162	Empty	true
Staal CBB 07v	Stalen Jeroen de Smet KULeuven 23 maart 2016	Staal CBB 07	VelosPro3871	CBB+3_012	CBB+3_012	CBB_1.fasta	44096.5	1	12	26	165	0.0481	0.459	ALPGAAAVVYDQSK	R	V	0.997	3.75	0.696	77.7	25	76.8	0	10	3	0	2	1389.74	1408.23		9149320	226	239	Empty	true
Staal CBB 07v	Stalen Jeroen de Smet KULeuven 23 maart 2016	Staal CBB 07	VelosPro3871	CBB+3_012	CBB+3_012	CBB_1.fasta	44096.5	1	12	26	165	0.0481	0.459	ETVEAQSR	R	R	0.997	2.2	0.442	25.3	25	25.3	0	1	0	0	2	919.448	955.992		27069.6	171	178	Empty	true
Staal CBB 07v	Stalen Jeroen de Smet KULeuven 23 maart 2016	Staal CBB 07	VelosPro3871	CBB+3_012	CBB+3_012	CBB_1.fasta	44096.5	1	12	26	165	0.0481	0.459	FVGVLNSTMR	K	V	0.997	3.6	0.583	64.8	25	61.3	0	11	0	0	2	1139.59	1349.95		5465070	311	320	Empty	true
Staal CBB 07v	Stalen Jeroen de Smet KULeuven 23 maart 2016	Staal CBB 07	VelosPro3871	CBB+3_012	CBB+3_012	CBB_1.fasta	44096.5	1	12	26	165	0.0481	0.459	GAANWAVVSPTALTILQSATTSSFAR	R	T	0.997	4.22	0.673	59.9	25	59.9	0	2	4	0	2	2620.37	1885.39		1933850	272	297	Empty	true
Staal CBB 07v	Stalen Jeroen de Smet KULeuven 23 maart 2016	Staal CBB 07	VelosPro3871	CBB+3_012	CBB+3_012	CBB_1.fasta	44096.5	1	12	26	165	0.0481	0.459	SYTGEINSDNTAPR	K	A	0.997	4.67	0.673	43.7	25	4	0	16	0	0	2	1525.68	1231.32		6814760	136	149	Empty	true
Staal CBB 07v	Stalen Jeroen de Smet KULeuven 23 maart 2016	Staal CBB 07	VelosPro3871	CBB+3_012	CBB+3_012	CBB_1.fasta	44096.5	1	12	26	165	0.0481	0.459	TTEGTFEAPTNVK	R	F	0.997	4.36	0.608	72.4	25	61.7	0	9	0	0	2	1394.68	1274.46		1803370000000	298	310	Empty	true
Staal CBB 07v	Stalen Jeroen de Smet KULeuven 23 maart 2016	Staal CBB 07	VelosPro3871	CBB+3_012	CBB+3_012	CBB_1.fasta	44096.5	1	12	26	165	0.0481	0.459	VILPIIR	K	R	0.988	1.66	1	31.5	25	31.5	0	4	0	0	2	823.577	1536.08		3019280	77	83	Empty	true
Staal CBB 07v	Stalen Jeroen de Smet KULeuven 23 maart 2016	Staal CBB 07	VelosPro3871	CBB+3_012	CBB+3_012	CBB_1.fasta	44096.5	1	12	26	165	0.0481	0.459	VQYADNAPGVVAGEEALSPYK	R	I	0.997	6.23	0.708	84.3	25.3	84.3	0	17	2	0	2	2178.07	1594.67		6329850	112	132	Empty	true
Staal CBB 07v	Stalen Jeroen de Smet KULeuven 23 maart 2016	Staal CBB 07	VelosPro3871	CBB+3_012	CBB+3_012	CBB_1.fasta	44096.5	1	12	26	165	0.0481	0.459	VTGVATFVGDEHAALATLINR	K	Q	0.997	4.13	0.692	58.9	25.6	58.9	0	4	13	0	2	2155.15	2032.74		4851320	240	260	Empty	true
Staal CBB 07v	Stalen Jeroen de Smet KULeuven 23 maart 2016	Staal CBB 07	VelosPro3871	CBB+3_012	CBB+3_012	CBB_1.fasta	44096.5	1	12	26	165	0.0481	0.459	VYVDTYADDSTDVLIGYK	R	G	0.997	7.18	0.742	92.8	25.1	92.8	0	59	0	0	2	2036.97	2127.78		5886340	321	338	Empty	true
Staal CBB 07v	Stalen Jeroen de Smet KULeuven 23 maart 2016	Staal CBB 07	VelosPro3871	CBB+3_012	CBB+3_012	CBB_1.fasta	44096.5	1	12	26	165	0.0481	0.459	YGYVQLTDSTSSLGNAADYYSK	R	I	0.997	6.35	0.764	111	26	102	0	3	2	0	2	2403.1	1556.9		1330490	377	398	Empty	true
Staal CBB 07v	Stalen Jeroen de Smet KULeuven 23 maart 2016	Staal CBB 07	VelosPro3871	CBB+3_006	CBB+3_006	CBB_1.fasta	57351.1	1	5	6	8	0.00233	0.108	GITTSGVTK	K	T	0.991	2.29	0.367	11.7	25	11.7	0	1	0	0	2	863.483	1102.21		99887.2	227	235	Empty	true
Staal CBB 07v	Stalen Jeroen de Smet KULeuven 23 maart 2016	Staal CBB 07	VelosPro3871	CBB+3_006	CBB+3_006	CBB_1.fasta	57351.1	1	5	6	8	0.00233	0.108	LDASSVIFPNK	R	T	0.997	3.4	0.348	57.9	25	44.1	0	2	0	0	2	1190.64	1493.49		346834	41	51	Empty	true
Staal CBB 07v	Stalen Jeroen de Smet KULeuven 23 maart 2016	Staal CBB 07	VelosPro3871	CBB+3_006	CBB+3_006	CBB_1.fasta	57351.1	1	5	6	8	0.00233	0.108	NGTAGAPYVTK	R	T	0.997	2.62	0.419	30.9	25	25	0	2	0	0	2	1078.55	1168.33		240037	182	192	Empty	true
Staal CBB 07v	Stalen Jeroen de Smet KULeuven 23 maart 2016	Staal CBB 07	VelosPro3871	CBB+3_006	CBB+3_006	CBB_1.fasta	57351.1	1	5	6	8	0.00233	0.108	TLPAGEAGAVVFDTSSK	K	S	0.997	3.63	0.591	89.4	25	88.5	0	1	0	0	2	1649.84	1453.42		65878.2	52	68	Empty	true
Staal CBB 07v	Stalen Jeroen de Smet KULeuven 23 maart 2016	Staal CBB 07	VelosPro3871	CBB+3_006	CBB+3_006	CBB_1.fasta	57351.1	1	5	6	8	0.00233	0.108	VYSGAIVTGDK	R	Q	0.997	2.51	0.28	45.5	25	38.7	0	2	0	0	2	1109.58	1209.08		511945	287	297	Empty	true
Staal CBB 07v	Stalen Jeroen de Smet KULeuven 23 maart 2016	Staal CBB 07	VelosPro3871	CBB+3_004	CBB+3_004	CBB_1.fasta	97364.3	1	13	14	20	0.00583	0.2	DHMYIQEGGK	R	D	0.997	2.51	0.56	36.4	25	36.2	0	1	0	0	2	1177.53	1151.44		104447	540	549	Empty	true
Staal CBB 07v	Stalen Jeroen de Smet KULeuven 23 maart 2016	Staal CBB 07	VelosPro3871	CBB+3_004	CBB+3_004	CBB_1.fasta	97364.3	1	13	14	20	0.00583	0.2	DYFVGYGDEMSR	K	C	0.997	3.72	0.401	36.4	25	31.1	0	1	0	0	2	1438.59	1481.78		124851	550	561	Empty	true
Staal CBB 07v	Stalen Jeroen de Smet KULeuven 23 maart 2016	Staal CBB 07	VelosPro3871	CBB+3_004	CBB+3_004	CBB_1.fasta	97364.3	1	13	14	20	0.00583	0.2	IEGTPILSGR	K	L	0.997	2.54	0.407	42.5	25	36.1	0	2	0	0	2	1042.59	1314.32		369892	790	799	Empty	true
Staal CBB 07v	Stalen Jeroen de Smet KULeuven 23 maart 2016	Staal CBB 07	VelosPro3871	CBB+3_004	CBB+3_004	CBB_1.fasta	97364.3	1	13	14	20	0.00583	0.2	NWLNQNPDEITGSK	K	T	0.997	3.87	0.586	55.1	25	55.1	0	1	0	0	2	1615.77	1451.14		65202.8	292	305	Empty	true
Staal CBB 07v	Stalen Jeroen de Smet KULeuven 23 maart 2016	Staal CBB 07	VelosPro3871	CBB+3_004	CBB+3_004	CBB_1.fasta	97364.3	1	13	14	20	0.00583	0.2	QNELSETGYDEQAK	R	A	0.997	4.02	0.472	59	25	49	0	2	0	0	2	1611.71	1212.13		126877	104	117	Empty	true
Staal CBB 07v	Stalen Jeroen de Smet KULeuven 23 maart 2016	Staal CBB 07	VelosPro3871	CBB+3_004	CBB+3_004	CBB_1.fasta	97364.3	1	13	14	20	0.00583	0.2	TVEEIANTMSR	R	V	0.997	3.76	0.499	48.7	25	32.8	0	2	0	0	2	1250.6	1247.06		169506	221	231	Empty	true
Staal CBB 07v	Stalen Jeroen de Smet KULeuven 23 maart 2016	Staal CBB 07	VelosPro3871	CBB+3_004	CBB+3_004	CBB_1.fasta	97364.3	1	13	14	20	0.00583	0.2	VDTDTVFNELPQSLQK	K	R	0.997	4.84	0.493	53.4	25	-9.37	0	1	0	0	2	1834.91	1584.32		109895	152	167	Empty	true
Staal CBB 07v	Stalen Jeroen de Smet KULeuven 23 maart 2016	Staal CBB 07	VelosPro3871	CBB+3_004	CBB+3_004	CBB_1.fasta	97364.3	1	13	14	20	0.00583	0.2	VFVVANDEVLQQATPEK	K	F	0.997	5	0.591	72.7	25	61.8	0	2	0	0	2	1886.99	1474.52		97295.7	818	834	Empty	true
Staal CBB 07v	Stalen Jeroen de Smet KULeuven 23 maart 2016	Staal CBB 07	VelosPro3871	CBB+3_004	CBB+3_004	CBB_1.fasta	97364.3	1	13	14	20	0.00583	0.2	VSTQYDDEDGNVWVSFNGAR	K	D	0.997	5.11	0.738	71.1	25	71.1	0	2	0	0	2	2258.99	1569.41		48857.2	520	539	Empty	true
Staal CBB 07v	Stalen Jeroen de Smet KULeuven 23 maart 2016	Staal CBB 07	VelosPro3871	CBB+3_004	CBB+3_004	CBB_1.fasta	97364.3	1	13	14	20	0.00583	0.2	YINSISTVK	K	V	0.997	2.35	0.365	26.5	25	25.5	0	2	0	0	2	1024.57	1232.56		457746	143	151	Empty	true
Staal CBB 07v	Stalen Jeroen de Smet KULeuven 23 maart 2016	Staal CBB 07	VelosPro3871	CBB+3_004	CBB+3_004	CBB_1.fasta	97364.3	1	13	14	20	0.00583	0.2	YNASVLSQPALK	K	K	0.997	3.3	0.241	51.3	25	31.4	0	2	0	0	2	1290.71	1359.19		195224	130	141	Empty	true
Staal CBB 07v	Stalen Jeroen de Smet KULeuven 23 maart 2016	Staal CBB 07	VelosPro3871	CBB+3_004	CBB+3_004	CBB_1.fasta	97364.3	1	13	14	20	0.00583	0.2	YWSDEEGSPQSQFQFLLVK	K	-	0.997	3.66	0.559	11.4	25.5	11.4	0	1	0	0	2	2288.09	1732.64		25332	838	856	Empty	true
Staal CBB 07v	Stalen Jeroen de Smet KULeuven 23 maart 2016	Staal CBB 07	VelosPro3871	CBB+3_004	CBB+3_004	CBB_1.fasta	97364.3	1	13	14	20	0.00583	0.2	YYGEEPR	R	I	0.988	2.33	0.467	37.4	25	30.8	0	1	0	0	2	913.405	1111.32		215193	403	409	Empty	true
Staal CBB 08v	Stalen Jeroen de Smet KULeuven 23 maart 2016	Staal CBB 08	VelosPro3872	CBB-2_010	CBB-2_010	CBB_1.fasta	25659.2	1	4	4	5	0.00145	0.241	FTQANFTYTSGTIGTVGGK	K	Q	0.997	5.44	0.648	88.1	25.2	88.1	0	1	0	0	2	1949.96	1460.87		69878.2	44	62	Orange	true
Staal CBB 08v	Stalen Jeroen de Smet KULeuven 23 maart 2016	Staal CBB 08	VelosPro3872	CBB-2_010	CBB-2_010	CBB_1.fasta	25659.2	1	4	4	5	0.00145	0.241	FYADGVLIK	R	T	0.993	2.15	0.451	15.8	25	12.9	0	1	0	0	2	1025.57	1476.5		316967	163	171	Orange	true
Staal CBB 08v	Stalen Jeroen de Smet KULeuven 23 maart 2016	Staal CBB 08	VelosPro3872	CBB-2_010	CBB-2_010	CBB_1.fasta	25659.2	1	4	4	5	0.00145	0.241	QALVCNGAQR	K	L	0.997	3.35	0.441	32.4	25	32.2	0	2	0	0	2	1116.56	1076.62		353568	63	72	Orange	true
Staal CBB 08v	Stalen Jeroen de Smet KULeuven 23 maart 2016	Staal CBB 08	VelosPro3872	CBB-2_010	CBB-2_010	CBB_1.fasta	25659.2	1	4	4	5	0.00145	0.241	TQSVSPTFTGYGTGTTTAR	K	S	0.997	4.99	0.695	88	25	88	0	1	0	0	2	1932.93	1333.37		90346.2	172	190	Orange	true
Staal CBB 08v	Stalen Jeroen de Smet KULeuven 23 maart 2016	Staal CBB 08	VelosPro3872	CBB-1_008	CBB-1_008	CBB_1.fasta	23284.3	1	6	7	16	0.00465	0.385	AGTLADNSFGITYIVER	K	Q	0.997	4.91	0.712	95.6	25	95.6	0	7	0	0	2	1826.93	1666.87		1946740	142	158	Empty	true
Staal CBB 08v	Stalen Jeroen de Smet KULeuven 23 maart 2016	Staal CBB 08	VelosPro3872	CBB-1_008	CBB-1_008	CBB_1.fasta	23284.3	1	6	7	16	0.00465	0.385	AVLVTTSALSNDVDPTASGFETVGGNVIAFGK	R	A	0.997	4.69	0.572	75.5	25	67.6	0	0	1	0	2	3137.6	1727.44		77751.1	110	141	Empty	true
Staal CBB 08v	Stalen Jeroen de Smet KULeuven 23 maart 2016	Staal CBB 08	VelosPro3872	CBB-1_008	CBB-1_008	CBB_1.fasta	23284.3	1	6	7	16	0.00465	0.385	DGTPAAAAAVAIK	K	V	0.997	2.32	0.511	47.2	25	41.5	0	2	0	0	2	1155.64	1330.09		1421200	197	209	Empty	true
Staal CBB 08v	Stalen Jeroen de Smet KULeuven 23 maart 2016	Staal CBB 08	VelosPro3872	CBB-1_008	CBB-1_008	CBB_1.fasta	23284.3	1	6	7	16	0.00465	0.385	KDGTPAAAAAVAIK	K	V	0.997	3.6	0.314	55.5	25	43.8	0	2	0	0	2	1283.73	1214.54		641834	196	209	Empty	true
Staal CBB 08v	Stalen Jeroen de Smet KULeuven 23 maart 2016	Staal CBB 08	VelosPro3872	CBB-1_008	CBB-1_008	CBB_1.fasta	23284.3	1	6	7	16	0.00465	0.385	NQFIIAQALAQR	K	A	0.997	3.91	0.408	67.2	25	56	0	2	0	0	2	1372.77	1585.81		451600	98	109	Empty	true
Staal CBB 08v	Stalen Jeroen de Smet KULeuven 23 maart 2016	Staal CBB 08	VelosPro3872	CBB-1_008	CBB-1_008	CBB_1.fasta	23284.3	1	6	7	16	0.00465	0.385	NYGMSANSR	R	E	0.997	2.88	0.637	46.8	25	46.8	0	2	0	0	2	999.431	1097.35		757887	41	49	Empty	true
Staal CBB 08v	Stalen Jeroen de Smet KULeuven 23 maart 2016	Staal CBB 08	VelosPro3872	CBB-1_007	CBB-1_007	CBB_1.fasta	22540.5	1	8	11	31	0.009	0.548	ANVFDKDLTTFQGVPAGSIDEGR	R	L	0.972	3.24	0.34	0	0	0	0	0	1	0	2	2437.2	1525.48		167095	151	173	Empty	true
Staal CBB 08v	Stalen Jeroen de Smet KULeuven 23 maart 2016	Staal CBB 08	VelosPro3872	CBB-1_007	CBB-1_007	CBB_1.fasta	22540.5	1	8	11	31	0.009	0.548	AVVLSTSLTAQGVAVAGFK	R	N	0.997	5.92	0.744	59.4	25	59.4	0	2	0	0	2	1819.03	1604.44		307247	108	126	Empty	true
Staal CBB 08v	Stalen Jeroen de Smet KULeuven 23 maart 2016	Staal CBB 08	VelosPro3872	CBB-1_007	CBB-1_007	CBB_1.fasta	22540.5	1	8	11	31	0.009	0.548	DLTTFQGVPAGSIDEGR	K	L	0.997	3.93	0.55	35.7	25	25.8	0	3	0	0	2	1762.86	1511.38		769638	157	173	Empty	true
Staal CBB 08v	Stalen Jeroen de Smet KULeuven 23 maart 2016	Staal CBB 08	VelosPro3872	CBB-1_007	CBB-1_007	CBB_1.fasta	22540.5	1	8	11	31	0.009	0.548	FLNTEDADAIVEFLNDK	R	G	0.997	5	0.516	48.8	25.1	29.8	0	4	3	0	2	1953.94	1848.74		4042980	52	68	Empty	true
Staal CBB 08v	Stalen Jeroen de Smet KULeuven 23 maart 2016	Staal CBB 08	VelosPro3872	CBB-1_007	CBB-1_007	CBB_1.fasta	22540.5	1	8	11	31	0.009	0.548	INGFSESGVLGYFYGK	R	N	0.997	5.39	0.625	99.7	25	94	0	8	0	0	2	1737.85	1746.85		2127620	6	21	Empty	true
Staal CBB 08v	Stalen Jeroen de Smet KULeuven 23 maart 2016	Staal CBB 08	VelosPro3872	CBB-1_007	CBB-1_007	CBB_1.fasta	22540.5	1	8	11	31	0.009	0.548	NAPAGVSAAASVASANVITFLVER	K	A	0.997	5.01	0.585	34.2	25	34.2	0	2	1	0	2	2315.24	1887.84		116233	127	150	Empty	true
Staal CBB 08v	Stalen Jeroen de Smet KULeuven 23 maart 2016	Staal CBB 08	VelosPro3872	CBB-1_007	CBB-1_007	CBB_1.fasta	22540.5	1	8	11	31	0.009	0.548	VIDIVQQR	R	A	0.997	3.12	0.591	39.7	25	36.6	0	2	0	0	2	970.568	1289.25		1244470	100	107	Empty	true
Staal CBB 08v	Stalen Jeroen de Smet KULeuven 23 maart 2016	Staal CBB 08	VelosPro3872	CBB-1_007	CBB-1_007	CBB_1.fasta	22540.5	1	8	11	31	0.009	0.548	VTGAVASFAELQR	K	F	0.997	4.74	0.617	64	25	61	0	5	0	0	2	1348.72	1477.41		3010640	39	51	Empty	true
Staal CBB 08v	Stalen Jeroen de Smet KULeuven 23 maart 2016	Staal CBB 08	VelosPro3872	CBB-1_004	CBB-1_004	CBB_1.fasta	28199.2	1	1	1	2	0.000581	0.0478	ANPQSSYAVIDR	R	Y	0.997	3.09	0.496	35.7	25	26.6	0	2	0	0	2	1320.65	1267.84		300275	214	225	Empty	true
Staal CBB 08v	Stalen Jeroen de Smet KULeuven 23 maart 2016	Staal CBB 08	VelosPro3872	CBB+3_006	CBB+3_006	CBB_1.fasta	57351.1	1	3	5	6	0.00174	0.0642	EQMSGVTNGQSGR	R	N	0.997	3.55	0.321	57.2	25	44.8	0	2	0	0	2	1350.61	1068.7		246835	169	181	Empty	true
Staal CBB 08v	Stalen Jeroen de Smet KULeuven 23 maart 2016	Staal CBB 08	VelosPro3872	CBB+3_006	CBB+3_006	CBB_1.fasta	57351.1	1	3	5	6	0.00174	0.0642	LDASSVIFPNK	R	T	0.997	3.7	0.448	36.2	25	26.7	0	2	0	0	2	1191.63	1474.95		379215	41	51	Empty	true
Staal CBB 08v	Stalen Jeroen de Smet KULeuven 23 maart 2016	Staal CBB 08	VelosPro3872	CBB+3_006	CBB+3_006	CBB_1.fasta	57351.1	1	3	5	6	0.00174	0.0642	NGTAGAPYVTK	R	T	0.997	2.98	0.49	28	25	23.7	0	2	0	0	2	1079.54	1167.21		574251	182	192	Empty	true
Staal CBB 08v	Stalen Jeroen de Smet KULeuven 23 maart 2016	Staal CBB 08	VelosPro3872	CBB+2_092	CBB+2_092	CBB_1.fasta	15554.2	0.999	1	1	1	0.00029	0.154	ELSGMIADGSVQDLSTLTSDLK	K	N	0.997	3.99	0.675	42	25.1	42	0	1	0	0	2	2280.13	1725.25		22359.5	50	71	Orange	true
Staal CBB 08v	Stalen Jeroen de Smet KULeuven 23 maart 2016	Staal CBB 08	VelosPro3872	CBB+2_062	CBB+2_062	CBB_1.fasta	21331.7	1	13	17	44	0.0128	0.605	ADTAVKDAIDDYKK	R	G	0.997	4.53	0.524	53.9	25	47	0	1	0	0	2	1552.79	1233.26		122054	155	168	Empty	true
Staal CBB 08v	Stalen Jeroen de Smet KULeuven 23 maart 2016	Staal CBB 08	VelosPro3872	CBB+2_062	CBB+2_062	CBB_1.fasta	21331.7	1	13	17	44	0.0128	0.605	DAIDDYK	K	K	0.988	2.21	0.419	28.5	25	26.6	0	1	0	0	2	839.378	1191.25		550600	161	167	Empty	true
Staal CBB 08v	Stalen Jeroen de Smet KULeuven 23 maart 2016	Staal CBB 08	VelosPro3872	CBB+2_062	CBB+2_062	CBB_1.fasta	21331.7	1	13	17	44	0.0128	0.605	DAIDDYKK	K	G	0.997	2.61	0.328	28.8	25	15.9	0	4	0	0	2	967.473	1099.53		2170930	161	168	Empty	true
Staal CBB 08v	Stalen Jeroen de Smet KULeuven 23 maart 2016	Staal CBB 08	VelosPro3872	CBB+2_062	CBB+2_062	CBB_1.fasta	21331.7	1	13	17	44	0.0128	0.605	EVPEVNAEELGGQGR	K	A	0.997	3.87	0.75	107	25	104	0	7	0	0	2	1583.77	1368.43		6937430	140	154	Empty	true
Staal CBB 08v	Stalen Jeroen de Smet KULeuven 23 maart 2016	Staal CBB 08	VelosPro3872	CBB+2_062	CBB+2_062	CBB_1.fasta	21331.7	1	13	17	44	0.0128	0.605	FACEPSSEELHK	K	V	0.997	3.5	0.722	32.2	25	30.8	0	1	4	0	2	1433.64	1195.45		6454380	25	36	Empty	true
Staal CBB 08v	Stalen Jeroen de Smet KULeuven 23 maart 2016	Staal CBB 08	VelosPro3872	CBB+2_062	CBB+2_062	CBB_1.fasta	21331.7	1	13	17	44	0.0128	0.605	ILTELTPEYSYR	K	V	0.997	4.26	0.525	40.7	25	30.2	0	5	0	0	2	1484.76	1497.37		9540460	11	22	Empty	true
Staal CBB 08v	Stalen Jeroen de Smet KULeuven 23 maart 2016	Staal CBB 08	VelosPro3872	CBB+2_062	CBB+2_062	CBB_1.fasta	21331.7	1	13	17	44	0.0128	0.605	LLDPEYK	R	E	0.988	2.12	0.235	25.9	25	0.9	0	2	0	0	2	877.467	1252.46		4135690	133	139	Empty	true
Staal CBB 08v	Stalen Jeroen de Smet KULeuven 23 maart 2016	Staal CBB 08	VelosPro3872	CBB+2_062	CBB+2_062	CBB_1.fasta	21331.7	1	13	17	44	0.0128	0.605	LTDRYDAFEVGPLK	R	K	0.997	3.75	0.653	65.5	25	65.5	0	2	0	0	2	1623.84	1494.3		622126	41	54	Empty	true
Staal CBB 08v	Stalen Jeroen de Smet KULeuven 23 maart 2016	Staal CBB 08	VelosPro3872	CBB+2_062	CBB+2_062	CBB_1.fasta	21331.7	1	13	17	44	0.0128	0.605	LTDRYDAFEVGPLKK	R	T	0.997	4.47	0.543	32.6	25	32.6	0	0	4	0	2	1751.93	1405.32		3245840	41	55	Empty	true
Staal CBB 08v	Stalen Jeroen de Smet KULeuven 23 maart 2016	Staal CBB 08	VelosPro3872	CBB+2_062	CBB+2_062	CBB_1.fasta	21331.7	1	13	17	44	0.0128	0.605	TIFQDRPIDFYNLDCGEIWMFDFK	K	C	0.997	5.42	0.568	40	26.4	40	0	0	1	0	2	3070.41	1873.34		78971	56	79	Empty	true
Staal CBB 08v	Stalen Jeroen de Smet KULeuven 23 maart 2016	Staal CBB 08	VelosPro3872	CBB+2_062	CBB+2_062	CBB_1.fasta	21331.7	1	13	17	44	0.0128	0.605	TPYAEYMSAGFGK	K	K	0.997	4.51	0.675	61.2	25	59.3	0	8	0	0	2	1421.64	1493.3		6098660	171	183	Empty	true
Staal CBB 08v	Stalen Jeroen de Smet KULeuven 23 maart 2016	Staal CBB 08	VelosPro3872	CBB+2_062	CBB+2_062	CBB_1.fasta	21331.7	1	13	17	44	0.0128	0.605	YDAFEVGPLK	R	K	0.997	3.23	0.55	51.3	25	51.3	0	2	0	0	2	1138.58	1514.51		548057	45	54	Empty	true
Staal CBB 08v	Stalen Jeroen de Smet KULeuven 23 maart 2016	Staal CBB 08	VelosPro3872	CBB+2_062	CBB+2_062	CBB_1.fasta	21331.7	1	13	17	44	0.0128	0.605	YDAFEVGPLKK	R	T	0.997	3.61	0.563	37.9	25	37.9	0	1	1	0	2	1266.67	1400.49		976206	45	55	Empty	true
Staal CBB 08v	Stalen Jeroen de Smet KULeuven 23 maart 2016	Staal CBB 08	VelosPro3872	CBB+2_056	CBB+2_056	CBB_1.fasta	20907.9	1	7	9	12	0.00348	0.519	AMQEATAQANVDPK	R	A	0.997	4.84	0.544	102	25	102	0	2	0	0	2	1489.7	1097.15		235521	160	173	Empty	true
Staal CBB 08v	Stalen Jeroen de Smet KULeuven 23 maart 2016	Staal CBB 08	VelosPro3872	CBB+2_056	CBB+2_056	CBB_1.fasta	20907.9	1	7	9	12	0.00348	0.519	EVPPAQFK	K	K	0.997	1.59	0.338	20.4	25	17.8	0	1	0	0	2	915.494	1194.63		412009	144	151	Empty	true
Staal CBB 08v	Stalen Jeroen de Smet KULeuven 23 maart 2016	Staal CBB 08	VelosPro3872	CBB+2_056	CBB+2_056	CBB_1.fasta	20907.9	1	7	9	12	0.00348	0.519	HIEDAINQSIYD	K	-	0.997	2.52	0.546	46	25	46	0	2	0	0	2	1417.66	1379.86		284882	178	189	Empty	true
Staal CBB 08v	Stalen Jeroen de Smet KULeuven 23 maart 2016	Staal CBB 08	VelosPro3872	CBB+2_056	CBB+2_056	CBB_1.fasta	20907.9	1	7	9	12	0.00348	0.519	LNTMPSQGVDTSK	K	M	0.997	3.73	0.415	50.5	25	37.8	0	2	0	0	2	1377.67	1167.93		250740	67	79	Empty	true
Staal CBB 08v	Stalen Jeroen de Smet KULeuven 23 maart 2016	Staal CBB 08	VelosPro3872	CBB+2_056	CBB+2_056	CBB_1.fasta	20907.9	1	7	9	12	0.00348	0.519	SLGLMPGAEPTPEPEVQPEPKPER	K	N	0.997	3.32	0.415	50.7	27.5	47.7	0	0	3	0	2	2601.29	1416.82		565758	91	114	Empty	true
Staal CBB 08v	Stalen Jeroen de Smet KULeuven 23 maart 2016	Staal CBB 08	VelosPro3872	CBB+2_056	CBB+2_056	CBB_1.fasta	20907.9	1	7	9	12	0.00348	0.519	VFANTPNYLHSIVQQLK	K	E	0.965	0.954	-0.271	9.15	25	9.15	0	0	1	0	2	1972.07	1628.07		190293	127	143	Empty	true
Staal CBB 08v	Stalen Jeroen de Smet KULeuven 23 maart 2016	Staal CBB 08	VelosPro3872	CBB+2_056	CBB+2_056	CBB_1.fasta	20907.9	1	7	9	12	0.00348	0.519	VQALTQDLQK	K	V	0.997	3.37	0.326	45.5	25	38.6	0	1	0	0	2	1143.64	1250.55		498026	117	126	Empty	true
Staal CBB 08v	Stalen Jeroen de Smet KULeuven 23 maart 2016	Staal CBB 08	VelosPro3872	CBB+2_050	CBB+2_050	CBB_1.fasta	23227.8	1	1	2	2	0.000581	0.075	NWIYGEVVEGPIVSK	K	Y	0.997	4.51	0.563	38.7	25	38.7	0	2	0	0	2	1690.87	1607.99		236078	48	62	Orange	true
Staal CBB 08v	Stalen Jeroen de Smet KULeuven 23 maart 2016	Staal CBB 08	VelosPro3872	CBB+2_040	CBB+2_040	CBB_1.fasta	23773.7	1	7	12	22	0.00639	0.288	AEHGVEAAESFR	K	N	0.997	4.18	0.58	44.3	25	39.4	0	4	4	0	2	1302.61	1206.95		4055580	70	81	Empty	true
Staal CBB 08v	Stalen Jeroen de Smet KULeuven 23 maart 2016	Staal CBB 08	VelosPro3872	CBB+2_040	CBB+2_040	CBB_1.fasta	23773.7	1	7	12	22	0.00639	0.288	AEIVLAVK	K	G	0.997	2.26	0.434	29.9	25	21	0	2	0	0	2	842.535	1365.97		1022810	32	39	Empty	true
Staal CBB 08v	Stalen Jeroen de Smet KULeuven 23 maart 2016	Staal CBB 08	VelosPro3872	CBB+2_040	CBB+2_040	CBB_1.fasta	23773.7	1	7	12	22	0.00639	0.288	DKISTETLK	K	L	0.997	2.53	0.405	28	25	10.7	0	2	0	0	2	1034.57	1139.02		848033	100	108	Empty	true
Staal CBB 08v	Stalen Jeroen de Smet KULeuven 23 maart 2016	Staal CBB 08	VelosPro3872	CBB+2_040	CBB+2_040	CBB_1.fasta	23773.7	1	7	12	22	0.00639	0.288	IKAEHGVEAAESFR	R	N	0.997	4.97	0.623	65.6	25	65.6	0	1	1	0	2	1543.79	1191.75		454417	68	81	Empty	true
Staal CBB 08v	Stalen Jeroen de Smet KULeuven 23 maart 2016	Staal CBB 08	VelosPro3872	CBB+2_040	CBB+2_040	CBB_1.fasta	23773.7	1	7	12	22	0.00639	0.288	ISTETLK	K	L	0.988	1.57	0.242	19.6	25	10.2	0	1	0	0	2	791.451	1119.27		456575	102	108	Empty	true
Staal CBB 08v	Stalen Jeroen de Smet KULeuven 23 maart 2016	Staal CBB 08	VelosPro3872	CBB+2_040	CBB+2_040	CBB_1.fasta	23773.7	1	7	12	22	0.00639	0.288	NNISGLLDHAVK	R	T	0.997	3.58	0.599	60.9	25	44.6	0	1	0	0	2	1280.7	1415.38		721158	82	93	Empty	true
Staal CBB 08v	Stalen Jeroen de Smet KULeuven 23 maart 2016	Staal CBB 08	VelosPro3872	CBB+2_040	CBB+2_040	CBB_1.fasta	23773.7	1	7	12	22	0.00639	0.288	QAEVINNMGVDVLGPLLDR	R	I	0.997	5.17	0.562	85.7	25	84	0	6	0	0	2	2069.07	1694.83		804839	49	67	Empty	true
Staal CBB 08v	Stalen Jeroen de Smet KULeuven 23 maart 2016	Staal CBB 08	VelosPro3872	CBB+2_034	CBB+2_034	CBB_1.fasta	26608.6	1	3	4	5	0.00145	0.126	DSVGNMSLK	R	A	0.997	2.17	0.19	24	25	18.6	0	2	0	0	2	950.461	1150.23		612943	98	106	Empty	true
Staal CBB 08v	Stalen Jeroen de Smet KULeuven 23 maart 2016	Staal CBB 08	VelosPro3872	CBB+2_034	CBB+2_034	CBB_1.fasta	26608.6	1	3	4	5	0.00145	0.126	EFNYYSQESR	K	T	0.997	3.38	0.44	35.3	25	31.8	0	1	0	0	2	1322.56	1289.71		242666	115	124	Empty	true
Staal CBB 08v	Stalen Jeroen de Smet KULeuven 23 maart 2016	Staal CBB 08	VelosPro3872	CBB+2_034	CBB+2_034	CBB_1.fasta	26608.6	1	3	4	5	0.00145	0.126	YTWNTIEVAFR	K	D	0.997	3.41	0.616	52.5	25	48.5	0	2	0	0	2	1399.7	1661.42		348928	87	97	Empty	true
Staal CBB 08v	Stalen Jeroen de Smet KULeuven 23 maart 2016	Staal CBB 08	VelosPro3872	CBB-3_013	CBB-3_013	CBB_1.fasta	24345.6	1	15	24	106	0.0308	0.638	AAIDAAETYEDIR	K	A	0.997	4.86	0.697	78.6	25	78.6	0	13	0	0	2	1437.69	1469.95		4790040000000	191	203	Orange	true
Staal CBB 08v	Stalen Jeroen de Smet KULeuven 23 maart 2016	Staal CBB 08	VelosPro3872	CBB-3_013	CBB-3_013	CBB_1.fasta	24345.6	1	15	24	106	0.0308	0.638	ALADFTR	K	E	0.988	2	0.47	39.5	25	32.8	0	6	0	0	2	793.42	1339.89		3634400	174	180	Orange	true
Staal CBB 08v	Stalen Jeroen de Smet KULeuven 23 maart 2016	Staal CBB 08	VelosPro3872	CBB-3_013	CBB-3_013	CBB_1.fasta	24345.6	1	15	24	106	0.0308	0.638	DEGFWTQK	R	D	0.997	3.16	0.543	41.1	25	33.9	0	3	0	0	2	1010.46	1432.07		1909460	49	56	Orange	true
Staal CBB 08v	Stalen Jeroen de Smet KULeuven 23 maart 2016	Staal CBB 08	VelosPro3872	CBB-3_013	CBB-3_013	CBB_1.fasta	24345.6	1	15	24	106	0.0308	0.638	DTLYFAGFEFQGK	R	T	0.997	4.27	0.723	77.3	25	77.3	0	18	0	0	2	1522.72	1928.89		6992050	109	121	Orange	true
Staal CBB 08v	Stalen Jeroen de Smet KULeuven 23 maart 2016	Staal CBB 08	VelosPro3872	CBB-3_013	CBB-3_013	CBB_1.fasta	24345.6	1	15	24	106	0.0308	0.638	DVYENTGEFMVFK	K	E	0.997	4.86	0.64	63.2	25	60	0	12	0	0	2	1578.71	1674.23		5510300	57	69	Orange	true
Staal CBB 08v	Stalen Jeroen de Smet KULeuven 23 maart 2016	Staal CBB 08	VelosPro3872	CBB-3_013	CBB-3_013	CBB_1.fasta	24345.6	1	15	24	106	0.0308	0.638	EKTVDFSEENAEVTNTYIYELMPLADIR	K	S	0.962	3.34	0.57	8.42	27.7	2.25	0	0	1	0	2	3291.56	1824.04		45215.6	70	97	Orange	true
Staal CBB 08v	Stalen Jeroen de Smet KULeuven 23 maart 2016	Staal CBB 08	VelosPro3872	CBB-3_013	CBB-3_013	CBB_1.fasta	24345.6	1	15	24	106	0.0308	0.638	ELFIEAR	R	N	0.988	1.89	0.431	35.5	25	27.8	0	3	0	0	2	877.478	1438.36		2597640	181	187	Orange	true
Staal CBB 08v	Stalen Jeroen de Smet KULeuven 23 maart 2016	Staal CBB 08	VelosPro3872	CBB-3_013	CBB-3_013	CBB_1.fasta	24345.6	1	15	24	106	0.0308	0.638	MIYLSVVK	R	D	0.997	2.19	0.609	33.5	25	33.5	0	3	0	0	2	952.554	1490.35		1257060	2	9	Orange	true
Staal CBB 08v	Stalen Jeroen de Smet KULeuven 23 maart 2016	Staal CBB 08	VelosPro3872	CBB-3_013	CBB-3_013	CBB_1.fasta	24345.6	1	15	24	106	0.0308	0.638	RDEGFWTQK	R	D	0.997	2.85	0.46	25.6	25	19.4	0	9	2	0	2	1166.56	1303.49		294910000000	48	56	Orange	true
Staal CBB 08v	Stalen Jeroen de Smet KULeuven 23 maart 2016	Staal CBB 08	VelosPro3872	CBB-3_013	CBB-3_013	CBB_1.fasta	24345.6	1	15	24	106	0.0308	0.638	RDTLYFAGFEFQGK	K	T	0.997	4.55	0.607	40.1	25	35.2	0	0	4	0	2	1678.82	1625.42		2942680	108	121	Orange	true
Staal CBB 08v	Stalen Jeroen de Smet KULeuven 23 maart 2016	Staal CBB 08	VelosPro3872	CBB-3_013	CBB-3_013	CBB_1.fasta	24345.6	1	15	24	106	0.0308	0.638	TFFSGVSNR	K	S	0.997	3.03	0.506	52.3	25	44.7	0	3	0	0	2	1014.5	1380.21		2629460	122	130	Orange	true
Staal CBB 08v	Stalen Jeroen de Smet KULeuven 23 maart 2016	Staal CBB 08	VelosPro3872	CBB-3_013	CBB-3_013	CBB_1.fasta	24345.6	1	15	24	106	0.0308	0.638	TGNTYGDISK	K	L	0.997	3.72	0.555	54	25	43.8	0	9	0	0	2	1055.5	1183.49		2007080000000	32	41	Orange	true
Staal CBB 08v	Stalen Jeroen de Smet KULeuven 23 maart 2016	Staal CBB 08	VelosPro3872	CBB-3_013	CBB-3_013	CBB_1.fasta	24345.6	1	15	24	106	0.0308	0.638	TGNTYGDISKLDLDTR	K	R	0.997	4.31	0.583	42.9	25	42.9	0	2	0	0	2	1768.87	1418.33		257185	32	47	Orange	true
Staal CBB 08v	Stalen Jeroen de Smet KULeuven 23 maart 2016	Staal CBB 08	VelosPro3872	CBB-3_013	CBB-3_013	CBB_1.fasta	24345.6	1	15	24	106	0.0308	0.638	TITYPINVVGNK	K	T	0.997	2.43	0.499	50.5	25	45.8	0	9	0	0	2	1318.74	1591.51		1063010000000	20	31	Orange	true
Staal CBB 08v	Stalen Jeroen de Smet KULeuven 23 maart 2016	Staal CBB 08	VelosPro3872	CBB-3_013	CBB-3_013	CBB_1.fasta	24345.6	1	15	24	106	0.0308	0.638	TVDFSEENAEVTNTYIYELMPLADIR	K	S	0.997	5.18	0.685	34.4	28.6	34.4	0	3	6	0	2	3049.43	1895.58		1990280	72	97	Orange	true
Staal CBB 08v	Stalen Jeroen de Smet KULeuven 23 maart 2016	Staal CBB 08	VelosPro3872	CBB-3_012	CBB-3_012	CBB_1.fasta	24637.9	1	2	2	2	0.000581	0.11	ISNFTYR	K	S	0.982	2.44	0.32	18.4	25	7.51	0	1	0	0	2	900.457	1266.56		269893	89	95	Orange	true
Staal CBB 08v	Stalen Jeroen de Smet KULeuven 23 maart 2016	Staal CBB 08	VelosPro3872	CBB-3_012	CBB-3_012	CBB_1.fasta	24637.9	1	2	2	2	0.000581	0.11	NAWVNNGAPSAPYLYGK	K	I	0.997	3.27	0.265	43.2	25	43.2	0	1	0	0	2	1821.89	1507.99		68567.5	193	209	Orange	true
Staal CBB 08v	Stalen Jeroen de Smet KULeuven 23 maart 2016	Staal CBB 08	VelosPro3872	CBB-3_009	CBB-3_009	CBB_1.fasta	25883.2	1	6	8	18	0.00523	0.317	HFVDGQLVSDWQR	R	V	0.997	3.73	0.66	47.1	25	45.6	0	0	2	0	2	1586.77	1465.23		758746	151	163	Empty	true
Staal CBB 08v	Stalen Jeroen de Smet KULeuven 23 maart 2016	Staal CBB 08	VelosPro3872	CBB-3_009	CBB-3_009	CBB_1.fasta	25883.2	1	6	8	18	0.00523	0.317	KVDSNVTITR	R	Y	0.997	3.04	0.576	25.2	25	17.5	0	3	1	0	2	1132.63	1084.63		1518460	168	177	Empty	true
Staal CBB 08v	Stalen Jeroen de Smet KULeuven 23 maart 2016	Staal CBB 08	VelosPro3872	CBB-3_009	CBB-3_009	CBB_1.fasta	25883.2	1	6	8	18	0.00523	0.317	NYEFDVMYK	K	R	0.997	3.11	0.637	48.2	25	40.3	0	3	0	0	2	1208.53	1513.23		1920050	92	100	Empty	true
Staal CBB 08v	Stalen Jeroen de Smet KULeuven 23 maart 2016	Staal CBB 08	VelosPro3872	CBB-3_009	CBB-3_009	CBB_1.fasta	25883.2	1	6	8	18	0.00523	0.317	QALGDTNIIDYSYK	R	N	0.997	4.68	0.551	89.8	25	83.4	0	4	0	0	2	1600.79	1503.3		1702600	33	46	Empty	true
Staal CBB 08v	Stalen Jeroen de Smet KULeuven 23 maart 2016	Staal CBB 08	VelosPro3872	CBB-3_009	CBB-3_009	CBB_1.fasta	25883.2	1	6	8	18	0.00523	0.317	TPTATNFYGYMK	K	Y	0.997	4.02	0.647	31.2	25	31.2	0	2	0	0	2	1393.65	1487.76		575071	208	219	Empty	true
Staal CBB 08v	Stalen Jeroen de Smet KULeuven 23 maart 2016	Staal CBB 08	VelosPro3872	CBB-3_009	CBB-3_009	CBB_1.fasta	25883.2	1	6	8	18	0.00523	0.317	VVSNEYEINLDFSR	K	Q	0.997	4.88	0.64	81.7	25	76.7	0	3	0	0	2	1684.82	1579.66		1170860	19	32	Empty	true
Staal CBB 08v	Stalen Jeroen de Smet KULeuven 23 maart 2016	Staal CBB 08	VelosPro3872	CBB-3_008	CBB-3_008	CBB_1.fasta	25507.9	1	6	7	9	0.00261	0.507	DNAGAQFSTIGTAGSVQYDPQLGQNVFK	R	F	0.997	5.4	0.587	50.8	28.9	50.8	0	0	2	0	2	2913.4	1614.3		332952	43	70	Empty	true
Staal CBB 08v	Stalen Jeroen de Smet KULeuven 23 maart 2016	Staal CBB 08	VelosPro3872	CBB-3_008	CBB-3_008	CBB_1.fasta	25507.9	1	6	7	9	0.00261	0.507	FSGAGYYVTPPIISGSK	K	L	0.997	3.79	0.538	42.7	25	42.7	0	1	0	0	2	1743.9	1559.77		83113.9	71	87	Empty	true
Staal CBB 08v	Stalen Jeroen de Smet KULeuven 23 maart 2016	Staal CBB 08	VelosPro3872	CBB-3_008	CBB-3_008	CBB_1.fasta	25507.9	1	6	7	9	0.00261	0.507	LSIGGSYVSAEVGGQPYYFGGSLAK	K	L	0.997	3.84	0.535	35	25	32.5	0	1	0	0	2	2507.25	1653.82		47840.1	198	222	Empty	true
Staal CBB 08v	Stalen Jeroen de Smet KULeuven 23 maart 2016	Staal CBB 08	VelosPro3872	CBB-3_008	CBB-3_008	CBB_1.fasta	25507.9	1	6	7	9	0.00261	0.507	SFEVVIQFK	R	T	0.997	3.41	0.579	42.6	25	42.6	0	1	0	0	2	1096.6	1612.8		230651	94	102	Empty	true
Staal CBB 08v	Stalen Jeroen de Smet KULeuven 23 maart 2016	Staal CBB 08	VelosPro3872	CBB-3_008	CBB-3_008	CBB_1.fasta	25507.9	1	6	7	9	0.00261	0.507	SSYYNNTQTFPLYPYGIGYK	K	L	0.997	3.49	0.652	28.8	25.4	28.8	0	2	0	0	2	2376.12	1652.26		53400.9	178	197	Empty	true
Staal CBB 08v	Stalen Jeroen de Smet KULeuven 23 maart 2016	Staal CBB 08	VelosPro3872	CBB-3_008	CBB-3_008	CBB_1.fasta	25507.9	1	6	7	9	0.00261	0.507	TSVMEGLWETGNYSSQR	R	I	0.997	5.63	0.629	73.8	25	72.4	0	2	0	0	2	1944.88	1588.9		177403	106	122	Empty	true
Staal CBB 08v	Stalen Jeroen de Smet KULeuven 23 maart 2016	Staal CBB 08	VelosPro3872	CBB-3_002	CBB-3_002	CBB_1.fasta	68907.6	0.999	1	1	1	0.00029	0.0263	GAEGVIINSTYFLELPK	K	A	0.997	4.48	0.521	59.5	25	58	0	1	0	0	2	1850.99	1739.61		63968.7	15	31	Empty	true
Staal CBB 08v	Stalen Jeroen de Smet KULeuven 23 maart 2016	Staal CBB 08	VelosPro3872	CBB-3_010	CBB-3_010	CBB_1.fasta	22217.2	1	4	7	22	0.00639	0.243	NKSPFGVDGINVDAAVLSDGTK	R	L	0.997	6.3	0.617	53.6	27	53.6	0	1	4	0	2	2204.12	1572.92		758509	13	34	Empty	true
Staal CBB 08v	Stalen Jeroen de Smet KULeuven 23 maart 2016	Staal CBB 08	VelosPro3872	CBB-3_010	CBB-3_010	CBB_1.fasta	22217.2	1	4	7	22	0.00639	0.243	SINVFDLISADGATLYPFVK	R	I	0.997	4.24	0.605	48.7	25.6	48.7	0	3	4	0	2	2170.14	1953.66		1710580	45	64	Empty	true
Staal CBB 08v	Stalen Jeroen de Smet KULeuven 23 maart 2016	Staal CBB 08	VelosPro3872	CBB-3_010	CBB-3_010	CBB_1.fasta	22217.2	1	4	7	22	0.00639	0.243	SPFGVDGINVDAAVLSDGTK	K	L	0.997	5.82	0.71	97	25	92.4	0	5	0	0	2	1961.98	1663.35		4038110	15	34	Empty	true
Staal CBB 08v	Stalen Jeroen de Smet KULeuven 23 maart 2016	Staal CBB 08	VelosPro3872	CBB-3_010	CBB-3_010	CBB_1.fasta	22217.2	1	4	7	22	0.00639	0.243	VVLQDGSVVFLK	K	D	0.997	3.82	0.629	69.7	25	65.2	0	5	0	0	2	1303.76	1560.56		1525190	116	127	Empty	true
Staal CBB 08v	Stalen Jeroen de Smet KULeuven 23 maart 2016	Staal CBB 08	VelosPro3872	CBB-2_012	CBB-2_012	CBB_1.fasta	25715.4	1	8	9	14	0.00407	0.414	DKSDNNITINR	K	G	0.997	3.14	0.414	53.2	25	35.6	0	1	0	0	2	1289.64	1106.75		75666.8	44	54	Orange	true
Staal CBB 08v	Stalen Jeroen de Smet KULeuven 23 maart 2016	Staal CBB 08	VelosPro3872	CBB-2_012	CBB-2_012	CBB_1.fasta	25715.4	1	8	9	14	0.00407	0.414	ISGLVYR	K	G	0.988	2.16	0.459	32.2	25	32	0	1	0	0	2	807.472	1294.33		414257	98	104	Orange	true
Staal CBB 08v	Stalen Jeroen de Smet KULeuven 23 maart 2016	Staal CBB 08	VelosPro3872	CBB-2_012	CBB-2_012	CBB_1.fasta	25715.4	1	8	9	14	0.00407	0.414	IYEFEVR	K	Q	0.988	2.21	0.193	35.3	25	22.3	0	2	0	0	2	955.488	1436.52		635942	218	224	Orange	true
Staal CBB 08v	Stalen Jeroen de Smet KULeuven 23 maart 2016	Staal CBB 08	VelosPro3872	CBB-2_012	CBB-2_012	CBB_1.fasta	25715.4	1	8	9	14	0.00407	0.414	LAIGTNMEIYYK	K	I	0.997	3.57	0.556	100	25	93.1	0	3	0	0	2	1415.72	1531.37		602490	86	97	Orange	true
Staal CBB 08v	Stalen Jeroen de Smet KULeuven 23 maart 2016	Staal CBB 08	VelosPro3872	CBB-2_012	CBB-2_012	CBB_1.fasta	25715.4	1	8	9	14	0.00407	0.414	LFEYANVIIPPNYK	R	V	0.997	3.15	0.266	28.5	25	11.8	0	2	0	0	2	1680.9	1667.47		441229	15	28	Orange	true
Staal CBB 08v	Stalen Jeroen de Smet KULeuven 23 maart 2016	Staal CBB 08	VelosPro3872	CBB-2_012	CBB-2_012	CBB_1.fasta	25715.4	1	8	9	14	0.00407	0.414	NAFSGTAATPFFNGK	K	I	0.996	4.68	0.602	68.3	25	48	0	2	0	0	2	1530.72	1544.68		567333	203	217	Orange	true
Staal CBB 08v	Stalen Jeroen de Smet KULeuven 23 maart 2016	Staal CBB 08	VelosPro3872	CBB-2_012	CBB-2_012	CBB_1.fasta	25715.4	1	8	9	14	0.00407	0.414	SDNNITINR	K	G	0.997	2.64	0.389	35.8	25	28	0	1	0	0	2	1046.52	1170.18		430136	46	54	Orange	true
Staal CBB 08v	Stalen Jeroen de Smet KULeuven 23 maart 2016	Staal CBB 08	VelosPro3872	CBB-2_012	CBB-2_012	CBB_1.fasta	25715.4	1	8	9	14	0.00407	0.414	TYMSINNTGDNYSTSTFTNDANTPMEIR	K	I	0.997	3.43	0.467	9.2	25.3	9.2	0	0	2	0	2	3158.37	1540		61188.8	139	166	Orange	true
Staal CBB 08v	Stalen Jeroen de Smet KULeuven 23 maart 2016	Staal CBB 08	VelosPro3872	CBB-2_007	CBB-2_007	CBB_1.fasta	32807.3	1	1	1	1	0.00029	0.0559	DVGTTNPENEVWIPQK	R	M	0.997	2.69	0.413	20.2	25	20.2	0	1	0	0	2	1826.89	1475.41		70960.8	234	249	Empty	true
Staal CBB 08v	Stalen Jeroen de Smet KULeuven 23 maart 2016	Staal CBB 08	VelosPro3872	CBB-2_005	CBB-2_005	CBB_1.fasta	41772.3	1	4	6	7	0.00203	0.189	FGGTAQSEIDGTIIAPPDYFDINR	R	V	0.997	4.28	0.63	48.7	25	47.7	0	2	1	0	2	2597.25	1694.19		190845	303	326	Empty	true
Staal CBB 08v	Stalen Jeroen de Smet KULeuven 23 maart 2016	Staal CBB 08	VelosPro3872	CBB-2_005	CBB-2_005	CBB_1.fasta	41772.3	1	4	6	7	0.00203	0.189	GEPGEDSNNIYAIK	K	N	0.997	3.77	0.694	52.9	25	52.9	0	1	0	0	2	1506.71	1317.96		138965	245	258	Empty	true
Staal CBB 08v	Stalen Jeroen de Smet KULeuven 23 maart 2016	Staal CBB 08	VelosPro3872	CBB-2_005	CBB-2_005	CBB_1.fasta	41772.3	1	4	6	7	0.00203	0.189	NVIDTSYENALLVIGNVPAGYLVTR	K	I	0.997	4.48	0.459	27.8	25	-10.4	0	0	2	0	2	2693.4	1883.49		184031	259	283	Empty	true
Staal CBB 08v	Stalen Jeroen de Smet KULeuven 23 maart 2016	Staal CBB 08	VelosPro3872	CBB-2_005	CBB-2_005	CBB_1.fasta	41772.3	1	4	6	7	0.00203	0.189	VWSDGILFR	K	G	0.997	2.67	0.342	45.5	25	35.2	0	1	0	0	2	1092.58	1644.57		246116	224	232	Empty	true
Staal CBB 08v	Stalen Jeroen de Smet KULeuven 23 maart 2016	Staal CBB 08	VelosPro3872	CBB-2_004	CBB-2_004	CBB_1.fasta	97970.4	1	2	2	2	0.000581	0.0277	NTLQTQLDQK	R	Y	0.997	3.36	0.298	32.3	25	25	0	1	0	0	2	1188.62	1212.17		225677	160	169	Empty	true
Staal CBB 08v	Stalen Jeroen de Smet KULeuven 23 maart 2016	Staal CBB 08	VelosPro3872	CBB-2_004	CBB-2_004	CBB_1.fasta	97970.4	1	2	2	2	0.000581	0.0277	TPGTPGAESYQQFPK	R	G	0.997	3.73	0.468	35.2	25	35.2	0	1	0	0	2	1607.77	1331.43		67136.4	79	93	Empty	true
Staal CBB 08v	Stalen Jeroen de Smet KULeuven 23 maart 2016	Staal CBB 08	VelosPro3872	CBB+3_038	CBB+3_038	CBB_1.fasta	25807.4	1	5	6	11	0.00319	0.34	FSSSGGQALGGNVGLR	R	G	0.997	5.02	0.535	91.2	25	88.2	0	1	0	0	2	1506.77	1350.65		128201	187	202	Orange	true
Staal CBB 08v	Stalen Jeroen de Smet KULeuven 23 maart 2016	Staal CBB 08	VelosPro3872	CBB+3_038	CBB+3_038	CBB_1.fasta	25807.4	1	5	6	11	0.00319	0.34	IAPYQILYEMK	K	Q	0.997	2.53	0.279	35.6	25	35.6	0	2	0	0	2	1384.72	1540.41		394788	19	29	Orange	true
Staal CBB 08v	Stalen Jeroen de Smet KULeuven 23 maart 2016	Staal CBB 08	VelosPro3872	CBB+3_038	CBB+3_038	CBB_1.fasta	25807.4	1	5	6	11	0.00319	0.34	NANIINDGGGNGGTATQGGSR	K	N	0.997	6.9	0.721	89.9	25	28.5	0	2	0	0	2	1931.88	1178.23		198581	121	141	Orange	true
Staal CBB 08v	Stalen Jeroen de Smet KULeuven 23 maart 2016	Staal CBB 08	VelosPro3872	CBB+3_038	CBB+3_038	CBB_1.fasta	25807.4	1	5	6	11	0.00319	0.34	NWYGAPDPNSGAGAGGVR	K	R	0.997	4.36	0.491	27.6	25	27.6	0	3	0	0	2	1745.8	1376.08		305012	168	185	Orange	true
Staal CBB 08v	Stalen Jeroen de Smet KULeuven 23 maart 2016	Staal CBB 08	VelosPro3872	CBB+3_038	CBB+3_038	CBB_1.fasta	25807.4	1	5	6	11	0.00319	0.34	VLGGAGGYSGSGGNGDLGSTQK	K	N	0.997	5.44	0.712	84.1	25	84.1	0	3	0	0	2	1938.92	1233.1		304021	146	167	Orange	true
Staal CBB 08v	Stalen Jeroen de Smet KULeuven 23 maart 2016	Staal CBB 08	VelosPro3872	CBB+3_032	CBB+3_032	CBB_1.fasta	30744.7	1	5	9	10	0.0029	0.326	DWALSEAMMILGR	R	N	0.997	4.69	0.566	90.9	25	81.5	0	2	0	0	2	1492.73	1927.24		120804	206	218	Empty	true
Staal CBB 08v	Stalen Jeroen de Smet KULeuven 23 maart 2016	Staal CBB 08	VelosPro3872	CBB+3_032	CBB+3_032	CBB_1.fasta	30744.7	1	5	9	10	0.0029	0.326	EIMFLWNSVTK	R	K	0.997	3.82	0.466	26.3	25	26.3	0	1	0	0	2	1367.7	1724.19		239659	157	167	Empty	true
Staal CBB 08v	Stalen Jeroen de Smet KULeuven 23 maart 2016	Staal CBB 08	VelosPro3872	CBB+3_032	CBB+3_032	CBB_1.fasta	30744.7	1	5	9	10	0.0029	0.326	FATLPGPQGSFSMDGADLLQNAIR	K	M	0.997	4.31	0.565	88.5	25	88.5	0	4	1	0	2	2522.23	1757.58		249175	223	246	Empty	true
Staal CBB 08v	Stalen Jeroen de Smet KULeuven 23 maart 2016	Staal CBB 08	VelosPro3872	CBB+3_032	CBB+3_032	CBB_1.fasta	30744.7	1	5	9	10	0.0029	0.326	FYESDSVYELPTEVEIVK	K	R	0.997	3.81	0.638	46.9	25	46.9	0	1	0	0	2	2147.04	1642.13		72747	79	96	Empty	true
Staal CBB 08v	Stalen Jeroen de Smet KULeuven 23 maart 2016	Staal CBB 08	VelosPro3872	CBB+3_032	CBB+3_032	CBB_1.fasta	30744.7	1	5	9	10	0.0029	0.326	GSTGGGLLTYDLYHQFDETVGR	R	L	0.997	4.27	0.632	68.5	25	68.5	0	1	0	0	2	2386.13	1681.86		29228.1	131	152	Empty	true
Staal CBB 08v	Stalen Jeroen de Smet KULeuven 23 maart 2016	Staal CBB 08	VelosPro3872	CBB+3_026	CBB+3_026	CBB_1.fasta	31354.9	1	3	3	3	0.000871	0.155	DGTVDATDDKFENSDALDAK	K	V	0.997	3.93	0.566	26.3	25.8	26.3	0	0	1	0	2	2126.94	1300.24		265250	228	247	Orange	true
Staal CBB 08v	Stalen Jeroen de Smet KULeuven 23 maart 2016	Staal CBB 08	VelosPro3872	CBB+3_026	CBB+3_026	CBB_1.fasta	31354.9	1	3	3	3	0.000871	0.155	SPVDGVKPVTIK	K	D	0.997	2.98	0.387	55.8	25	55.8	0	1	0	0	2	1239.73	1241.55		267358	216	227	Orange	true
Staal CBB 08v	Stalen Jeroen de Smet KULeuven 23 maart 2016	Staal CBB 08	VelosPro3872	CBB+3_026	CBB+3_026	CBB_1.fasta	31354.9	1	3	3	3	0.000871	0.155	VEDHNNVMDNGK	K	H	0.997	3.7	0.46	23.1	25	23.1	0	1	0	0	2	1371.6	1024.74		50013.7	248	259	Orange	true
Staal CBB 08v	Stalen Jeroen de Smet KULeuven 23 maart 2016	Staal CBB 08	VelosPro3872	CBB+3_021	CBB+3_021	CBB_1.fasta	34354.6	1	2	3	17	0.00494	0.0852	IDVQGLESNDLETLSR	R	M	0.997	5.12	0.744	85.2	25	80.3	0	7	0	0	2	1788.9	1581.32		6933600	20	35	Empty	true
Staal CBB 08v	Stalen Jeroen de Smet KULeuven 23 maart 2016	Staal CBB 08	VelosPro3872	CBB+3_021	CBB+3_021	CBB_1.fasta	34354.6	1	2	3	17	0.00494	0.0852	MLALAGQAENK	R	G	0.997	4.19	0.569	52.9	25	47.3	0	10	0	0	2	1145.6	1271.7		6640470	36	46	Empty	true
Staal CBB 08v	Stalen Jeroen de Smet KULeuven 23 maart 2016	Staal CBB 08	VelosPro3872	CBB+3_016	CBB+3_016	CBB_1.fasta	40381.4	1	5	7	8	0.00232	0.188	IDASINGLNAGETTR	R	T	0.997	4.78	0.52	82.7	25	74.8	0	1	0	0	2	1531.77	1333.52		127498	337	351	Empty	true
Staal CBB 08v	Stalen Jeroen de Smet KULeuven 23 maart 2016	Staal CBB 08	VelosPro3872	CBB+3_016	CBB+3_016	CBB_1.fasta	40381.4	1	5	7	8	0.00232	0.188	MVLTNNGDSLK	R	V	0.997	3.35	0.333	26.5	25	19.4	0	3	0	0	2	1191.6	1266.37		418684	130	140	Empty	true
Staal CBB 08v	Stalen Jeroen de Smet KULeuven 23 maart 2016	Staal CBB 08	VelosPro3872	CBB+3_016	CBB+3_016	CBB_1.fasta	40381.4	1	5	7	8	0.00232	0.188	NTSGTGELLISLVDSAR	R	Q	0.997	3.37	0.46	64.9	25	48.3	0	1	0	0	2	1732.91	1773.09		74148.2	78	94	Empty	true
Staal CBB 08v	Stalen Jeroen de Smet KULeuven 23 maart 2016	Staal CBB 08	VelosPro3872	CBB+3_016	CBB+3_016	CBB_1.fasta	40381.4	1	5	7	8	0.00232	0.188	TDYNTYVTASLNSPK	K	H	0.997	4.44	0.634	66.8	25	21.3	0	2	0	0	2	1674.79	1435.09		177128	317	331	Empty	true
Staal CBB 08v	Stalen Jeroen de Smet KULeuven 23 maart 2016	Staal CBB 08	VelosPro3872	CBB+3_016	CBB+3_016	CBB_1.fasta	40381.4	1	5	7	8	0.00232	0.188	YISFTQGTPTK	K	T	0.997	3.2	0.313	48.7	25	42	0	1	0	0	2	1242.64	1336.11		190803	175	185	Empty	true
Staal CBB 08v	Stalen Jeroen de Smet KULeuven 23 maart 2016	Staal CBB 08	VelosPro3872	CBB+3_012	CBB+3_012	CBB_1.fasta	44096.5	1	11	14	71	0.0206	0.44	AAPTSQLEGVMGR	R	R	0.997	3.21	0.675	45.3	25	45.3	0	4	0	0	2	1316.66	711.925		498656	150	162	Empty	true
Staal CBB 08v	Stalen Jeroen de Smet KULeuven 23 maart 2016	Staal CBB 08	VelosPro3872	CBB+3_012	CBB+3_012	CBB_1.fasta	44096.5	1	11	14	71	0.0206	0.44	ALPGAAAVVYDQSK	R	V	0.997	4.05	0.607	72.2	25	69.8	0	6	0	0	2	1389.74	1410.88		4081120	226	239	Empty	true
Staal CBB 08v	Stalen Jeroen de Smet KULeuven 23 maart 2016	Staal CBB 08	VelosPro3872	CBB+3_012	CBB+3_012	CBB_1.fasta	44096.5	1	11	14	71	0.0206	0.44	FVGVLNSTMR	K	V	0.997	3.19	0.592	26.4	25	24.4	0	5	0	0	2	1139.59	18.854		758518	311	320	Empty	true
Staal CBB 08v	Stalen Jeroen de Smet KULeuven 23 maart 2016	Staal CBB 08	VelosPro3872	CBB+3_012	CBB+3_012	CBB_1.fasta	44096.5	1	11	14	71	0.0206	0.44	GAANWAVVSPTALTILQSATTSSFAR	R	T	0.997	3.84	0.745	50	25	50	0	4	0	0	2	2620.37	1851.02		161877	272	297	Empty	true
Staal CBB 08v	Stalen Jeroen de Smet KULeuven 23 maart 2016	Staal CBB 08	VelosPro3872	CBB+3_012	CBB+3_012	CBB_1.fasta	44096.5	1	11	14	71	0.0206	0.44	SYTGEINSDNTAPR	K	A	0.997	4.32	0.677	69.7	25	69.7	0	5	0	0	2	1524.69	1195.74		1431730	136	149	Empty	true
Staal CBB 08v	Stalen Jeroen de Smet KULeuven 23 maart 2016	Staal CBB 08	VelosPro3872	CBB+3_012	CBB+3_012	CBB_1.fasta	44096.5	1	11	14	71	0.0206	0.44	TTEGTFEAPTNVK	R	F	0.997	4.41	0.626	58.5	25	48.8	0	4	0	0	2	1394.68	1259.62		4045170	298	310	Empty	true
Staal CBB 08v	Stalen Jeroen de Smet KULeuven 23 maart 2016	Staal CBB 08	VelosPro3872	CBB+3_012	CBB+3_012	CBB_1.fasta	44096.5	1	11	14	71	0.0206	0.44	VILPIIR	K	R	0.988	1.29	1	31	25	31	0	1	0	0	2	823.577	1528.99		558190	77	83	Empty	true
Staal CBB 08v	Stalen Jeroen de Smet KULeuven 23 maart 2016	Staal CBB 08	VelosPro3872	CBB+3_012	CBB+3_012	CBB_1.fasta	44096.5	1	11	14	71	0.0206	0.44	VQYADNAPGVVAGEEALSPYK	R	I	0.997	5.49	0.609	66.5	25	3.08	0	3	0	0	2	2179.06	1530.31		249637	112	132	Empty	true
Staal CBB 08v	Stalen Jeroen de Smet KULeuven 23 maart 2016	Staal CBB 08	VelosPro3872	CBB+3_012	CBB+3_012	CBB_1.fasta	44096.5	1	11	14	71	0.0206	0.44	VTGVATFVGDEHAALATLINR	K	Q	0.997	7.07	0.599	68	25	68	0	1	0	0	2	2155.15	1727.87		106267	240	260	Empty	true
Staal CBB 08v	Stalen Jeroen de Smet KULeuven 23 maart 2016	Staal CBB 08	VelosPro3872	CBB+3_012	CBB+3_012	CBB_1.fasta	44096.5	1	11	14	71	0.0206	0.44	VYVDTYADDSTDVLIGYK	R	G	0.997	6.75	0.758	102	25.6	102	0	37	0	0	2	2036.97	2069.79		3247680	321	338	Empty	true
Staal CBB 08v	Stalen Jeroen de Smet KULeuven 23 maart 2016	Staal CBB 08	VelosPro3872	CBB+3_012	CBB+3_012	CBB_1.fasta	44096.5	1	11	14	71	0.0206	0.44	YGYVQLTDSTSSLGNAADYYSK	R	I	0.997	6.47	0.73	65.3	26.6	64.1	0	1	0	0	2	2403.1	1536.28		93510.7	377	398	Empty	true
Staal CBB 08v	Stalen Jeroen de Smet KULeuven 23 maart 2016	Staal CBB 08	VelosPro3872	CBB+3_004	CBB+3_004	CBB_1.fasta	97364.3	1	3	3	4	0.00116	0.0537	IEGTPILSGR	K	L	0.997	2.34	0.38	32.5	25	27.3	0	1	0	0	2	1042.59	1333.82		259481	790	799	Empty	true
Staal CBB 08v	Stalen Jeroen de Smet KULeuven 23 maart 2016	Staal CBB 08	VelosPro3872	CBB+3_004	CBB+3_004	CBB_1.fasta	97364.3	1	3	3	4	0.00116	0.0537	VFVVANDEVLQQATPEK	K	F	0.997	4.76	0.513	62.2	25	47	0	2	0	0	2	1886.99	1480.93		120734	818	834	Empty	true
Staal CBB 08v	Stalen Jeroen de Smet KULeuven 23 maart 2016	Staal CBB 08	VelosPro3872	CBB+3_004	CBB+3_004	CBB_1.fasta	97364.3	1	3	3	4	0.00116	0.0537	YWSDEEGSPQSQFQFLLVK	K	-	0.997	4.1	0.612	53.5	27.1	17.6	0	1	0	0	2	2289.07	1743.49		25169.8	838	856	Empty	true
Staal CBB 08v	Stalen Jeroen de Smet KULeuven 23 maart 2016	Staal CBB 08	VelosPro3872	CBB-3_004	CBB-3_004	CBB_1.fasta	30459.4	1	4	5	15	0.00436	0.214	GTVDPAPSLGIDGDVYYK	R	I	0.997	4.97	0.685	81.3	25	81.3	0	7	0	0	2	1866.91	1526.54		1873610	79	96	Empty	true
Staal CBB 08v	Stalen Jeroen de Smet KULeuven 23 maart 2016	Staal CBB 08	VelosPro3872	CBB-3_004	CBB-3_004	CBB_1.fasta	30459.4	1	4	5	15	0.00436	0.214	INDTSILQIYIK	K	D	0.997	5.04	0.567	78.1	25	69.8	0	4	0	0	2	1420.8	1678.27		1843120	97	108	Empty	true
Staal CBB 08v	Stalen Jeroen de Smet KULeuven 23 maart 2016	Staal CBB 08	VelosPro3872	CBB-3_004	CBB-3_004	CBB_1.fasta	30459.4	1	4	5	15	0.00436	0.214	KSFILGK	K	N	0.988	2.31	0.382	14.4	25	11.7	0	1	0	0	2	792.498	1240.89		271363	17	23	Empty	true
Staal CBB 08v	Stalen Jeroen de Smet KULeuven 23 maart 2016	Staal CBB 08	VelosPro3872	CBB-3_004	CBB-3_004	CBB_1.fasta	30459.4	1	4	5	15	0.00436	0.214	LSTQPTSNVNVVIIGDTTLSTPFSR	K	L	0.997	3.23	0.675	80.9	25	80.9	0	3	0	0	2	2647.39	1703.34		323128	186	210	Empty	true
Staal CBB 09v	Stalen Jeroen de Smet KULeuven 23 maart 2016	Staal CBB09	VelosPro3873	CBB-2_003	CBB-2_003	CBB_1.fasta	131803	1	2	2	4	0.00131	0.0147	ENFLDTAER	R	R	0.997	2.7	0.398	55.8	25	47.7	0	2	0	0	2	1094.51	1368.92		222467	86	94	Empty	true
Staal CBB 09v	Stalen Jeroen de Smet KULeuven 23 maart 2016	Staal CBB09	VelosPro3873	CBB-2_003	CBB-2_003	CBB_1.fasta	131803	1	2	2	4	0.00131	0.0147	NSFGQSLR	K	N	0.997	2.35	0.425	29	25	23.1	0	2	0	0	2	908.458	1224.12		186559	132	139	Empty	true
Staal CBB 09v	Stalen Jeroen de Smet KULeuven 23 maart 2016	Staal CBB09	VelosPro3873	CBB-2_002	CBB-2_002	CBB_1.fasta	155158	1	2	2	3	0.000985	0.0147	TDLGVSGNQTISK	K	D	0.997	3.82	0.634	68.1	25	63	0	2	0	0	2	1319.68	1208.1		199704	21	33	Empty	true
Staal CBB 09v	Stalen Jeroen de Smet KULeuven 23 maart 2016	Staal CBB09	VelosPro3873	CBB-2_002	CBB-2_002	CBB_1.fasta	155158	1	2	2	3	0.000985	0.0147	VSSSEFQGQK	K	A	0.997	3.32	0.465	35.3	25	27.8	0	1	0	0	2	1096.53	1113.43		43276.6	369	378	Empty	true
Staal CBB 09v	Stalen Jeroen de Smet KULeuven 23 maart 2016	Staal CBB09	VelosPro3873	CBB+2_106	CBB+2_106	CBB_1.fasta	14796.6	0.999	1	1	2	0.000656	0.0781	HQEEAIQNLR	K	A	0.997	2.51	0.358	29.2	25	29.2	0	2	0	0	2	1237.63	1164.08		89439.8	77	86	Empty	true
Staal CBB 09v	Stalen Jeroen de Smet KULeuven 23 maart 2016	Staal CBB09	VelosPro3873	CBB+3_059	CBB+3_059	CBB_1.fasta	21435.1	1	2	2	3	0.000985	0.148	FDTNPDAVKPR	K	L	0.997	2.53	0.377	42	25	34.8	0	1	0	0	2	1259.64	1176.32		70656.9	94	104	Empty	true
Staal CBB 09v	Stalen Jeroen de Smet KULeuven 23 maart 2016	Staal CBB09	VelosPro3873	CBB+3_059	CBB+3_059	CBB_1.fasta	21435.1	1	2	2	3	0.000985	0.148	NGSTYEYDNVPEALVR	K	Q	0.997	4.1	0.514	56	25	56	0	2	0	0	2	1826.86	1494.91		152257	46	61	Empty	true
Staal CBB 09v	Stalen Jeroen de Smet KULeuven 23 maart 2016	Staal CBB09	VelosPro3873	CBB-1_008	CBB-1_008	CBB_1.fasta	23284.3	1	7	7	25	0.0082	0.528	AGTLADNSFGITYIVER	K	Q	0.997	5.48	0.693	95.7	25	95.7	0	9	0	0	2	1826.93	1668.56		2858070	142	158	Empty	true
Staal CBB 09v	Stalen Jeroen de Smet KULeuven 23 maart 2016	Staal CBB09	VelosPro3873	CBB-1_008	CBB-1_008	CBB_1.fasta	23284.3	1	7	7	25	0.0082	0.528	AVLVTTSALSNDVDPTASGFETVGGNVIAFGK	R	A	0.997	5.6	0.694	55.9	27.6	49.4	0	0	1	0	2	3137.6	1731.37		476465	110	141	Empty	true
Staal CBB 09v	Stalen Jeroen de Smet KULeuven 23 maart 2016	Staal CBB09	VelosPro3873	CBB-1_008	CBB-1_008	CBB_1.fasta	23284.3	1	7	7	25	0.0082	0.528	DGTPAAAAAVAIK	K	V	0.997	1.88	0.585	52.7	25	46.7	0	4	0	0	2	1155.64	1332.76		903092	197	209	Empty	true
Staal CBB 09v	Stalen Jeroen de Smet KULeuven 23 maart 2016	Staal CBB09	VelosPro3873	CBB-1_008	CBB-1_008	CBB_1.fasta	23284.3	1	7	7	25	0.0082	0.528	KDGTPAAAAAVAIK	K	V	0.997	3.86	0.369	62.3	25	50	0	3	0	0	2	1283.73	1234.5		207964	196	209	Empty	true
Staal CBB 09v	Stalen Jeroen de Smet KULeuven 23 maart 2016	Staal CBB09	VelosPro3873	CBB-1_008	CBB-1_008	CBB_1.fasta	23284.3	1	7	7	25	0.0082	0.528	NQFIIAQALAQR	K	A	0.997	4.46	0.461	60.9	25	44.3	0	3	0	0	2	1372.77	1606.31		1125980	98	109	Empty	true
Staal CBB 09v	Stalen Jeroen de Smet KULeuven 23 maart 2016	Staal CBB09	VelosPro3873	CBB-1_008	CBB-1_008	CBB_1.fasta	23284.3	1	7	7	25	0.0082	0.528	NYGMSANSR	R	E	0.997	2.94	0.631	32	25	32	0	2	0	0	2	999.431	1118.42		309006	41	49	Empty	true
Staal CBB 09v	Stalen Jeroen de Smet KULeuven 23 maart 2016	Staal CBB09	VelosPro3873	CBB-1_008	CBB-1_008	CBB_1.fasta	23284.3	1	7	7	25	0.0082	0.528	QENKPGSTYALTVDPTAEISANLAQAGVFQK	K	K	0.997	4.57	0.645	53.6	28.5	53.6	0	0	3	0	2	3248.64	1699.22		1491470	165	195	Empty	true
Staal CBB 09v	Stalen Jeroen de Smet KULeuven 23 maart 2016	Staal CBB09	VelosPro3873	CBB-1_007	CBB-1_007	CBB_1.fasta	22540.5	1	11	17	99	0.0325	0.749	ANVFDKDLTTFQGVPAGSIDEGR	R	L	0.997	4.62	0.702	33.1	25.7	31.3	0	0	7	0	2	2437.2	1564.29		1149930000000	151	173	Empty	true
Staal CBB 09v	Stalen Jeroen de Smet KULeuven 23 maart 2016	Staal CBB09	VelosPro3873	CBB-1_007	CBB-1_007	CBB_1.fasta	22540.5	1	11	17	99	0.0325	0.749	AVVLSTSLTAQGVAVAGFK	R	N	0.997	5.91	0.776	87.8	25	87.8	0	13	0	0	2	1819.03	1796.02		855551	108	126	Empty	true
Staal CBB 09v	Stalen Jeroen de Smet KULeuven 23 maart 2016	Staal CBB09	VelosPro3873	CBB-1_007	CBB-1_007	CBB_1.fasta	22540.5	1	11	17	99	0.0325	0.749	DLTTFQGVPAGSIDEGR	K	L	0.997	4.47	0.606	74.1	25	67.6	0	8	0	0	2	1762.86	1516.44		6499570	157	173	Empty	true
Staal CBB 09v	Stalen Jeroen de Smet KULeuven 23 maart 2016	Staal CBB09	VelosPro3873	CBB-1_007	CBB-1_007	CBB_1.fasta	22540.5	1	11	17	99	0.0325	0.749	FLNTEDADAIVEFLNDK	R	G	0.997	4.79	0.527	60.4	25.2	42	0	12	2	0	2	1953.94	1905.64		1613080000000	52	68	Empty	true
Staal CBB 09v	Stalen Jeroen de Smet KULeuven 23 maart 2016	Staal CBB09	VelosPro3873	CBB-1_007	CBB-1_007	CBB_1.fasta	22540.5	1	11	17	99	0.0325	0.749	INGFSESGVLGYFYGK	R	N	0.997	5.58	0.743	107	25	107	0	13	0	0	2	1738.83	1783.54		3799110	6	21	Empty	true
Staal CBB 09v	Stalen Jeroen de Smet KULeuven 23 maart 2016	Staal CBB09	VelosPro3873	CBB-1_007	CBB-1_007	CBB_1.fasta	22540.5	1	11	17	99	0.0325	0.749	NALVSIAIGGASNVVVK	K	V	0.997	6.16	0.584	102	25	93.5	0	15	0	0	2	1611.94	1767.06		1038590	22	38	Empty	true
Staal CBB 09v	Stalen Jeroen de Smet KULeuven 23 maart 2016	Staal CBB09	VelosPro3873	CBB-1_007	CBB-1_007	CBB_1.fasta	22540.5	1	11	17	99	0.0325	0.749	NAPAGVSAAASVASANVITFLVER	K	A	0.997	4.51	0.709	67.2	25	67.2	0	5	5	0	2	2315.24	1912.77		4376040	127	150	Empty	true
Staal CBB 09v	Stalen Jeroen de Smet KULeuven 23 maart 2016	Staal CBB09	VelosPro3873	CBB-1_007	CBB-1_007	CBB_1.fasta	22540.5	1	11	17	99	0.0325	0.749	RVIDIVQQR	K	A	0.997	3.35	0.142	39.4	25	14.3	0	1	1	0	2	1126.67	1238.27		454327	99	107	Empty	true
Staal CBB 09v	Stalen Jeroen de Smet KULeuven 23 maart 2016	Staal CBB09	VelosPro3873	CBB-1_007	CBB-1_007	CBB_1.fasta	22540.5	1	11	17	99	0.0325	0.749	VDGTAFVVASLEADYTAAYAAQTNVK	R	R	0.997	5.25	0.735	91.6	25.3	91.6	0	3	0	0	2	2675.32	1909.16		297829	73	98	Empty	true
Staal CBB 09v	Stalen Jeroen de Smet KULeuven 23 maart 2016	Staal CBB09	VelosPro3873	CBB-1_007	CBB-1_007	CBB_1.fasta	22540.5	1	11	17	99	0.0325	0.749	VIDIVQQR	R	A	0.997	3.3	0.628	52.1	25	48.8	0	6	0	0	2	970.568	1325.55		5594570	100	107	Empty	true
Staal CBB 09v	Stalen Jeroen de Smet KULeuven 23 maart 2016	Staal CBB09	VelosPro3873	CBB-1_007	CBB-1_007	CBB_1.fasta	22540.5	1	11	17	99	0.0325	0.749	VTGAVASFAELQR	K	F	0.997	5.28	0.601	80.4	25	75	0	8	0	0	2	1348.72	1505.16		9883630	39	51	Empty	true
Staal CBB 09v	Stalen Jeroen de Smet KULeuven 23 maart 2016	Staal CBB09	VelosPro3873	CBB-1_001	CBB-1_001	CBB_1.fasta	59510.6	1	2	2	4	0.00131	0.0347	FYVVQDAFR	R	T	0.997	3.06	0.357	45.9	25	41.5	0	2	0	0	2	1144.58	1529.53		311149	173	181	Empty	true
Staal CBB 09v	Stalen Jeroen de Smet KULeuven 23 maart 2016	Staal CBB09	VelosPro3873	CBB-1_001	CBB-1_001	CBB_1.fasta	59510.6	1	2	2	4	0.00131	0.0347	TNDYNFIDK	R	A	0.997	2.82	0.482	36.3	25	36.3	0	2	0	0	2	1129.52	1354.11		149520	32	40	Empty	true
Staal CBB 09v	Stalen Jeroen de Smet KULeuven 23 maart 2016	Staal CBB09	VelosPro3873	CBB+3_026	CBB+3_026	CBB_1.fasta	31354.9	1	3	5	9	0.00295	0.155	DGTVDATDDKFENSDALDAK	K	V	0.997	5.61	0.639	53.8	25	53.8	0	2	0	0	2	2126.94	1311.92		35835.1	228	247	Empty	true
Staal CBB 09v	Stalen Jeroen de Smet KULeuven 23 maart 2016	Staal CBB09	VelosPro3873	CBB+3_026	CBB+3_026	CBB_1.fasta	31354.9	1	3	5	9	0.00295	0.155	SPVDGVKPVTIK	K	D	0.997	3.23	0.565	56.9	25	56.9	0	2	0	0	2	1239.73	1240.9		209855	216	227	Empty	true
Staal CBB 09v	Stalen Jeroen de Smet KULeuven 23 maart 2016	Staal CBB09	VelosPro3873	CBB+3_026	CBB+3_026	CBB_1.fasta	31354.9	1	3	5	9	0.00295	0.155	VEDHNNVMDNGK	K	H	0.997	4.82	0.665	27.7	25	0	0	1	4	0	2	1372.58	1031.3		271132	248	259	Empty	true
Staal CBB 09v	Stalen Jeroen de Smet KULeuven 23 maart 2016	Staal CBB09	VelosPro3873	CBB+3_021	CBB+3_021	CBB_1.fasta	34354.6	1	2	2	4	0.00131	0.0694	MLALAGQAENK	R	G	0.997	3.21	0.476	36.7	25	36.7	0	2	0	0	2	1161.59	1189.86		121083	36	46	Orange	true
Staal CBB 09v	Stalen Jeroen de Smet KULeuven 23 maart 2016	Staal CBB09	VelosPro3873	CBB+3_021	CBB+3_021	CBB_1.fasta	34354.6	1	2	2	4	0.00131	0.0694	TEFECVQDGQK	R	Q	0.997	3.61	0.475	34.9	25	33	0	2	0	0	2	1340.58	1205.85		127391	215	225	Orange	true
Staal CBB 09v	Stalen Jeroen de Smet KULeuven 23 maart 2016	Staal CBB09	VelosPro3873	CBB+3_014	CBB+3_014	CBB_1.fasta	43138.3	1	2	2	2	0.000656	0.0661	LIQEAWNEEK	K	A	0.997	2.99	0.28	20.6	25	11	0	1	0	0	2	1259.63	1331.47		62392	24	33	Empty	true
Staal CBB 09v	Stalen Jeroen de Smet KULeuven 23 maart 2016	Staal CBB09	VelosPro3873	CBB+3_014	CBB+3_014	CBB_1.fasta	43138.3	1	2	2	2	0.000656	0.0661	TAESAATYIAETTEK	R	N	0.997	4.04	0.591	83.3	25	79.5	0	1	0	0	2	1585.76	1419.13		36405.2	172	186	Empty	true
Staal CBB 09v	Stalen Jeroen de Smet KULeuven 23 maart 2016	Staal CBB09	VelosPro3873	CBB+3_012	CBB+3_012	CBB_1.fasta	44096.5	1	10	17	47	0.0154	0.388	AAPTSQLEGVMGR	R	R	0.997	3.4	0.603	61.5	25	61.5	0	3	0	0	2	1316.66	1378.68		279133	150	162	Empty	true
Staal CBB 09v	Stalen Jeroen de Smet KULeuven 23 maart 2016	Staal CBB09	VelosPro3873	CBB+3_012	CBB+3_012	CBB_1.fasta	44096.5	1	10	17	47	0.0154	0.388	ALPGAAAVVYDQSK	R	V	0.997	3.54	0.654	32.5	25	32.5	0	4	1	0	2	1389.74	1391.54		523041	226	239	Empty	true
Staal CBB 09v	Stalen Jeroen de Smet KULeuven 23 maart 2016	Staal CBB09	VelosPro3873	CBB+3_012	CBB+3_012	CBB_1.fasta	44096.5	1	10	17	47	0.0154	0.388	FVGVLNSTMR	K	V	0.997	3.2	0.514	43.3	25	33.9	0	3	0	0	2	1139.59	1428.08		815903	311	320	Empty	true
Staal CBB 09v	Stalen Jeroen de Smet KULeuven 23 maart 2016	Staal CBB09	VelosPro3873	CBB+3_012	CBB+3_012	CBB_1.fasta	44096.5	1	10	17	47	0.0154	0.388	GAANWAVVSPTALTILQSATTSSFAR	R	T	0.997	5.12	0.644	77.2	25	16.9	0	2	1	0	2	2621.36	1849.02		114470	272	297	Empty	true
Staal CBB 09v	Stalen Jeroen de Smet KULeuven 23 maart 2016	Staal CBB09	VelosPro3873	CBB+3_012	CBB+3_012	CBB_1.fasta	44096.5	1	10	17	47	0.0154	0.388	SYTGEINSDNTAPR	K	A	0.997	4.96	0.634	66	25	66	0	5	0	0	2	1524.69	1202.49		376667	136	149	Empty	true
Staal CBB 09v	Stalen Jeroen de Smet KULeuven 23 maart 2016	Staal CBB09	VelosPro3873	CBB+3_012	CBB+3_012	CBB_1.fasta	44096.5	1	10	17	47	0.0154	0.388	TTEGTFEAPTNVK	R	F	0.997	4.73	0.601	69.8	25	62.4	0	3	0	0	2	1394.68	1283.16		946689	298	310	Empty	true
Staal CBB 09v	Stalen Jeroen de Smet KULeuven 23 maart 2016	Staal CBB09	VelosPro3873	CBB+3_012	CBB+3_012	CBB_1.fasta	44096.5	1	10	17	47	0.0154	0.388	VILPIIR	K	R	0.988	1.52	1	12.2	25	12.2	0	2	0	0	2	823.577	1533.12		653014	77	83	Empty	true
Staal CBB 09v	Stalen Jeroen de Smet KULeuven 23 maart 2016	Staal CBB09	VelosPro3873	CBB+3_012	CBB+3_012	CBB_1.fasta	44096.5	1	10	17	47	0.0154	0.388	VQYADNAPGVVAGEEALSPYK	R	I	0.997	4.98	0.686	77.4	25	77.4	0	2	2	0	2	2178.07	1504.76		485918	112	132	Empty	true
Staal CBB 09v	Stalen Jeroen de Smet KULeuven 23 maart 2016	Staal CBB09	VelosPro3873	CBB+3_012	CBB+3_012	CBB_1.fasta	44096.5	1	10	17	47	0.0154	0.388	VYVDTYADDSTDVLIGYK	R	G	0.997	6.61	0.718	105	25.5	105	0	18	0	0	2	2036.97	1965.53		1355700	321	338	Empty	true
Staal CBB 09v	Stalen Jeroen de Smet KULeuven 23 maart 2016	Staal CBB09	VelosPro3873	CBB+3_012	CBB+3_012	CBB_1.fasta	44096.5	1	10	17	47	0.0154	0.388	YGYVQLTDSTSSLGNAADYYSK	R	I	0.997	6.5	0.709	138	26.7	138	0	1	0	0	2	2403.1	1556.91		155546	377	398	Empty	true
Staal CBB 09v	Stalen Jeroen de Smet KULeuven 23 maart 2016	Staal CBB09	VelosPro3873	CBB+3_004	CBB+3_004	CBB_1.fasta	97364.3	1	6	7	10	0.00328	0.0923	QNELSETGYDEQAK	R	A	0.997	3.69	0.366	38.2	25	0	0	1	0	0	2	1612.7	1221.27		23123.1	104	117	Empty	true
Staal CBB 09v	Stalen Jeroen de Smet KULeuven 23 maart 2016	Staal CBB09	VelosPro3873	CBB+3_004	CBB+3_004	CBB_1.fasta	97364.3	1	6	7	10	0.00328	0.0923	TVEEIANTMSR	R	V	0.997	3.65	0.419	52.8	25	37.1	0	3	0	0	2	1250.6	1333.49		207616	221	231	Empty	true
Staal CBB 09v	Stalen Jeroen de Smet KULeuven 23 maart 2016	Staal CBB09	VelosPro3873	CBB+3_004	CBB+3_004	CBB_1.fasta	97364.3	1	6	7	10	0.00328	0.0923	VDTDTVFNELPQSLQK	K	R	0.997	5.89	0.58	68.9	25	67.2	0	2	0	0	2	1833.92	1585.42		144502	152	167	Empty	true
Staal CBB 09v	Stalen Jeroen de Smet KULeuven 23 maart 2016	Staal CBB09	VelosPro3873	CBB+3_004	CBB+3_004	CBB_1.fasta	97364.3	1	6	7	10	0.00328	0.0923	VFVVANDEVLQQATPEK	K	F	0.997	5.34	0.531	81	25	68.4	0	1	0	0	2	1886.99	1480.85		33830.9	818	834	Empty	true
Staal CBB 09v	Stalen Jeroen de Smet KULeuven 23 maart 2016	Staal CBB09	VelosPro3873	CBB+3_004	CBB+3_004	CBB_1.fasta	97364.3	1	6	7	10	0.00328	0.0923	YINSISTVK	K	V	0.997	2.37	0.361	19.4	25	13.5	0	1	0	0	2	1024.57	1251.36		152611	143	151	Empty	true
Staal CBB 09v	Stalen Jeroen de Smet KULeuven 23 maart 2016	Staal CBB09	VelosPro3873	CBB+3_004	CBB+3_004	CBB_1.fasta	97364.3	1	6	7	10	0.00328	0.0923	YNASVLSQPALK	K	K	0.997	3.15	0.303	61	25	33	0	2	0	0	2	1290.71	1365.38		125087	130	141	Empty	true
Staal CBB 09v	Stalen Jeroen de Smet KULeuven 23 maart 2016	Staal CBB09	VelosPro3873	CBB+2_040	CBB+2_040	CBB_1.fasta	23773.7	1	7	10	16	0.00525	0.307	AEHGVEAAESFR	K	N	0.997	3.19	0.604	35.6	25	30.1	0	3	0	0	2	1302.61	1192.81		217224	70	81	Empty	true
Staal CBB 09v	Stalen Jeroen de Smet KULeuven 23 maart 2016	Staal CBB09	VelosPro3873	CBB+2_040	CBB+2_040	CBB_1.fasta	23773.7	1	7	10	16	0.00525	0.307	AEIVLAVK	K	G	0.997	1.68	0	39.8	25	12.2	0	1	0	0	2	842.535	1386.67		237930	32	39	Empty	true
Staal CBB 09v	Stalen Jeroen de Smet KULeuven 23 maart 2016	Staal CBB09	VelosPro3873	CBB+2_040	CBB+2_040	CBB_1.fasta	23773.7	1	7	10	16	0.00525	0.307	DKISTETLK	K	L	0.997	2.24	0.284	30.6	25	12.2	0	3	0	0	2	1034.57	1143.83		303213	100	108	Empty	true
Staal CBB 09v	Stalen Jeroen de Smet KULeuven 23 maart 2016	Staal CBB09	VelosPro3873	CBB+2_040	CBB+2_040	CBB_1.fasta	23773.7	1	7	10	16	0.00525	0.307	ISTETLK	K	L	0.988	1.91	0.119	21.9	25	10.6	0	1	0	0	2	791.451	1122.42		124171	102	108	Empty	true
Staal CBB 09v	Stalen Jeroen de Smet KULeuven 23 maart 2016	Staal CBB09	VelosPro3873	CBB+2_040	CBB+2_040	CBB_1.fasta	23773.7	1	7	10	16	0.00525	0.307	NNISGLLDHAVK	R	T	0.997	3.58	0.524	46.3	25	0	0	2	0	0	2	1281.68	1412.76		241963	82	93	Empty	true
Staal CBB 09v	Stalen Jeroen de Smet KULeuven 23 maart 2016	Staal CBB09	VelosPro3873	CBB+2_040	CBB+2_040	CBB_1.fasta	23773.7	1	7	10	16	0.00525	0.307	QAEVINNMGVDVLGPLLDR	R	I	0.997	5.23	0.647	80.6	25	80.6	0	5	0	0	2	2069.07	1711.79		414691	49	67	Empty	true
Staal CBB 09v	Stalen Jeroen de Smet KULeuven 23 maart 2016	Staal CBB09	VelosPro3873	CBB+2_040	CBB+2_040	CBB_1.fasta	23773.7	1	7	10	16	0.00525	0.307	TIMDVKDK	K	I	0.982	0	0	27	25	11.9	0	1	0	0	2	949.503	1126.81		79291.8	94	101	Empty	true
Staal CBB 09v	Stalen Jeroen de Smet KULeuven 23 maart 2016	Staal CBB09	VelosPro3873	CBB+2_062	CBB+2_062	CBB_1.fasta	21331.7	1	7	9	12	0.00394	0.405	DAIDDYKK	K	G	0.997	2.63	0.334	31.3	25	26.8	0	1	0	0	2	967.473	1103.38		45247.6	161	168	Empty	true
Staal CBB 09v	Stalen Jeroen de Smet KULeuven 23 maart 2016	Staal CBB09	VelosPro3873	CBB+2_062	CBB+2_062	CBB_1.fasta	21331.7	1	7	9	12	0.00394	0.405	EVPEVNAEELGGQGR	K	A	0.997	4.01	0.628	82	25	72.2	0	3	0	0	2	1583.77	1368.17		207516	140	154	Empty	true
Staal CBB 09v	Stalen Jeroen de Smet KULeuven 23 maart 2016	Staal CBB09	VelosPro3873	CBB+2_062	CBB+2_062	CBB_1.fasta	21331.7	1	7	9	12	0.00394	0.405	FACEPSSEELHK	K	V	0.997	3.23	0.569	29.6	25	29.2	0	1	2	0	2	1433.64	1170.81		307355	25	36	Empty	true
Staal CBB 09v	Stalen Jeroen de Smet KULeuven 23 maart 2016	Staal CBB09	VelosPro3873	CBB+2_062	CBB+2_062	CBB_1.fasta	21331.7	1	7	9	12	0.00394	0.405	ILTELTPEYSYR	K	V	0.997	3.26	0.506	10.5	25	4.62	0	1	0	0	2	1484.76	1485.43		83608.9	11	22	Empty	true
Staal CBB 09v	Stalen Jeroen de Smet KULeuven 23 maart 2016	Staal CBB09	VelosPro3873	CBB+2_062	CBB+2_062	CBB_1.fasta	21331.7	1	7	9	12	0.00394	0.405	LTDRYDAFEVGPLK	R	K	0.997	3.93	0.486	23	25	23	0	0	2	0	2	1623.84	1487.19		263936	41	54	Empty	true
Staal CBB 09v	Stalen Jeroen de Smet KULeuven 23 maart 2016	Staal CBB09	VelosPro3873	CBB+2_062	CBB+2_062	CBB_1.fasta	21331.7	1	7	9	12	0.00394	0.405	LTDRYDAFEVGPLKK	R	T	0.997	4.87	0.499	41.8	25	41.8	0	0	1	0	2	1751.93	1394.62		130970	41	55	Empty	true
Staal CBB 09v	Stalen Jeroen de Smet KULeuven 23 maart 2016	Staal CBB09	VelosPro3873	CBB+2_062	CBB+2_062	CBB_1.fasta	21331.7	1	7	9	12	0.00394	0.405	TPYAEYMSAGFGK	K	K	0.997	4.13	0.536	51.4	25	51.4	0	1	0	0	2	1421.64	1495.51		122261	171	183	Empty	true
Staal CBB 09v	Stalen Jeroen de Smet KULeuven 23 maart 2016	Staal CBB09	VelosPro3873	CBB+2_056	CBB+2_056	CBB_1.fasta	20907.9	1	4	9	22	0.00722	0.333	AMQEATAQANVDPK	R	A	0.997	4.91	0.699	70.7	25	70.7	0	7	0	0	2	1489.7	1131.61		227258	160	173	Empty	true
Staal CBB 09v	Stalen Jeroen de Smet KULeuven 23 maart 2016	Staal CBB09	VelosPro3873	CBB+2_056	CBB+2_056	CBB_1.fasta	20907.9	1	4	9	22	0.00722	0.333	HIEDAINQSIYD	K	-	0.997	2.52	0.537	41.6	25	41.6	0	2	0	0	2	1417.66	1408.75		331972	178	189	Empty	true
Staal CBB 09v	Stalen Jeroen de Smet KULeuven 23 maart 2016	Staal CBB09	VelosPro3873	CBB+2_056	CBB+2_056	CBB_1.fasta	20907.9	1	4	9	22	0.00722	0.333	LNTMPSQGVDTSK	K	M	0.997	3.92	0.527	42	25	35.9	0	10	0	0	2	1393.66	1161.52		963893	67	79	Empty	true
Staal CBB 09v	Stalen Jeroen de Smet KULeuven 23 maart 2016	Staal CBB09	VelosPro3873	CBB+2_056	CBB+2_056	CBB_1.fasta	20907.9	1	4	9	22	0.00722	0.333	SLGLMPGAEPTPEPEVQPEPKPER	K	N	0.997	2.15	0.575	33.1	26.7	31.8	0	0	3	0	2	2585.29	1436.67		1394290	91	114	Empty	true
Staal CBB 09v	Stalen Jeroen de Smet KULeuven 23 maart 2016	Staal CBB09	VelosPro3873	CBB+2_041	CBB+2_041	CBB_1.fasta	23068.2	1	2	2	4	0.00131	0.127	FGNGGTVVLSTGR	R	V	0.997	4.43	0.484	82.9	25	73.2	0	2	0	0	2	1264.66	1346.56		397422	80	92	Empty	true
Staal CBB 09v	Stalen Jeroen de Smet KULeuven 23 maart 2016	Staal CBB09	VelosPro3873	CBB+2_041	CBB+2_041	CBB_1.fasta	23068.2	1	2	2	4	0.00131	0.127	ISSFGGLYSETYAK	R	K	0.997	4.5	0.537	84.2	25	78	0	2	0	0	2	1522.74	1513.69		473257	100	113	Empty	true
Staal CBB 09v	Stalen Jeroen de Smet KULeuven 23 maart 2016	Staal CBB09	VelosPro3873	CBB+2_034	CBB+2_034	CBB_1.fasta	26608.6	1	4	5	6	0.00197	0.172	DSVGNMSLK	R	A	0.997	1.96	0.391	50.1	25	34.3	0	3	0	0	2	950.461	1243.04		379932	98	106	Empty	true
Staal CBB 09v	Stalen Jeroen de Smet KULeuven 23 maart 2016	Staal CBB09	VelosPro3873	CBB+2_034	CBB+2_034	CBB_1.fasta	26608.6	1	4	5	6	0.00197	0.172	KEFNYYSQESR	R	T	0.997	3.26	0.364	20.4	25	16.2	0	1	0	0	2	1450.66	1198.82		29221.3	114	124	Empty	true
Staal CBB 09v	Stalen Jeroen de Smet KULeuven 23 maart 2016	Staal CBB09	VelosPro3873	CBB+2_034	CBB+2_034	CBB_1.fasta	26608.6	1	4	5	6	0.00197	0.172	YGVVIPGASR	K	A	0.997	2.33	0.398	24.7	25	19	0	1	0	0	2	1018.57	1365.54		572051	18	27	Empty	true
Staal CBB 09v	Stalen Jeroen de Smet KULeuven 23 maart 2016	Staal CBB09	VelosPro3873	CBB+2_034	CBB+2_034	CBB_1.fasta	26608.6	1	4	5	6	0.00197	0.172	YTWNTIEVAFR	K	D	0.997	3.75	0.608	59.4	25	55.4	0	1	0	0	2	1399.7	1666.71		149860	87	97	Empty	true
Staal CBB 09v	Stalen Jeroen de Smet KULeuven 23 maart 2016	Staal CBB09	VelosPro3873	CBB+2_012	CBB+2_012	CBB_1.fasta	49158.7	1	6	7	9	0.00295	0.15	LLSDLEISGK	R	V	0.997	2.28	0.304	36.5	25	33.3	0	2	0	0	2	1074.6	1427.44		365170	227	236	Empty	true
Staal CBB 09v	Stalen Jeroen de Smet KULeuven 23 maart 2016	Staal CBB09	VelosPro3873	CBB+2_012	CBB+2_012	CBB_1.fasta	49158.7	1	6	7	9	0.00295	0.15	LPAYLNTAQSNITGEYEPK	K	D	0.997	5.63	0.512	56.1	25.8	6.39	0	1	0	0	2	2110.03	1502.78		23994.2	313	331	Empty	true
Staal CBB 09v	Stalen Jeroen de Smet KULeuven 23 maart 2016	Staal CBB09	VelosPro3873	CBB+2_012	CBB+2_012	CBB_1.fasta	49158.7	1	6	7	9	0.00295	0.15	LSSMSDDANNNR	K	C	0.997	3.9	0.524	58	25	58	0	3	0	0	2	1323.56	1077.36		54077.7	288	299	Empty	true
Staal CBB 09v	Stalen Jeroen de Smet KULeuven 23 maart 2016	Staal CBB09	VelosPro3873	CBB+2_012	CBB+2_012	CBB_1.fasta	49158.7	1	6	7	9	0.00295	0.15	NLSLVPR	R	V	0.988	1.91	0.396	19.1	25	19.1	0	1	0	0	2	798.483	1354.84		126809	269	275	Empty	true
Staal CBB 09v	Stalen Jeroen de Smet KULeuven 23 maart 2016	Staal CBB09	VelosPro3873	CBB+2_012	CBB+2_012	CBB_1.fasta	49158.7	1	6	7	9	0.00295	0.15	TMQYIQSIK	K	D	0.951	2.42	0.21	10.6	25	5.85	0	1	0	0	2	1111.58	1347.56		101530	243	251	Empty	true
Staal CBB 09v	Stalen Jeroen de Smet KULeuven 23 maart 2016	Staal CBB09	VelosPro3873	CBB+2_012	CBB+2_012	CBB_1.fasta	49158.7	1	6	7	9	0.00295	0.15	YIDDYAQK	K	L	0.976	2.03	0.199	12.6	25	8.09	0	1	0	0	2	1015.47	1180.45		57220.4	280	287	Empty	true
Staal CBB 09v	Stalen Jeroen de Smet KULeuven 23 maart 2016	Staal CBB09	VelosPro3873	CBB-3_013	CBB-3_013	CBB_1.fasta	RFSGKAVVSGK	1	13	18	50	0.0164	0.601	AAIDAAETYEDIR	K	A	0.997	5.04	0.682	86	25	82	0	5	0	0	2	1437.69	1425.17		5666670	191	203	Orange	true
Staal CBB 09v	Stalen Jeroen de Smet KULeuven 23 maart 2016	Staal CBB09	VelosPro3873	CBB-3_013	CBB-3_013	CBB_1.fasta	24345.6	1	13	18	50	0.0164	0.601	ALADFTR	K	E	0.988	2.27	0.479	32.4	25	28.8	0	1	0	0	2	793.42	1300.64		242744	174	180	Orange	true
Staal CBB 09v	Stalen Jeroen de Smet KULeuven 23 maart 2016	Staal CBB09	VelosPro3873	CBB-3_013	CBB-3_013	CBB_1.fasta	24345.6	1	13	18	50	0.0164	0.601	DEGFWTQK	R	D	0.997	2.7	0.467	29.4	25	24	0	2	0	0	2	1010.46	1404.99		402774	49	56	Orange	true
Staal CBB 09v	Stalen Jeroen de Smet KULeuven 23 maart 2016	Staal CBB09	VelosPro3873	CBB-3_013	CBB-3_013	CBB_1.fasta	24345.6	1	13	18	50	0.0164	0.601	DTLYFAGFEFQGK	R	T	0.997	4.39	0.733	68.6	25	68.6	0	8	0	0	2	1522.72	1793.24		1928050	109	121	Orange	true
Staal CBB 09v	Stalen Jeroen de Smet KULeuven 23 maart 2016	Staal CBB09	VelosPro3873	CBB-3_013	CBB-3_013	CBB_1.fasta	24345.6	1	13	18	50	0.0164	0.601	DVYENTGEFMVFK	K	E	0.997	4.84	0.653	60.2	25	57.1	0	7	0	0	2	1578.71	1628.24		1606330	57	69	Orange	true
Staal CBB 09v	Stalen Jeroen de Smet KULeuven 23 maart 2016	Staal CBB09	VelosPro3873	CBB-3_013	CBB-3_013	CBB_1.fasta	24345.6	1	13	18	50	0.0164	0.601	ELFIEAR	R	N	0.988	1.89	0.365	25.1	25	16.5	0	2	0	0	2	877.478	1428.57		952807	181	187	Orange	true
Staal CBB 09v	Stalen Jeroen de Smet KULeuven 23 maart 2016	Staal CBB09	VelosPro3873	CBB-3_013	CBB-3_013	CBB_1.fasta	24345.6	1	13	18	50	0.0164	0.601	MIYLSVVK	R	D	0.997	2.51	0.302	46.4	25	33.8	0	2	0	0	2	968.549	1460.88		795983	2	9	Orange	true
Staal CBB 09v	Stalen Jeroen de Smet KULeuven 23 maart 2016	Staal CBB09	VelosPro3873	CBB-3_013	CBB-3_013	CBB_1.fasta	24345.6	1	13	18	50	0.0164	0.601	RDEGFWTQK	R	D	0.997	3.09	0.42	29.6	25	13.8	0	3	0	0	2	1166.56	1309.54		1180340	48	56	Orange	true
Staal CBB 09v	Stalen Jeroen de Smet KULeuven 23 maart 2016	Staal CBB09	VelosPro3873	CBB-3_013	CBB-3_013	CBB_1.fasta	24345.6	1	13	18	50	0.0164	0.601	RDTLYFAGFEFQGK	K	T	0.997	4.85	0.573	61.5	25	55	0	2	2	0	2	1678.82	1622.32		739758	108	121	Orange	true
Staal CBB 09v	Stalen Jeroen de Smet KULeuven 23 maart 2016	Staal CBB09	VelosPro3873	CBB-3_013	CBB-3_013	CBB_1.fasta	24345.6	1	13	18	50	0.0164	0.601	TFFSGVSNR	K	S	0.997	3.44	0.535	46.5	25	36.7	0	4	0	0	2	1014.5	1367.38		1311430	122	130	Orange	true
Staal CBB 09v	Stalen Jeroen de Smet KULeuven 23 maart 2016	Staal CBB09	VelosPro3873	CBB-3_013	CBB-3_013	CBB_1.fasta	24345.6	1	13	18	50	0.0164	0.601	TGNTYGDISK	K	L	0.997	3.65	0.492	54.4	25	45.2	0	3	0	0	2	1055.5	1142.51		1773760	32	41	Orange	true
Staal CBB 09v	Stalen Jeroen de Smet KULeuven 23 maart 2016	Staal CBB09	VelosPro3873	CBB-3_013	CBB-3_013	CBB_1.fasta	24345.6	1	13	18	50	0.0164	0.601	TITYPINVVGNK	K	T	0.997	2.9	0.544	61.8	25	57.3	0	6	0	0	2	1318.74	1468.95		2491990	20	31	Orange	true
Staal CBB 09v	Stalen Jeroen de Smet KULeuven 23 maart 2016	Staal CBB09	VelosPro3873	CBB-3_013	CBB-3_013	CBB_1.fasta	24345.6	1	13	18	50	0.0164	0.601	TVDFSEENAEVTNTYIYELMPLADIR	K	S	0.997	4.17	0.67	25.4	27.9	25.4	0	0	3	0	2	3033.44	1915.56		254683	72	97	Orange	true
Staal CBB 09v	Stalen Jeroen de Smet KULeuven 23 maart 2016	Staal CBB09	VelosPro3873	CBB-3_011	CBB-3_011	CBB_1.fasta	24083.4	1	5	6	9	0.00295	0.259	IDIAKPTR	K	V	0.997	2.77	0.411	34.6	25	34.6	0	2	0	0	2	913.547	1125.64		210998	33	40	Orange	true
Staal CBB 09v	Stalen Jeroen de Smet KULeuven 23 maart 2016	Staal CBB09	VelosPro3873	CBB-3_011	CBB-3_011	CBB_1.fasta	24083.4	1	5	6	9	0.00295	0.259	IGGYETNSLAYYDQIR	R	I	0.997	5.18	0.572	49	25.2	49	0	2	0	0	2	1862.89	1529.14		272074	181	196	Orange	true
Staal CBB 09v	Stalen Jeroen de Smet KULeuven 23 maart 2016	Staal CBB09	VelosPro3873	CBB-3_011	CBB-3_011	CBB_1.fasta	24083.4	1	5	6	9	0.00295	0.259	IYSGSLYLQGR	K	A	0.997	3.56	0.539	47.2	25	41.8	0	2	0	0	2	1256.66	1406.38		101163	116	126	Orange	true
Staal CBB 09v	Stalen Jeroen de Smet KULeuven 23 maart 2016	Staal CBB09	VelosPro3873	CBB-3_011	CBB-3_011	CBB_1.fasta	24083.4	1	5	6	9	0.00295	0.259	YANVIVEYATK	K	F	0.997	3.93	0.524	68.8	25	56.8	0	1	0	0	2	1270.67	1474.92		114446	13	23	Orange	true
Staal CBB 09v	Stalen Jeroen de Smet KULeuven 23 maart 2016	Staal CBB09	VelosPro3873	CBB-3_011	CBB-3_011	CBB_1.fasta	24083.4	1	5	6	9	0.00295	0.259	YGYYTISAVDR	R	A	0.997	3.79	0.561	39	25	39	0	2	0	0	2	1308.61	1426.37		223661	65	75	Orange	true
Staal CBB 09v	Stalen Jeroen de Smet KULeuven 23 maart 2016	Staal CBB09	VelosPro3873	CBB-3_010	CBB-3_010	CBB_1.fasta	22217.2	1	4	8	47	0.0154	0.243	NKSPFGVDGINVDAAVLSDGTK	R	L	0.997	6.14	0.583	63.9	27	60.8	0	1	4	0	2	2204.12	1589.79		2180670	13	34	Empty	true
Staal CBB 09v	Stalen Jeroen de Smet KULeuven 23 maart 2016	Staal CBB09	VelosPro3873	CBB-3_010	CBB-3_010	CBB_1.fasta	22217.2	1	4	8	47	0.0154	0.243	SINVFDLISADGATLYPFVK	R	I	0.997	4.75	0.569	45.4	25.5	44.9	0	11	2	0	2	2170.14	1977.15		7277880	45	64	Empty	true
Staal CBB 09v	Stalen Jeroen de Smet KULeuven 23 maart 2016	Staal CBB09	VelosPro3873	CBB-3_010	CBB-3_010	CBB_1.fasta	22217.2	1	4	8	47	0.0154	0.243	SPFGVDGINVDAAVLSDGTK	K	L	0.997	6.82	0.695	104	25	97.6	0	18	0	0	2	1961.98	1764.87		2357010000000	15	34	Empty	true
Staal CBB 09v	Stalen Jeroen de Smet KULeuven 23 maart 2016	Staal CBB09	VelosPro3873	CBB-3_010	CBB-3_010	CBB_1.fasta	22217.2	1	4	8	47	0.0154	0.243	VVLQDGSVVFLK	K	D	0.997	3.55	0.736	74	25	71.8	0	11	0	0	2	1303.76	1663.86		9788700	116	127	Empty	true
Staal CBB 09v	Stalen Jeroen de Smet KULeuven 23 maart 2016	Staal CBB09	VelosPro3873	CBB-3_009	CBB-3_009	CBB_1.fasta	25883.2	1	6	7	12	0.00394	0.304	HFVDGQLVSDWQR	R	V	0.997	4.46	0.707	59	25	59	0	1	0	0	2	1586.77	1452.8		73074.3	151	163	Empty	true
Staal CBB 09v	Stalen Jeroen de Smet KULeuven 23 maart 2016	Staal CBB09	VelosPro3873	CBB-3_009	CBB-3_009	CBB_1.fasta	25883.2	1	6	7	12	0.00394	0.304	LLQYGNK	R	K	0.988	2.62	0.389	25.5	25	20.2	0	2	0	0	2	835.467	1177.95		281829	11	17	Empty	true
Staal CBB 09v	Stalen Jeroen de Smet KULeuven 23 maart 2016	Staal CBB09	VelosPro3873	CBB-3_009	CBB-3_009	CBB_1.fasta	25883.2	1	6	7	12	0.00394	0.304	NYEFDVMYK	K	R	0.997	2.38	0.378	19.1	25	19.1	0	1	0	0	2	1224.52	1421.43		109665	92	100	Empty	true
Staal CBB 09v	Stalen Jeroen de Smet KULeuven 23 maart 2016	Staal CBB09	VelosPro3873	CBB-3_009	CBB-3_009	CBB_1.fasta	25883.2	1	6	7	12	0.00394	0.304	QALGDTNIIDYSYK	R	N	0.997	4.56	0.646	89.2	25	88.4	0	3	0	0	2	1600.79	1486.24		228701	33	46	Empty	true
Staal CBB 09v	Stalen Jeroen de Smet KULeuven 23 maart 2016	Staal CBB09	VelosPro3873	CBB-3_009	CBB-3_009	CBB_1.fasta	25883.2	1	6	7	12	0.00394	0.304	TPTATNFYGYMK	K	Y	0.997	3.7	0.543	55	25	55	0	2	0	0	2	1393.65	1410.32		174019	208	219	Empty	true
Staal CBB 09v	Stalen Jeroen de Smet KULeuven 23 maart 2016	Staal CBB09	VelosPro3873	CBB-3_009	CBB-3_009	CBB_1.fasta	25883.2	1	6	7	12	0.00394	0.304	VVSNEYEINLDFSR	K	Q	0.997	4.91	0.635	103	25	100	0	3	0	0	2	1684.82	1565.79		447471	19	32	Empty	true
Staal CBB 09v	Stalen Jeroen de Smet KULeuven 23 maart 2016	Staal CBB09	VelosPro3873	CBB-3_004	CBB-3_004	CBB_1.fasta	30459.4	1	2	2	3	0.000985	0.103	GTVDPAPSLGIDGDVYYK	R	I	0.997	4.85	0.661	95.8	25	95	0	1	0	0	2	1866.91	1499.31		67549.6	79	96	Empty	true
Staal CBB 09v	Stalen Jeroen de Smet KULeuven 23 maart 2016	Staal CBB09	VelosPro3873	CBB-3_004	CBB-3_004	CBB_1.fasta	30459.4	1	2	2	3	0.000985	0.103	INDTSILQIYIK	K	D	0.997	4.64	0.59	98.4	25	91.8	0	2	0	0	2	1420.8	1659.67		387022	97	108	Empty	true
Staal CBB 09v	Stalen Jeroen de Smet KULeuven 23 maart 2016	Staal CBB09	VelosPro3873	CBB-3_002	CBB-3_002	CBB_1.fasta	68907.6	1	2	2	2	0.000656	0.0464	GAEGVIINSTYFLELPK	K	A	0.997	4.44	0.631	57.3	25	57.3	0	1	0	0	2	1850.99	1747.75		47430.1	15	31	Empty	true
Staal CBB 09v	Stalen Jeroen de Smet KULeuven 23 maart 2016	Staal CBB09	VelosPro3873	CBB-3_002	CBB-3_002	CBB_1.fasta	68907.6	1	2	2	2	0.000656	0.0464	YYIDTDPTNTANK	K	I	0.997	3.9	0.613	23.7	25	23.7	0	1	0	0	2	1515.7	1309.65		96470.8	170	182	Empty	true
Staal CBB 09v	Stalen Jeroen de Smet KULeuven 23 maart 2016	Staal CBB09	VelosPro3873	CBB+2_050	CBB+2_050	CBB_1.fasta	23227.8	1	6	8	21	0.00689	0.395	FDHDTFPDPVATK	K	I	0.997	3.04	0.567	26.8	25	19.4	0	1	2	0	2	1489.7	1373.7		1599760	71	83	Empty	true
Staal CBB 09v	Stalen Jeroen de Smet KULeuven 23 maart 2016	Staal CBB09	VelosPro3873	CBB+2_050	CBB+2_050	CBB_1.fasta	23227.8	1	6	8	21	0.00689	0.395	GNDDMQSVLGNAASMR	R	K	0.997	5.23	0.672	64.1	25	64.1	0	8	0	0	2	1697.72	1365.63		717577	108	123	Empty	true
Staal CBB 09v	Stalen Jeroen de Smet KULeuven 23 maart 2016	Staal CBB09	VelosPro3873	CBB+2_050	CBB+2_050	CBB_1.fasta	23227.8	1	6	8	21	0.00689	0.395	IFVRPDWEVYPIAHPR	K	G	0.997	3.74	0.607	37.2	25	36.9	0	0	2	0	2	1995.06	1535.47		811862	92	107	Empty	true
Staal CBB 09v	Stalen Jeroen de Smet KULeuven 23 maart 2016	Staal CBB09	VelosPro3873	CBB+2_050	CBB+2_050	CBB_1.fasta	23227.8	1	6	8	21	0.00689	0.395	LVNPESFDEYK	R	L	0.997	2.72	0.479	49.7	25	49.2	0	4	0	0	2	1340.64	1445.95		925962	143	153	Empty	true
Staal CBB 09v	Stalen Jeroen de Smet KULeuven 23 maart 2016	Staal CBB09	VelosPro3873	CBB+2_050	CBB+2_050	CBB_1.fasta	23227.8	1	6	8	21	0.00689	0.395	NWIYGEVVEGPIVSK	K	Y	0.997	4.38	0.643	76	25	76	0	2	0	0	2	1689.88	1595.86		242241	48	62	Empty	true
Staal CBB 09v	Stalen Jeroen de Smet KULeuven 23 maart 2016	Staal CBB09	VelosPro3873	CBB+2_050	CBB+2_050	CBB_1.fasta	23227.8	1	6	8	21	0.00689	0.395	YWVELTLK	K	F	0.997	2.05	0.554	29	25	26.2	0	2	0	0	2	1051.58	1605.5		444360	63	70	Empty	true
Staal CBB 09v	Stalen Jeroen de Smet KULeuven 23 maart 2016	Staal CBB09	VelosPro3873	CBB+1_009	CBB+1_009	CBB_1.fasta	27013.8	0.999	1	1	1	0.000328	0.0451	GFVDGILVGER	K	N	0.997	2.89	0.357	57.3	25	42.3	0	1	0	0	2	1161.63	1562.11		231882	216	226	Empty	true
Staal CBB 09v	Stalen Jeroen de Smet KULeuven 23 maart 2016	Staal CBB09	VelosPro3873	CBB-2_006	CBB-2_006	CBB_1.fasta	41098.7	1	2	2	2	0.000656	0.0847	GYNDSMSQYGFVIR	R	F	0.997	4.29	0.473	49.3	25	0	0	1	0	0	2	1637.73	1581.95		67693.7	94	107	Empty	true
Staal CBB 09v	Stalen Jeroen de Smet KULeuven 23 maart 2016	Staal CBB09	VelosPro3873	CBB-2_006	CBB-2_006	CBB_1.fasta	41098.7	1	2	2	2	0.000656	0.0847	SINVFDLIDPVSEVVYQK	R	V	0.997	4.36	0.368	32.9	25	0	0	1	0	0	2	2066.07	1907.32		27491.8	42	59	Empty	true
Staal CBB 10v	Stalen Jeroen de Smet KULeuven 23 maart 2016	Staal CBB 10	VelosPro3874	CBB-1_008	CBB-1_008	CBB_1.fasta	23284.3	1	9	17	158	0.0446	0.564	AGTLADNSFGITYIVER	K	Q	0.997	5.39	0.733	95.7	25	95.7	0	57	0	0	2	1826.93	2025.43		3904140000000	142	158	Empty	true
Staal CBB 10v	Stalen Jeroen de Smet KULeuven 23 maart 2016	Staal CBB 10	VelosPro3874	CBB-1_008	CBB-1_008	CBB_1.fasta	23284.3	1	9	17	158	0.0446	0.564	AVLVTTSALSNDVDPTASGFETVGGNVIAFGK	R	A	0.997	5.39	0.692	80.7	27.6	73.6	0	1	36	1	2	3137.6	2025.5		2230520000000	110	141	Empty	true
Staal CBB 10v	Stalen Jeroen de Smet KULeuven 23 maart 2016	Staal CBB 10	VelosPro3874	CBB-1_008	CBB-1_008	CBB_1.fasta	23284.3	1	9	17	158	0.0446	0.564	DGTPAAAAAVAIK	K	V	0.997	2.73	0.681	58.1	25	51.3	0	14	0	0	2	1155.64	1411.51		1479430000000	197	209	Empty	true
Staal CBB 10v	Stalen Jeroen de Smet KULeuven 23 maart 2016	Staal CBB 10	VelosPro3874	CBB-1_008	CBB-1_008	CBB_1.fasta	23284.3	1	9	17	158	0.0446	0.564	DGTPAAAAAVAIKVFK	K	A	0.997	3.48	0.634	71.4	25	71.4	0	1	0	0	2	1529.87	1592.3		399474	197	212	Empty	true
Staal CBB 10v	Stalen Jeroen de Smet KULeuven 23 maart 2016	Staal CBB 10	VelosPro3874	CBB-1_008	CBB-1_008	CBB_1.fasta	23284.3	1	9	17	158	0.0446	0.564	KDGTPAAAAAVAIK	K	V	0.997	3.92	0.501	66.6	25	54	0	5	0	0	2	1283.73	1217.11		4683310	196	209	Empty	true
Staal CBB 10v	Stalen Jeroen de Smet KULeuven 23 maart 2016	Staal CBB 10	VelosPro3874	CBB-1_008	CBB-1_008	CBB_1.fasta	23284.3	1	9	17	158	0.0446	0.564	NQFIIAQALAQR	K	A	0.997	4.53	0.499	59.8	25	49.8	0	23	2	0	2	1372.77	1763.75		2437160000000	98	109	Empty	true
Staal CBB 10v	Stalen Jeroen de Smet KULeuven 23 maart 2016	Staal CBB 10	VelosPro3874	CBB-1_008	CBB-1_008	CBB_1.fasta	23284.3	1	9	17	158	0.0446	0.564	NYGMSANSR	R	E	0.997	3.12	0.726	39.8	25	39.8	0	8	0	0	2	999.431	1054.5		5450410	41	49	Empty	true
Staal CBB 10v	Stalen Jeroen de Smet KULeuven 23 maart 2016	Staal CBB 10	VelosPro3874	CBB-1_008	CBB-1_008	CBB_1.fasta	23284.3	1	9	17	158	0.0446	0.564	QENKPGSTYALTVDPTAEISANLAQAGVFQK	K	K	0.997	3.67	0.57	41.6	28.9	41.6	0	0	3	0	2	3248.64	2013.03		6208290	165	195	Empty	true
Staal CBB 10v	Stalen Jeroen de Smet KULeuven 23 maart 2016	Staal CBB 10	VelosPro3874	CBB-1_008	CBB-1_008	CBB_1.fasta	23284.3	1	9	17	158	0.0446	0.564	SAAEKNQFIIAQALAQR	K	A	0.997	5.14	0.584	73.7	25	70.6	0	4	3	0	2	1859.01	1533.47		4698460	93	109	Empty	true
Staal CBB 10v	Stalen Jeroen de Smet KULeuven 23 maart 2016	Staal CBB 10	VelosPro3874	CBB-1_007	CBB-1_007	CBB_1.fasta	22540.5	1	8	11	16	0.00451	0.644	AVVLSTSLTAQGVAVAGFK	R	N	0.997	4.24	0.772	82.4	25	82.4	0	1	0	0	2	1819.03	1601.99		87976.4	108	126	Empty	true
Staal CBB 10v	Stalen Jeroen de Smet KULeuven 23 maart 2016	Staal CBB 10	VelosPro3874	CBB-1_007	CBB-1_007	CBB_1.fasta	22540.5	1	8	11	16	0.00451	0.644	DLTTFQGVPAGSIDEGR	K	L	0.997	4.13	0.401	56.8	25	54.1	0	1	0	0	2	1762.86	1492.16		104416	157	173	Empty	true
Staal CBB 10v	Stalen Jeroen de Smet KULeuven 23 maart 2016	Staal CBB 10	VelosPro3874	CBB-1_007	CBB-1_007	CBB_1.fasta	22540.5	1	8	11	16	0.00451	0.644	FLNTEDADAIVEFLNDK	R	G	0.997	6.14	0.566	98.4	25	88.5	0	2	1	0	2	1953.94	1837.41		429627	52	68	Empty	true
Staal CBB 10v	Stalen Jeroen de Smet KULeuven 23 maart 2016	Staal CBB 10	VelosPro3874	CBB-1_007	CBB-1_007	CBB_1.fasta	22540.5	1	8	11	16	0.00451	0.644	NALVSIAIGGASNVVVK	K	V	0.997	4.67	0.624	105	25	98.9	0	2	0	0	2	1611.94	1607.21		374999	22	38	Empty	true
Staal CBB 10v	Stalen Jeroen de Smet KULeuven 23 maart 2016	Staal CBB 10	VelosPro3874	CBB-1_007	CBB-1_007	CBB_1.fasta	22540.5	1	8	11	16	0.00451	0.644	NAPAGVSAAASVASANVITFLVER	K	A	0.997	4.76	0.649	64.1	25	64.1	0	2	2	0	2	2315.24	1877.65		330066	127	150	Empty	true
Staal CBB 10v	Stalen Jeroen de Smet KULeuven 23 maart 2016	Staal CBB 10	VelosPro3874	CBB-1_007	CBB-1_007	CBB_1.fasta	22540.5	1	8	11	16	0.00451	0.644	VDGTAFVVASLEADYTAAYAAQTNVK	R	R	0.997	6.01	0.647	105	25.9	105	0	2	0	0	2	2675.32	1887.14		22318.7	73	98	Empty	true
Staal CBB 10v	Stalen Jeroen de Smet KULeuven 23 maart 2016	Staal CBB 10	VelosPro3874	CBB-1_007	CBB-1_007	CBB_1.fasta	22540.5	1	8	11	16	0.00451	0.644	VIDIVQQR	R	A	0.997	3.06	0.511	50.8	25	46.1	0	2	0	0	2	970.568	1294		610757	100	107	Empty	true
Staal CBB 10v	Stalen Jeroen de Smet KULeuven 23 maart 2016	Staal CBB 10	VelosPro3874	CBB-1_007	CBB-1_007	CBB_1.fasta	22540.5	1	8	11	16	0.00451	0.644	VTGAVASFAELQR	K	F	0.997	4.99	0.598	70.1	25	65.9	0	1	0	0	2	1348.72	1483.21		462503	39	51	Empty	true
Staal CBB 10v	Stalen Jeroen de Smet KULeuven 23 maart 2016	Staal CBB 10	VelosPro3874	CBB+2_087	CBB+2_087	CBB_1.fasta	16766.1	1	2	2	3	0.000846	0.201	ELQNAGFK	K	H	0.997	2.22	0.285	34.7	25	20.5	0	2	0	0	2	906.468	1167.24		437708	94	101	Empty	true
Staal CBB 10v	Stalen Jeroen de Smet KULeuven 23 maart 2016	Staal CBB 10	VelosPro3874	CBB+2_087	CBB+2_087	CBB_1.fasta	16766.1	1	2	2	3	0.000846	0.201	LGKPGGEWEAIALLLDSPEIEK	R	R	0.997	3.91	0.508	45.2	25	43	0	0	1	0	2	2365.27	1831.07		134979	69	90	Empty	true
Staal CBB 10v	Stalen Jeroen de Smet KULeuven 23 maart 2016	Staal CBB 10	VelosPro3874	CBB+2_062	CBB+2_062	CBB_1.fasta	21331.7	1	2	2	3	0.000846	0.108	DAIDDYKK	K	G	0.997	2.41	0.224	26.7	25	26.7	0	1	0	0	2	967.473	1111.62		132747	161	168	Empty	true
Staal CBB 10v	Stalen Jeroen de Smet KULeuven 23 maart 2016	Staal CBB 10	VelosPro3874	CBB+2_062	CBB+2_062	CBB_1.fasta	21331.7	1	2	2	3	0.000846	0.108	ILTELTPEYSYR	K	V	0.997	3.94	0.512	48.9	25	40.7	0	2	0	0	2	1484.76	1486.04		501872	11	22	Empty	true
Staal CBB 10v	Stalen Jeroen de Smet KULeuven 23 maart 2016	Staal CBB 10	VelosPro3874	CBB+2_056	CBB+2_056	CBB_1.fasta	20907.9	1	7	10	38	0.0107	0.402	AMQEATAQANVDPK	R	A	0.997	5.53	0.677	96.7	25	96.7	0	7	0	0	2	1489.7	1118.95		2812790	160	173	Empty	true
Staal CBB 10v	Stalen Jeroen de Smet KULeuven 23 maart 2016	Staal CBB 10	VelosPro3874	CBB+2_056	CBB+2_056	CBB_1.fasta	20907.9	1	7	10	38	0.0107	0.402	EVPPAQFK	K	K	0.997	1.72	0.677	29	25	25.6	0	4	0	0	2	915.494	1245.54		2973480	144	151	Empty	true
Staal CBB 10v	Stalen Jeroen de Smet KULeuven 23 maart 2016	Staal CBB 10	VelosPro3874	CBB+2_056	CBB+2_056	CBB_1.fasta	20907.9	1	7	10	38	0.0107	0.402	HIEDAINQSIYD	K	-	0.997	3.02	0.579	39.4	25	39.4	0	4	0	0	2	1417.66	1400.1		3092980	178	189	Empty	true
Staal CBB 10v	Stalen Jeroen de Smet KULeuven 23 maart 2016	Staal CBB 10	VelosPro3874	CBB+2_056	CBB+2_056	CBB_1.fasta	20907.9	1	7	10	38	0.0107	0.402	LNTMPSQGVDTSK	K	M	0.997	3.75	0.555	64.7	25	52.9	0	12	0	0	2	1393.66	1158.71		5642900	67	79	Empty	true
Staal CBB 10v	Stalen Jeroen de Smet KULeuven 23 maart 2016	Staal CBB 10	VelosPro3874	CBB+2_056	CBB+2_056	CBB_1.fasta	20907.9	1	7	10	38	0.0107	0.402	NKVQALTQDLQK	R	V	0.997	4.46	0.502	60.4	25	50	0	2	0	0	2	1385.77	1276.83		198533	115	126	Empty	true
Staal CBB 10v	Stalen Jeroen de Smet KULeuven 23 maart 2016	Staal CBB 10	VelosPro3874	CBB+2_056	CBB+2_056	CBB_1.fasta	20907.9	1	7	10	38	0.0107	0.402	VFANTPNYLHSIVQQLK	K	E	0.997	4.86	0.546	88.6	25	81.2	0	2	0	0	2	1972.07	1617.79		429757	127	143	Empty	true
Staal CBB 10v	Stalen Jeroen de Smet KULeuven 23 maart 2016	Staal CBB 10	VelosPro3874	CBB+2_056	CBB+2_056	CBB_1.fasta	20907.9	1	7	10	38	0.0107	0.402	VQALTQDLQK	K	V	0.997	3	0.588	45.1	25	43.9	0	7	0	0	2	1143.64	1270.32		3451740	117	126	Empty	true
Staal CBB 10v	Stalen Jeroen de Smet KULeuven 23 maart 2016	Staal CBB 10	VelosPro3874	CBB+2_050	CBB+2_050	CBB_1.fasta	23227.8	1	6	9	14	0.00395	0.32	FDHDTFPDPVATK	K	I	0.997	4	0.518	53.4	25	47.2	0	2	2	0	2	1489.7	1355.79		941576	71	83	Empty	true
Staal CBB 10v	Stalen Jeroen de Smet KULeuven 23 maart 2016	Staal CBB 10	VelosPro3874	CBB+2_050	CBB+2_050	CBB_1.fasta	23227.8	1	6	9	14	0.00395	0.32	GNDDMQSVLGNAASMR	R	K	0.997	5.3	0.644	68.2	25	68.2	0	4	0	0	2	1681.73	1346.95		406016	108	123	Empty	true
Staal CBB 10v	Stalen Jeroen de Smet KULeuven 23 maart 2016	Staal CBB 10	VelosPro3874	CBB+2_050	CBB+2_050	CBB_1.fasta	23227.8	1	6	9	14	0.00395	0.32	LVNPESFDEYK	R	L	0.997	2.8	0.277	21	25	19.4	0	1	0	0	2	1340.64	1436.1		146680	143	153	Empty	true
Staal CBB 10v	Stalen Jeroen de Smet KULeuven 23 maart 2016	Staal CBB 10	VelosPro3874	CBB+2_050	CBB+2_050	CBB_1.fasta	23227.8	1	6	9	14	0.00395	0.32	NWIYGEVVEGPIVSK	K	Y	0.997	5.15	0.581	67.7	25	60.4	0	2	0	0	2	1689.88	1606.85		471343	48	62	Empty	true
Staal CBB 10v	Stalen Jeroen de Smet KULeuven 23 maart 2016	Staal CBB 10	VelosPro3874	CBB+2_050	CBB+2_050	CBB_1.fasta	23227.8	1	6	9	14	0.00395	0.32	RLVNPESFDEYK	R	L	0.997	3.11	0.417	27.5	25	19	0	1	0	0	2	1496.74	1358.91		93926.7	142	153	Empty	true
Staal CBB 10v	Stalen Jeroen de Smet KULeuven 23 maart 2016	Staal CBB 10	VelosPro3874	CBB+2_050	CBB+2_050	CBB_1.fasta	23227.8	1	6	9	14	0.00395	0.32	YWVELTLK	K	F	0.997	2.19	0.477	19.7	25	17.2	0	2	0	0	2	1051.58	1612.62		522366	63	70	Empty	true
Staal CBB 10v	Stalen Jeroen de Smet KULeuven 23 maart 2016	Staal CBB 10	VelosPro3874	CBB+2_041	CBB+2_041	CBB_1.fasta	23068.2	1	2	3	5	0.00141	0.127	FGNGGTVVLSTGR	R	V	0.997	4.09	0.505	92.5	25	83.5	0	3	0	0	2	1264.66	1322.2		4347890	80	92	Empty	true
Staal CBB 10v	Stalen Jeroen de Smet KULeuven 23 maart 2016	Staal CBB 10	VelosPro3874	CBB+2_041	CBB+2_041	CBB_1.fasta	23068.2	1	2	3	5	0.00141	0.127	ISSFGGLYSETYAK	R	K	0.997	4.29	0.541	49.1	25	49.1	0	2	0	0	2	1522.74	1504.4		1833370	100	113	Empty	true
Staal CBB 10v	Stalen Jeroen de Smet KULeuven 23 maart 2016	Staal CBB 10	VelosPro3874	CBB+2_040	CBB+2_040	CBB_1.fasta	23773.7	1	9	14	47	0.0133	0.316	AEHGVEAAESFR	K	N	0.997	3.69	0.528	35.2	25	32.8	0	4	2	0	2	1302.61	1201.18		4873430	70	81	Empty	true
Staal CBB 10v	Stalen Jeroen de Smet KULeuven 23 maart 2016	Staal CBB 10	VelosPro3874	CBB+2_040	CBB+2_040	CBB_1.fasta	23773.7	1	9	14	47	0.0133	0.316	AEIVLAVK	K	G	0.997	2.64	0.562	48.6	25	34.8	0	4	0	0	2	842.535	1367.5		3963890	32	39	Empty	true
Staal CBB 10v	Stalen Jeroen de Smet KULeuven 23 maart 2016	Staal CBB 10	VelosPro3874	CBB+2_040	CBB+2_040	CBB_1.fasta	23773.7	1	9	14	47	0.0133	0.316	DKISTETLK	K	L	0.997	2.49	0.267	27.2	25	17	0	3	0	0	2	1034.57	1134.68		1083350	100	108	Empty	true
Staal CBB 10v	Stalen Jeroen de Smet KULeuven 23 maart 2016	Staal CBB 10	VelosPro3874	CBB+2_040	CBB+2_040	CBB_1.fasta	23773.7	1	9	14	47	0.0133	0.316	IKAEHGVEAAESFR	R	N	0.997	4.23	0.612	81.3	25	74.6	0	3	0	0	2	1543.79	1186.58		471681	68	81	Empty	true
Staal CBB 10v	Stalen Jeroen de Smet KULeuven 23 maart 2016	Staal CBB 10	VelosPro3874	CBB+2_040	CBB+2_040	CBB_1.fasta	23773.7	1	9	14	47	0.0133	0.316	ISTETLK	K	L	0.988	1.82	0.245	22.3	25	10.5	0	4	0	0	2	791.451	1135.48		1080600	102	108	Empty	true
Staal CBB 10v	Stalen Jeroen de Smet KULeuven 23 maart 2016	Staal CBB 10	VelosPro3874	CBB+2_040	CBB+2_040	CBB_1.fasta	23773.7	1	9	14	47	0.0133	0.316	NNISGLLDHAVK	R	T	0.997	4.06	0.6	71.2	25	0	0	6	0	0	2	1281.68	1489.83		4582690	82	93	Empty	true
Staal CBB 10v	Stalen Jeroen de Smet KULeuven 23 maart 2016	Staal CBB 10	VelosPro3874	CBB+2_040	CBB+2_040	CBB_1.fasta	23773.7	1	9	14	47	0.0133	0.316	QAEVINNMGVDVLGPLLDR	R	I	0.997	5.74	0.635	83.1	26.4	72.7	0	15	3	0	2	2053.07	1796.24		7545500	49	67	Empty	true
Staal CBB 10v	Stalen Jeroen de Smet KULeuven 23 maart 2016	Staal CBB 10	VelosPro3874	CBB+2_040	CBB+2_040	CBB_1.fasta	23773.7	1	9	14	47	0.0133	0.316	TIMDVKDK	K	I	0.997	2.42	0.266	30.1	25	19.1	0	2	0	0	2	949.503	1114.32		404458	94	101	Empty	true
Staal CBB 10v	Stalen Jeroen de Smet KULeuven 23 maart 2016	Staal CBB 10	VelosPro3874	CBB+2_040	CBB+2_040	CBB_1.fasta	23773.7	1	9	14	47	0.0133	0.316	TIMDVKDKISTETLK	K	L	0.987	2.2	0.203	11.6	25	11.6	0	0	1	0	2	1721.94	1367.78		212617	94	108	Empty	true
Staal CBB 10v	Stalen Jeroen de Smet KULeuven 23 maart 2016	Staal CBB 10	VelosPro3874	CBB+2_025	CBB+2_025	CBB_1.fasta	31529.8	1	4	4	6	0.00169	0.141	AIQVTGESR	K	R	0.997	2.87	0.462	47.5	25	44	0	2	0	0	2	960.511	1106.54		339946	62	70	Empty	true
Staal CBB 10v	Stalen Jeroen de Smet KULeuven 23 maart 2016	Staal CBB 10	VelosPro3874	CBB+2_025	CBB+2_025	CBB_1.fasta	31529.8	1	4	4	6	0.00169	0.141	QVPQALENVFGK	R	Y	0.997	2.23	0.37	60.7	25	57.1	0	1	0	0	2	1329.72	1583.38		171123	121	132	Empty	true
Staal CBB 10v	Stalen Jeroen de Smet KULeuven 23 maart 2016	Staal CBB 10	VelosPro3874	CBB+2_025	CBB+2_025	CBB_1.fasta	31529.8	1	4	4	6	0.00169	0.141	YNSIDAMISR	K	V	0.989	2.2	0.223	11.4	25	11.4	0	1	0	0	2	1169.56	1455.4		187520	107	116	Empty	true
Staal CBB 10v	Stalen Jeroen de Smet KULeuven 23 maart 2016	Staal CBB 10	VelosPro3874	CBB+2_025	CBB+2_025	CBB_1.fasta	31529.8	1	4	4	6	0.00169	0.141	YTAISAVQDR	K	T	0.997	3.79	0.454	54.1	25	46.6	0	2	0	0	2	1123.57	1248.74		362338	133	142	Empty	true
Staal CBB 10v	Stalen Jeroen de Smet KULeuven 23 maart 2016	Staal CBB 10	VelosPro3874	CBB+2_034	CBB+2_034	CBB_1.fasta	26608.6	1	2	2	3	0.000846	0.0795	DSVGNMSLK	R	A	0.997	2.17	0.416	30	25	19.2	0	1	0	0	2	950.461	1245.77		336977	98	106	Empty	true
Staal CBB 10v	Stalen Jeroen de Smet KULeuven 23 maart 2016	Staal CBB 10	VelosPro3874	CBB+2_034	CBB+2_034	CBB_1.fasta	26608.6	1	2	2	3	0.000846	0.0795	YGVVIPGASR	K	A	0.997	2.83	0.5	32	25	29.9	0	2	0	0	2	1018.57	1360.97		824075	18	27	Empty	true
Staal CBB 10v	Stalen Jeroen de Smet KULeuven 23 maart 2016	Staal CBB 10	VelosPro3874	CBB-3_013	CBB-3_013	CBB_1.fasta	24345.6	1	7	9	11	0.0031	0.329	ALADFTR	K	E	0.988	2.2	0.559	33.5	25	27.1	0	1	0	0	2	793.42	1318.14		404231	174	180	Empty	true
Staal CBB 10v	Stalen Jeroen de Smet KULeuven 23 maart 2016	Staal CBB 10	VelosPro3874	CBB-3_013	CBB-3_013	CBB_1.fasta	24345.6	1	7	9	11	0.0031	0.329	DTLYFAGFEFQGK	R	T	0.997	4.69	0.63	56.4	25	56.4	0	1	0	0	2	1522.72	1718.63		225200	109	121	Empty	true
Staal CBB 10v	Stalen Jeroen de Smet KULeuven 23 maart 2016	Staal CBB 10	VelosPro3874	CBB-3_013	CBB-3_013	CBB_1.fasta	24345.6	1	7	9	11	0.0031	0.329	DVYENTGEFMVFK	K	E	0.997	4.24	0.541	69.7	25	64.5	0	4	0	0	2	1578.71	1597.07		649422	57	69	Empty	true
Staal CBB 10v	Stalen Jeroen de Smet KULeuven 23 maart 2016	Staal CBB 10	VelosPro3874	CBB-3_013	CBB-3_013	CBB_1.fasta	24345.6	1	7	9	11	0.0031	0.329	ELFIEAR	R	N	0.988	1.46	0.253	23.7	25	16.3	0	1	0	0	2	877.478	1413.34		459095	181	187	Empty	true
Staal CBB 10v	Stalen Jeroen de Smet KULeuven 23 maart 2016	Staal CBB 10	VelosPro3874	CBB-3_013	CBB-3_013	CBB_1.fasta	24345.6	1	7	9	11	0.0031	0.329	RDEGFWTQK	R	D	0.99	2.2	0	16.1	25	10.1	0	1	0	0	2	1166.56	1303.51		419099	48	56	Empty	true
Staal CBB 10v	Stalen Jeroen de Smet KULeuven 23 maart 2016	Staal CBB 10	VelosPro3874	CBB-3_013	CBB-3_013	CBB_1.fasta	24345.6	1	7	9	11	0.0031	0.329	TFFSGVSNR	K	S	0.997	2.7	0.471	29.7	25	28	0	1	0	0	2	1014.5	1362.14		491419	122	130	Empty	true
Staal CBB 10v	Stalen Jeroen de Smet KULeuven 23 maart 2016	Staal CBB 10	VelosPro3874	CBB-3_013	CBB-3_013	CBB_1.fasta	24345.6	1	7	9	11	0.0031	0.329	TITYPINVVGNK	K	T	0.997	1.94	0.241	28.6	25	24.5	0	2	0	0	2	1318.74	1453.3		497621	20	31	Empty	true
Staal CBB 10v	Stalen Jeroen de Smet KULeuven 23 maart 2016	Staal CBB 10	VelosPro3874	CBB-3_004	CBB-3_004	CBB_1.fasta	30459.4	1	3	3	5	0.00141	0.19	GTVDPAPSLGIDGDVYYK	R	I	0.997	5.34	0.663	76.4	25	76.4	0	1	0	0	2	1866.91	1508.34		92653.7	79	96	Empty	true
Staal CBB 10v	Stalen Jeroen de Smet KULeuven 23 maart 2016	Staal CBB 10	VelosPro3874	CBB-3_004	CBB-3_004	CBB_1.fasta	30459.4	1	3	3	5	0.00141	0.19	INDTSILQIYIK	K	D	0.997	4.28	0.542	85.5	25	78.2	0	2	0	0	2	1420.8	1656.06		412230	97	108	Empty	true
Staal CBB 10v	Stalen Jeroen de Smet KULeuven 23 maart 2016	Staal CBB 10	VelosPro3874	CBB-3_004	CBB-3_004	CBB_1.fasta	30459.4	1	3	3	5	0.00141	0.19	LSTQPTSNVNVVIIGDTTLSTPFSR	K	L	0.997	4.86	0.629	72.2	25	-2.34	0	2	0	0	2	2648.38	1683.31		92807.2	186	210	Empty	true
Staal CBB 10v	Stalen Jeroen de Smet KULeuven 23 maart 2016	Staal CBB 10	VelosPro3874	CBB+2_012	CBB+2_012	CBB_1.fasta	49158.7	1	3	3	5	0.00141	0.06	GYADSVR	R	N	0.988	1.54	0.549	32.3	25	18.9	0	1	0	0	2	767.368	1090.41		119180	262	268	Empty	true
Staal CBB 10v	Stalen Jeroen de Smet KULeuven 23 maart 2016	Staal CBB 10	VelosPro3874	CBB+2_012	CBB+2_012	CBB_1.fasta	49158.7	1	3	3	5	0.00141	0.06	LSSMSDDANNNR	K	C	0.997	3.8	0.559	76.9	25	76.9	0	2	0	0	2	1323.56	1068.77		167849	288	299	Empty	true
Staal CBB 10v	Stalen Jeroen de Smet KULeuven 23 maart 2016	Staal CBB 10	VelosPro3874	CBB+2_012	CBB+2_012	CBB_1.fasta	49158.7	1	3	3	5	0.00141	0.06	NLSLVPR	R	V	0.988	2.08	0.443	19.4	25	19.4	0	2	0	0	2	798.483	1349.28		939090	269	275	Empty	true
Staal CBB 10v	Stalen Jeroen de Smet KULeuven 23 maart 2016	Staal CBB 10	VelosPro3874	CBB+3_059	CBB+3_059	CBB_1.fasta	21435.1	1	4	6	10	0.00282	0.372	APDGDTYTFQGK	R	Q	0.997	3.95	0.745	85.9	25	81.3	0	3	0	0	2	1299.59	1274.32		1386680	136	147	Empty	true
Staal CBB 10v	Stalen Jeroen de Smet KULeuven 23 maart 2016	Staal CBB 10	VelosPro3874	CBB+3_059	CBB+3_059	CBB_1.fasta	21435.1	1	4	6	10	0.00282	0.372	FDTNPDAVKPR	K	L	0.997	3.51	0.458	70.2	25	59	0	1	1	0	2	1259.64	1162.59		920156	94	104	Empty	true
Staal CBB 10v	Stalen Jeroen de Smet KULeuven 23 maart 2016	Staal CBB 10	VelosPro3874	CBB+3_059	CBB+3_059	CBB_1.fasta	21435.1	1	4	6	10	0.00282	0.372	NGSTYEYDNVPEALVR	K	Q	0.997	4.9	0.647	79	25	73.2	0	4	0	0	2	1826.86	1516.41		1535710	46	61	Empty	true
Staal CBB 10v	Stalen Jeroen de Smet KULeuven 23 maart 2016	Staal CBB 10	VelosPro3874	CBB+3_059	CBB+3_059	CBB_1.fasta	21435.1	1	4	6	10	0.00282	0.372	YNVDTGEWEDALKPDVLQSVEVPVGHEFR	K	A	0.997	6.35	0.699	72.8	27.5	9.96	0	0	1	0	2	3329.6	1668.09		103271	107	135	Empty	true
Staal CBB 10v	Stalen Jeroen de Smet KULeuven 23 maart 2016	Staal CBB 10	VelosPro3874	CBB+3_026	CBB+3_026	CBB_1.fasta	31354.9	1	3	4	10	0.00282	0.155	DGTVDATDDKFENSDALDAK	K	V	0.997	5.6	0.771	73.4	25	73.4	0	5	0	0	2	2126.94	1344.08		487064	228	247	Empty	true
Staal CBB 10v	Stalen Jeroen de Smet KULeuven 23 maart 2016	Staal CBB 10	VelosPro3874	CBB+3_026	CBB+3_026	CBB_1.fasta	31354.9	1	3	4	10	0.00282	0.155	SPVDGVKPVTIK	K	D	0.997	3.48	0.552	72.3	25	65.2	0	2	0	0	2	1239.73	1256.6		436899	216	227	Empty	true
Staal CBB 10v	Stalen Jeroen de Smet KULeuven 23 maart 2016	Staal CBB 10	VelosPro3874	CBB+3_026	CBB+3_026	CBB_1.fasta	31354.9	1	3	4	10	0.00282	0.155	VEDHNNVMDNGK	K	H	0.997	4.46	0.675	64.4	25	64.4	0	2	1	0	2	1371.6	1025.91		1165440	248	259	Empty	true
Staal CBB 10v	Stalen Jeroen de Smet KULeuven 23 maart 2016	Staal CBB 10	VelosPro3874	CBB+3_021	CBB+3_021	CBB_1.fasta	34354.6	1	2	2	3	0.000846	0.0852	IDVQGLESNDLETLSR	R	M	0.997	4.59	0.651	61.7	25	61.7	0	2	0	0	2	1788.9	1554.84		263246	20	35	Empty	true
Staal CBB 10v	Stalen Jeroen de Smet KULeuven 23 maart 2016	Staal CBB 10	VelosPro3874	CBB+3_021	CBB+3_021	CBB_1.fasta	34354.6	1	2	2	3	0.000846	0.0852	MLALAGQAENK	R	G	0.997	3.37	0.377	52.4	25	49.8	0	1	0	0	2	1161.59	1202.03		126382	36	46	Empty	true
Staal CBB 10v	Stalen Jeroen de Smet KULeuven 23 maart 2016	Staal CBB 10	VelosPro3874	CBB+3_012	CBB+3_012	CBB_1.fasta	44096.5	1	9	12	25	0.00705	0.334	AAPTSQLEGVMGR	R	R	0.997	3.85	0.698	59.7	25	59.7	0	4	0	0	2	1316.66	1391.28		1633420	150	162	Empty	true
Staal CBB 10v	Stalen Jeroen de Smet KULeuven 23 maart 2016	Staal CBB 10	VelosPro3874	CBB+3_012	CBB+3_012	CBB_1.fasta	44096.5	1	9	12	25	0.00705	0.334	ALPGAAAVVYDQSK	R	V	0.997	4.12	0.651	50.2	25	50.2	0	4	1	0	2	1389.74	1391.21		2324630	226	239	Empty	true
Staal CBB 10v	Stalen Jeroen de Smet KULeuven 23 maart 2016	Staal CBB 10	VelosPro3874	CBB+3_012	CBB+3_012	CBB_1.fasta	44096.5	1	9	12	25	0.00705	0.334	FVGVLNSTMR	K	V	0.997	3.27	0.495	34	25	22.4	0	2	0	0	2	1123.59	1430.66		580473	311	320	Empty	true
Staal CBB 10v	Stalen Jeroen de Smet KULeuven 23 maart 2016	Staal CBB 10	VelosPro3874	CBB+3_012	CBB+3_012	CBB_1.fasta	44096.5	1	9	12	25	0.00705	0.334	GAANWAVVSPTALTILQSATTSSFAR	R	T	0.997	4.35	0.561	76.8	25	20.2	0	1	0	0	2	2621.36	1851.25		15840.9	272	297	Empty	true
Staal CBB 10v	Stalen Jeroen de Smet KULeuven 23 maart 2016	Staal CBB 10	VelosPro3874	CBB+3_012	CBB+3_012	CBB_1.fasta	44096.5	1	9	12	25	0.00705	0.334	SYTGEINSDNTAPR	K	A	0.997	4.51	0.591	61.8	25	60.4	0	1	0	0	2	1524.69	1236.26		43242.1	136	149	Empty	true
Staal CBB 10v	Stalen Jeroen de Smet KULeuven 23 maart 2016	Staal CBB 10	VelosPro3874	CBB+3_012	CBB+3_012	CBB_1.fasta	44096.5	1	9	12	25	0.00705	0.334	TTEGTFEAPTNVK	R	F	0.997	2.96	0.483	34.7	25	25.7	0	1	0	0	2	1394.68	18.5344		5742.63	298	310	Empty	true
Staal CBB 10v	Stalen Jeroen de Smet KULeuven 23 maart 2016	Staal CBB 10	VelosPro3874	CBB+3_012	CBB+3_012	CBB_1.fasta	44096.5	1	9	12	25	0.00705	0.334	VILPIIR	K	R	0.988	1.24	1	21.5	25	21.5	0	3	0	0	2	823.577	1553.5		1295060	77	83	Empty	true
Staal CBB 10v	Stalen Jeroen de Smet KULeuven 23 maart 2016	Staal CBB 10	VelosPro3874	CBB+3_012	CBB+3_012	CBB_1.fasta	44096.5	1	9	12	25	0.00705	0.334	VQYADNAPGVVAGEEALSPYK	R	I	0.997	4.41	0.717	73.9	25	73.9	0	3	2	0	2	2178.07	1521.42		1326880	112	132	Empty	true
Staal CBB 10v	Stalen Jeroen de Smet KULeuven 23 maart 2016	Staal CBB 10	VelosPro3874	CBB+3_012	CBB+3_012	CBB_1.fasta	44096.5	1	9	12	25	0.00705	0.334	VYVDTYADDSTDVLIGYK	R	G	0.997	6.32	0.665	83.6	25.7	83.6	0	3	0	0	2	2036.97	1604.12		447265	321	338	Empty	true
Staal CBB 10v	Stalen Jeroen de Smet KULeuven 23 maart 2016	Staal CBB 10	VelosPro3874	CBB+3_004	CBB+3_004	CBB_1.fasta	97364.3	1	11	13	22	0.0062	0.158	DSLANLK	K	L	0.988	2.09	0.117	30	25	11.6	0	1	0	0	2	760.42	1224.63		266988	173	179	Empty	true
Staal CBB 10v	Stalen Jeroen de Smet KULeuven 23 maart 2016	Staal CBB 10	VelosPro3874	CBB+3_004	CBB+3_004	CBB_1.fasta	97364.3	1	11	13	22	0.0062	0.158	GVVYQMFMDIVK	K	I	0.997	3.78	0.531	51.3	25	49.4	0	4	0	0	2	1461.71	1649.13		587845	778	789	Empty	true
Staal CBB 10v	Stalen Jeroen de Smet KULeuven 23 maart 2016	Staal CBB 10	VelosPro3874	CBB+3_004	CBB+3_004	CBB_1.fasta	97364.3	1	11	13	22	0.0062	0.158	IEGTPILSGR	K	L	0.997	2.93	0.448	55.9	25	47.5	0	2	0	0	2	1042.59	1345.21		1079880	790	799	Empty	true
Staal CBB 10v	Stalen Jeroen de Smet KULeuven 23 maart 2016	Staal CBB 10	VelosPro3874	CBB+3_004	CBB+3_004	CBB_1.fasta	97364.3	1	11	13	22	0.0062	0.158	LQSDDAIK	R	F	0.997	2.88	0.336	34.5	25	12.5	0	2	0	0	2	890.447	1073.43		518961	800	807	Empty	true
Staal CBB 10v	Stalen Jeroen de Smet KULeuven 23 maart 2016	Staal CBB 10	VelosPro3874	CBB+3_004	CBB+3_004	CBB_1.fasta	97364.3	1	11	13	22	0.0062	0.158	QNELSETGYDEQAK	R	A	0.997	3.98	0.518	58.9	25	57.4	0	2	0	0	2	1611.71	1212.9		165885	104	117	Empty	true
Staal CBB 10v	Stalen Jeroen de Smet KULeuven 23 maart 2016	Staal CBB 10	VelosPro3874	CBB+3_004	CBB+3_004	CBB_1.fasta	97364.3	1	11	13	22	0.0062	0.158	TVEEIANTMSR	R	V	0.997	3.28	0.447	39	25	23	0	3	0	0	2	1250.6	1167.58		443693	221	231	Empty	true
Staal CBB 10v	Stalen Jeroen de Smet KULeuven 23 maart 2016	Staal CBB 10	VelosPro3874	CBB+3_004	CBB+3_004	CBB_1.fasta	97364.3	1	11	13	22	0.0062	0.158	VDTDTVFNELPQSLQK	K	R	0.997	4.98	0.533	58.1	25	55	0	1	0	0	2	1833.92	1589.09		275542	152	167	Empty	true
Staal CBB 10v	Stalen Jeroen de Smet KULeuven 23 maart 2016	Staal CBB 10	VelosPro3874	CBB+3_004	CBB+3_004	CBB_1.fasta	97364.3	1	11	13	22	0.0062	0.158	VFVVANDEVLQQATPEK	K	F	0.997	5.62	0.636	91	25	84.9	0	2	0	0	2	1886.99	1486.92		2139500	818	834	Empty	true
Staal CBB 10v	Stalen Jeroen de Smet KULeuven 23 maart 2016	Staal CBB 10	VelosPro3874	CBB+3_004	CBB+3_004	CBB_1.fasta	97364.3	1	11	13	22	0.0062	0.158	YINSISTVK	K	V	0.997	2.87	0.451	25.1	25	15.7	0	1	0	0	2	1024.57	1242.52		259653	143	151	Empty	true
Staal CBB 10v	Stalen Jeroen de Smet KULeuven 23 maart 2016	Staal CBB 10	VelosPro3874	CBB+3_004	CBB+3_004	CBB_1.fasta	97364.3	1	11	13	22	0.0062	0.158	YNASVLSQPALK	K	K	0.997	3.79	0.356	59.7	25	26.1	0	2	0	0	2	1290.71	1362.84		304998	130	141	Empty	true
Staal CBB 10v	Stalen Jeroen de Smet KULeuven 23 maart 2016	Staal CBB 10	VelosPro3874	CBB+3_004	CBB+3_004	CBB_1.fasta	97364.3	1	11	13	22	0.0062	0.158	YWSDEEGSPQSQFQFLLVK	K	-	0.997	5.87	0.699	72	25	72	0	2	0	0	2	2288.09	1728.82		142247	838	856	Empty	true
Staal CBB 10v	Stalen Jeroen de Smet KULeuven 23 maart 2016	Staal CBB 10	VelosPro3874	CBB+2_106	CBB+2_106	CBB_1.fasta	14796.6	1	2	2	2	0.000564	0.141	HQEEAIQNLR	K	A	0.997	2.72	0.243	40.3	25	40.3	0	1	0	0	2	1237.63	1157.61		96410.1	77	86	Empty	true
Staal CBB 10v	Stalen Jeroen de Smet KULeuven 23 maart 2016	Staal CBB 10	VelosPro3874	CBB+2_106	CBB+2_106	CBB_1.fasta	14796.6	1	2	2	2	0.000564	0.141	TFQVTDPK	R	R	0.997	3	0.317	43.2	25	29	0	1	0	0	2	935.483	1219.44		258749	59	66	Empty	true
Staal CBB 10v	Stalen Jeroen de Smet KULeuven 23 maart 2016	Staal CBB 10	VelosPro3874	CBB-3_010	CBB-3_010	CBB_1.fasta	22217.2	1	2	2	3	0.000846	0.144	SINVFDLISADGATLYPFVK	R	I	0.997	2.27	0.436	41.5	25	41.5	0	1	0	0	2	2170.14	1939.33		56661.5	45	64	Empty	true
Staal CBB 10v	Stalen Jeroen de Smet KULeuven 23 maart 2016	Staal CBB 10	VelosPro3874	CBB-3_010	CBB-3_010	CBB_1.fasta	22217.2	1	2	2	3	0.000846	0.144	VVLQDGSVVFLK	K	D	0.997	3.67	0.514	55	25	49.8	0	2	0	0	2	1303.76	1538.79		392859	116	127	Empty	true
Staal CBB 11v	Stalen Jeroen de Smet KULeuven 23 maart 2016	Staal CBB 11	VelosPro3875	CBB-3_010	CBB-3_010	CBB_1.fasta	22217.2	1	4	5	8	0.00249	0.243	NKSPFGVDGINVDAAVLSDGTK	R	L	0.997	4.51	0.589	52.4	26.9	52.4	0	0	2	0	2	2204.12	1575.57		393809	13	34	Empty	true
Staal CBB 11v	Stalen Jeroen de Smet KULeuven 23 maart 2016	Staal CBB 11	VelosPro3875	CBB-3_010	CBB-3_010	CBB_1.fasta	22217.2	1	4	5	8	0.00249	0.243	SINVFDLISADGATLYPFVK	R	I	0.997	3.45	0.635	31.8	25	31.8	0	3	0	0	2	2170.14	1933.44		102965	45	64	Empty	true
Staal CBB 11v	Stalen Jeroen de Smet KULeuven 23 maart 2016	Staal CBB 11	VelosPro3875	CBB-3_010	CBB-3_010	CBB_1.fasta	22217.2	1	4	5	8	0.00249	0.243	SPFGVDGINVDAAVLSDGTK	K	L	0.997	7.48	0.633	75.3	25	69.9	0	2	0	0	2	1961.98	1660.9		429381	15	34	Empty	true
Staal CBB 11v	Stalen Jeroen de Smet KULeuven 23 maart 2016	Staal CBB 11	VelosPro3875	CBB-3_010	CBB-3_010	CBB_1.fasta	22217.2	1	4	5	8	0.00249	0.243	VVLQDGSVVFLK	K	D	0.997	3.23	0.56	66.4	25	58.9	0	1	0	0	2	1303.76	1539.58		233243	116	127	Empty	true
Staal CBB 11v	Stalen Jeroen de Smet KULeuven 23 maart 2016	Staal CBB 11	VelosPro3875	CBB+2_012	CBB+2_012	CBB_1.fasta	49158.7	1	7	8	13	0.00405	0.199	GYADSVR	R	N	0.988	1.59	0.627	35.8	25	33.6	0	1	0	0	2	767.368	1091.18		181472	262	268	Empty	true
Staal CBB 11v	Stalen Jeroen de Smet KULeuven 23 maart 2016	Staal CBB 11	VelosPro3875	CBB+2_012	CBB+2_012	CBB_1.fasta	49158.7	1	7	8	13	0.00405	0.199	LLSDLEISGK	R	V	0.997	3.11	0.525	51.9	25	37.4	0	2	0	0	2	1074.6	1448.61		773529	227	236	Empty	true
Staal CBB 11v	Stalen Jeroen de Smet KULeuven 23 maart 2016	Staal CBB 11	VelosPro3875	CBB+2_012	CBB+2_012	CBB_1.fasta	49158.7	1	7	8	13	0.00405	0.199	LPAYLNTAQSNITGEYEPK	K	D	0.997	5.71	0.579	75	25.1	69.1	0	2	0	0	2	2109.05	1501.28		65895.4	313	331	Empty	true
Staal CBB 11v	Stalen Jeroen de Smet KULeuven 23 maart 2016	Staal CBB 11	VelosPro3875	CBB+2_012	CBB+2_012	CBB_1.fasta	49158.7	1	7	8	13	0.00405	0.199	LSSMSDDANNNR	K	C	0.997	4.36	0.641	74.2	25	74.2	0	4	0	0	2	1323.56	1071.2		309201	288	299	Empty	true
Staal CBB 11v	Stalen Jeroen de Smet KULeuven 23 maart 2016	Staal CBB 11	VelosPro3875	CBB+2_012	CBB+2_012	CBB_1.fasta	49158.7	1	7	8	13	0.00405	0.199	NLSLVPR	R	V	0.988	1.84	0.509	29.8	25	29.8	0	1	0	0	2	798.483	1354.88		876945	269	275	Empty	true
Staal CBB 11v	Stalen Jeroen de Smet KULeuven 23 maart 2016	Staal CBB 11	VelosPro3875	CBB+2_012	CBB+2_012	CBB_1.fasta	49158.7	1	7	8	13	0.00405	0.199	STSNQYGYGFTIYDFGSGNLPK	K	K	0.997	4.58	0.696	52.3	25	52.3	0	2	0	0	2	2416.11	1689.07		186063	91	112	Empty	true
Staal CBB 11v	Stalen Jeroen de Smet KULeuven 23 maart 2016	Staal CBB 11	VelosPro3875	CBB+2_012	CBB+2_012	CBB_1.fasta	49158.7	1	7	8	13	0.00405	0.199	TMQYIQSIK	K	D	0.997	2.62	0.36	31.2	25	19	0	1	0	0	2	1111.58	1364.9		255695	243	251	Empty	true
Staal CBB 11v	Stalen Jeroen de Smet KULeuven 23 maart 2016	Staal CBB 11	VelosPro3875	CBB+3_059	CBB+3_059	CBB_1.fasta	21435.1	1	2	2	4	0.00125	0.153	APDGDTYTFQGK	R	Q	0.997	4.01	0.625	78.7	25	75.5	0	2	0	0	2	1299.59	1263.44		193929	136	147	Empty	true
Staal CBB 11v	Stalen Jeroen de Smet KULeuven 23 maart 2016	Staal CBB 11	VelosPro3875	CBB+3_059	CBB+3_059	CBB_1.fasta	21435.1	1	2	2	4	0.00125	0.153	NGSTYEYDNVPEALVR	K	Q	0.997	4.34	0.575	50.1	25	50.1	0	2	0	0	2	1826.86	1493.47		126877	46	61	Empty	true
Staal CBB 11v	Stalen Jeroen de Smet KULeuven 23 maart 2016	Staal CBB 11	VelosPro3875	CBB+3_026	CBB+3_026	CBB_1.fasta	31354.9	1	2	2	4	0.00125	0.113	DGTVDATDDKFENSDALDAK	K	V	0.997	7.01	0.646	80.8	25.7	80.8	0	1	0	0	2	2127.92	1342.25		34908.8	228	247	Empty	true
Staal CBB 11v	Stalen Jeroen de Smet KULeuven 23 maart 2016	Staal CBB 11	VelosPro3875	CBB+3_026	CBB+3_026	CBB_1.fasta	31354.9	1	2	2	4	0.00125	0.113	SPVDGVKPVTIK	K	D	0.997	3.65	0.707	55.7	25	54.4	0	3	0	0	2	1239.73	1249.08		1279390	216	227	Empty	true
Staal CBB 11v	Stalen Jeroen de Smet KULeuven 23 maart 2016	Staal CBB 11	VelosPro3875	CBB+3_021	CBB+3_021	CBB_1.fasta	34354.6	1	3	3	3	0.000935	0.107	GNAFYWK	K	R	0.988	2.27	0.433	27.4	25	16.3	0	1	0	0	2	885.425	1436.33		257964	241	247	Empty	true
Staal CBB 11v	Stalen Jeroen de Smet KULeuven 23 maart 2016	Staal CBB 11	VelosPro3875	CBB+3_021	CBB+3_021	CBB_1.fasta	34354.6	1	3	3	3	0.000935	0.107	IDVQGLESNDLETLSR	R	M	0.997	5	0.476	72.6	25	70.4	0	1	0	0	2	1788.9	1557.12		83161.3	20	35	Empty	true
Staal CBB 11v	Stalen Jeroen de Smet KULeuven 23 maart 2016	Staal CBB 11	VelosPro3875	CBB+3_021	CBB+3_021	CBB_1.fasta	34354.6	1	3	3	3	0.000935	0.107	TEFECVQDGQK	R	Q	0.997	3.7	0.448	45.3	25	40.3	0	1	0	0	2	1340.58	1203.79		96586.4	215	225	Empty	true
Staal CBB 11v	Stalen Jeroen de Smet KULeuven 23 maart 2016	Staal CBB 11	VelosPro3875	CBB-3_013	CBB-3_013	CBB_1.fasta	24345.6	1	5	6	9	0.00281	0.254	AAIDAAETYEDIR	K	A	0.997	4.75	0.665	69.5	25	68.1	0	2	0	0	2	1437.69	1428.35		688939	191	203	Orange	true
Staal CBB 11v	Stalen Jeroen de Smet KULeuven 23 maart 2016	Staal CBB 11	VelosPro3875	CBB-3_013	CBB-3_013	CBB_1.fasta	24345.6	1	5	6	9	0.00281	0.254	DVYENTGEFMVFK	K	E	0.997	4.59	0.548	69.7	25	68.3	0	2	0	0	2	1578.71	1594.03		200937	57	69	Orange	true
Staal CBB 11v	Stalen Jeroen de Smet KULeuven 23 maart 2016	Staal CBB 11	VelosPro3875	CBB-3_013	CBB-3_013	CBB_1.fasta	24345.6	1	5	6	9	0.00281	0.254	RDEGFWTQK	R	D	0.987	3.04	0.173	22.3	25	7.28	0	1	0	0	2	1166.56	1308.3		255837	48	56	Orange	true
Staal CBB 11v	Stalen Jeroen de Smet KULeuven 23 maart 2016	Staal CBB 11	VelosPro3875	CBB-3_013	CBB-3_013	CBB_1.fasta	24345.6	1	5	6	9	0.00281	0.254	TFFSGVSNR	K	S	0.997	3.32	0.556	37.8	25	31.5	0	2	0	0	2	1014.5	1364.38		774703	122	130	Orange	true
Staal CBB 11v	Stalen Jeroen de Smet KULeuven 23 maart 2016	Staal CBB 11	VelosPro3875	CBB-3_013	CBB-3_013	CBB_1.fasta	24345.6	1	5	6	9	0.00281	0.254	TGNTYGDISK	K	L	0.997	3.64	0.576	72	25	61.6	0	2	0	0	2	1055.5	1140.16		475340	32	41	Orange	true
Staal CBB 11v	Stalen Jeroen de Smet KULeuven 23 maart 2016	Staal CBB 11	VelosPro3875	CBB+3_016	CBB+3_016	CBB_1.fasta	40381.4	0.999	1	1	1	0.000312	0.0408	IDASINGLNAGETTR	R	T	0.997	3.93	0.297	37.6	25	30.5	0	1	0	0	2	1531.77	1343.61		62345.1	337	351	Empty	true
Staal CBB 11v	Stalen Jeroen de Smet KULeuven 23 maart 2016	Staal CBB 11	VelosPro3875	CBB+3_014	CBB+3_014	CBB_1.fasta	43138.3	1	3	3	3	0.000935	0.0926	LIQEAWNEEK	K	A	0.997	2.98	0.239	39.4	25	29.9	0	1	0	0	2	1259.63	1332.4		91155.7	24	33	Empty	true
Staal CBB 11v	Stalen Jeroen de Smet KULeuven 23 maart 2016	Staal CBB 11	VelosPro3875	CBB+3_014	CBB+3_014	CBB_1.fasta	43138.3	1	3	3	3	0.000935	0.0926	TLGNFSDFANTVLAEEVK	K	Q	0.997	5.54	0.517	68.4	25	66.4	0	1	0	0	2	1954.98	1770.09		115111	91	108	Empty	true
Staal CBB 11v	Stalen Jeroen de Smet KULeuven 23 maart 2016	Staal CBB 11	VelosPro3875	CBB+3_014	CBB+3_014	CBB_1.fasta	43138.3	1	3	3	3	0.000935	0.0926	YQEDLAK	R	L	0.988	1.89	0.357	22.4	25	22.4	0	1	0	0	2	866.426	1108.48		207276	48	54	Empty	true
Staal CBB 11v	Stalen Jeroen de Smet KULeuven 23 maart 2016	Staal CBB 11	VelosPro3875	CBB+3_012	CBB+3_012	CBB_1.fasta	44096.5	1	9	13	34	0.0106	0.351	AAPTSQLEGVMGR	R	R	0.997	3.83	0.744	77.9	25	77.9	0	4	0	0	2	1316.66	1389.41		2701570	150	162	Empty	true
Staal CBB 11v	Stalen Jeroen de Smet KULeuven 23 maart 2016	Staal CBB 11	VelosPro3875	CBB+3_012	CBB+3_012	CBB_1.fasta	44096.5	1	9	13	34	0.0106	0.351	FVGVLNSTMR	K	V	0.997	3.11	0.546	45.1	25	45.1	0	3	0	0	2	1139.59	1330.23		693368	311	320	Empty	true
Staal CBB 11v	Stalen Jeroen de Smet KULeuven 23 maart 2016	Staal CBB 11	VelosPro3875	CBB+3_012	CBB+3_012	CBB_1.fasta	44096.5	1	9	13	34	0.0106	0.351	GAANWAVVSPTALTILQSATTSSFAR	R	T	0.997	4.37	0.657	27.1	25	-9.55	0	3	0	0	2	2621.36	1844.73		138836	272	297	Empty	true
Staal CBB 11v	Stalen Jeroen de Smet KULeuven 23 maart 2016	Staal CBB 11	VelosPro3875	CBB+3_012	CBB+3_012	CBB_1.fasta	44096.5	1	9	13	34	0.0106	0.351	SYTGEINSDNTAPR	K	A	0.997	4.72	0.712	66.9	25	66.9	0	5	0	0	2	1524.69	1207.96		3245630	136	149	Empty	true
Staal CBB 11v	Stalen Jeroen de Smet KULeuven 23 maart 2016	Staal CBB 11	VelosPro3875	CBB+3_012	CBB+3_012	CBB_1.fasta	44096.5	1	9	13	34	0.0106	0.351	TTEGTFEAPTNVK	R	F	0.997	4.38	0.65	64.1	25	56.3	0	4	0	0	2	1394.68	1263.23		2257510	298	310	Empty	true
Staal CBB 11v	Stalen Jeroen de Smet KULeuven 23 maart 2016	Staal CBB 11	VelosPro3875	CBB+3_012	CBB+3_012	CBB_1.fasta	44096.5	1	9	13	34	0.0106	0.351	VILPIIR	K	R	0.988	1.5	1	31.3	25	31.3	0	4	0	0	2	823.577	1537.96		2413460	77	83	Empty	true
Staal CBB 11v	Stalen Jeroen de Smet KULeuven 23 maart 2016	Staal CBB 11	VelosPro3875	CBB+3_012	CBB+3_012	CBB_1.fasta	44096.5	1	9	13	34	0.0106	0.351	VQYADNAPGVVAGEEALSPYK	R	I	0.997	4.39	0.634	45.8	26.9	41.5	0	3	2	0	2	2178.07	1527.36		3143090	112	132	Empty	true
Staal CBB 11v	Stalen Jeroen de Smet KULeuven 23 maart 2016	Staal CBB 11	VelosPro3875	CBB+3_012	CBB+3_012	CBB_1.fasta	44096.5	1	9	13	34	0.0106	0.351	VTGVATFVGDEHAALATLINR	K	Q	0.997	4.48	0.55	90.3	25	90.3	0	2	0	0	2	2155.15	1703.48		146632	240	260	Empty	true
Staal CBB 11v	Stalen Jeroen de Smet KULeuven 23 maart 2016	Staal CBB 11	VelosPro3875	CBB+3_012	CBB+3_012	CBB_1.fasta	44096.5	1	9	13	34	0.0106	0.351	VYVDTYADDSTDVLIGYK	R	G	0.997	6.27	0.687	103	26	103	0	4	0	0	2	2036.97	1684.29		233925	321	338	Empty	true
Staal CBB 11v	Stalen Jeroen de Smet KULeuven 23 maart 2016	Staal CBB 11	VelosPro3875	CBB+3_004	CBB+3_004	CBB_1.fasta	97364.3	1	8	8	13	0.00405	0.133	GVVYQMFMDIVK	K	I	0.997	4.13	0.587	54.2	25	48.2	0	2	0	0	2	1429.72	1837.5		346782	778	789	Empty	true
Staal CBB 11v	Stalen Jeroen de Smet KULeuven 23 maart 2016	Staal CBB 11	VelosPro3875	CBB+3_004	CBB+3_004	CBB_1.fasta	97364.3	1	8	8	13	0.00405	0.133	IEGTPILSGR	K	L	0.997	2.82	0.466	52	25	43.5	0	2	0	0	2	1042.59	1331.78		762611	790	799	Empty	true
Staal CBB 11v	Stalen Jeroen de Smet KULeuven 23 maart 2016	Staal CBB 11	VelosPro3875	CBB+3_004	CBB+3_004	CBB_1.fasta	97364.3	1	8	8	13	0.00405	0.133	NWLNQNPDEITGSK	K	T	0.997	4.07	0.599	42.9	25	42.9	0	1	0	0	2	1615.77	1464.48		55371.1	292	305	Empty	true
Staal CBB 11v	Stalen Jeroen de Smet KULeuven 23 maart 2016	Staal CBB 11	VelosPro3875	CBB+3_004	CBB+3_004	CBB_1.fasta	97364.3	1	8	8	13	0.00405	0.133	QNELSETGYDEQAK	R	A	0.997	3.6	0.445	50	25	41.4	0	2	0	0	2	1611.71	1216.37		107431	104	117	Empty	true
Staal CBB 11v	Stalen Jeroen de Smet KULeuven 23 maart 2016	Staal CBB 11	VelosPro3875	CBB+3_004	CBB+3_004	CBB_1.fasta	97364.3	1	8	8	13	0.00405	0.133	VDTDTVFNELPQSLQK	K	R	0.997	4.97	0.58	49	25	49	0	1	0	0	2	1833.92	1580.24		137086	152	167	Empty	true
Staal CBB 11v	Stalen Jeroen de Smet KULeuven 23 maart 2016	Staal CBB 11	VelosPro3875	CBB+3_004	CBB+3_004	CBB_1.fasta	97364.3	1	8	8	13	0.00405	0.133	VFVVANDEVLQQATPEK	K	F	0.997	5.87	0.503	67.6	25	57.8	0	2	0	0	2	1886.99	1486.15		160785	818	834	Empty	true
Staal CBB 11v	Stalen Jeroen de Smet KULeuven 23 maart 2016	Staal CBB 11	VelosPro3875	CBB+3_004	CBB+3_004	CBB_1.fasta	97364.3	1	8	8	13	0.00405	0.133	YNASVLSQPALK	K	K	0.997	2.96	0.247	68.1	25	34.7	0	2	0	0	2	1290.71	1361.57		248143	130	141	Empty	true
Staal CBB 11v	Stalen Jeroen de Smet KULeuven 23 maart 2016	Staal CBB 11	VelosPro3875	CBB+3_004	CBB+3_004	CBB_1.fasta	97364.3	1	8	8	13	0.00405	0.133	YWSDEEGSPQSQFQFLLVK	K	-	0.997	4.35	0.627	45.3	25	45.3	0	1	0	0	2	2288.09	1732.13		63586.7	838	856	Empty	true
Staal CBB 11v	Stalen Jeroen de Smet KULeuven 23 maart 2016	Staal CBB 11	VelosPro3875	CBB-1_034	CBB-1_034	CBB_1.fasta	12908.5	1	2	2	5	0.00156	0.22	QTWYLDYNLPQSIIK	K	A	0.997	3.8	0.527	51	25	49.8	0	1	0	0	2	1881.97	1711.44		109663	21	35	Empty	true
Staal CBB 11v	Stalen Jeroen de Smet KULeuven 23 maart 2016	Staal CBB 11	VelosPro3875	CBB-1_034	CBB-1_034	CBB_1.fasta	12908.5	1	2	2	5	0.00156	0.22	VITVPTLQR	K	V	0.997	2.12	0.478	28.8	25	24.8	0	4	0	0	2	1026.63	1411.72		685195	89	97	Empty	true
Staal CBB 11v	Stalen Jeroen de Smet KULeuven 23 maart 2016	Staal CBB 11	VelosPro3875	CBB-1_008	CBB-1_008	CBB_1.fasta	23284.3	1	6	7	20	0.00624	0.261	AGTLADNSFGITYIVER	K	Q	0.997	5.62	0.677	78	25	78	0	5	0	0	2	1826.93	1657.86		6226760	142	158	Empty	true
Staal CBB 11v	Stalen Jeroen de Smet KULeuven 23 maart 2016	Staal CBB 11	VelosPro3875	CBB-1_008	CBB-1_008	CBB_1.fasta	23284.3	1	6	7	20	0.00624	0.261	DGTPAAAAAVAIK	K	V	0.997	2.54	0.63	53.7	25	46.5	0	3	0	0	2	1155.64	1319.19		1808610	197	209	Empty	true
Staal CBB 11v	Stalen Jeroen de Smet KULeuven 23 maart 2016	Staal CBB 11	VelosPro3875	CBB-1_008	CBB-1_008	CBB_1.fasta	23284.3	1	6	7	20	0.00624	0.261	KDGTPAAAAAVAIK	K	V	0.997	3.6	0.404	50.2	25	34.9	0	2	0	0	2	1283.73	1208.89		168089	196	209	Empty	true
Staal CBB 11v	Stalen Jeroen de Smet KULeuven 23 maart 2016	Staal CBB 11	VelosPro3875	CBB-1_008	CBB-1_008	CBB_1.fasta	23284.3	1	6	7	20	0.00624	0.261	NQFIIAQALAQR	K	A	0.997	4.19	0.488	67	25	55.3	0	6	0	0	2	1372.77	1602.13		2251000	98	109	Empty	true
Staal CBB 11v	Stalen Jeroen de Smet KULeuven 23 maart 2016	Staal CBB 11	VelosPro3875	CBB-1_008	CBB-1_008	CBB_1.fasta	23284.3	1	6	7	20	0.00624	0.261	NYGMSANSR	R	E	0.997	2.48	0.663	45.1	25	45.1	0	2	0	0	2	999.431	1100.26		360390	41	49	Empty	true
Staal CBB 11v	Stalen Jeroen de Smet KULeuven 23 maart 2016	Staal CBB 11	VelosPro3875	CBB-1_008	CBB-1_008	CBB_1.fasta	23284.3	1	6	7	20	0.00624	0.261	SAAEKNQFIIAQALAQR	K	A	0.997	4.13	0.392	27.8	25	18.3	0	0	2	0	2	1859.01	1508.97		599721	93	109	Empty	true
Staal CBB 11v	Stalen Jeroen de Smet KULeuven 23 maart 2016	Staal CBB 11	VelosPro3875	CBB-1_007	CBB-1_007	CBB_1.fasta	22540.5	1	5	7	14	0.00437	0.338	ANVFDKDLTTFQGVPAGSIDEGR	R	L	0.997	4.05	0.602	41.7	25.4	41.3	0	0	3	0	2	2437.2	1565.43		863924	151	173	Empty	true
Staal CBB 11v	Stalen Jeroen de Smet KULeuven 23 maart 2016	Staal CBB 11	VelosPro3875	CBB-1_007	CBB-1_007	CBB_1.fasta	22540.5	1	5	7	14	0.00437	0.338	AVVLSTSLTAQGVAVAGFK	R	N	0.997	6.26	0.772	87.4	25	87.4	0	1	0	0	2	1819.03	1601.66		152034	108	126	Empty	true
Staal CBB 11v	Stalen Jeroen de Smet KULeuven 23 maart 2016	Staal CBB 11	VelosPro3875	CBB-1_007	CBB-1_007	CBB_1.fasta	22540.5	1	5	7	14	0.00437	0.338	DLTTFQGVPAGSIDEGR	K	L	0.997	4.47	0.455	34.5	25	8.63	0	4	0	0	2	1763.85	1497.23		447660	157	173	Empty	true
Staal CBB 11v	Stalen Jeroen de Smet KULeuven 23 maart 2016	Staal CBB 11	VelosPro3875	CBB-1_007	CBB-1_007	CBB_1.fasta	22540.5	1	5	7	14	0.00437	0.338	NAPAGVSAAASVASANVITFLVER	K	A	0.997	4.35	0.671	61	25	61	0	1	3	0	2	2315.24	1886		580321	127	150	Empty	true
Staal CBB 11v	Stalen Jeroen de Smet KULeuven 23 maart 2016	Staal CBB 11	VelosPro3875	CBB-1_007	CBB-1_007	CBB_1.fasta	22540.5	1	5	7	14	0.00437	0.338	VIDIVQQR	R	A	0.997	3.16	0.596	41.2	25	37.5	0	2	0	0	2	970.568	1291.29		619979	100	107	Empty	true
Staal CBB 11v	Stalen Jeroen de Smet KULeuven 23 maart 2016	Staal CBB 11	VelosPro3875	CBB+2_092	CBB+2_092	CBB_1.fasta	15554.2	0.999	1	2	4	0.00125	0.154	ELSGMIADGSVQDLSTLTSDLK	K	N	0.997	5.91	0.759	94.4	25	94.4	0	4	0	0	2	2280.13	1711.14		1989120	50	71	Orange	true
Staal CBB 11v	Stalen Jeroen de Smet KULeuven 23 maart 2016	Staal CBB 11	VelosPro3875	CBB+1_023	CBB+1_023	CBB_1.fasta	17834.7	1	3	6	9	0.00281	0.263	GLPEYVDDFIEGMMAER	K	G	0.997	5.11	0.713	57.4	25	57.4	0	5	0	0	2	1971.88	1984.97		492898	70	86	Empty	true
Staal CBB 11v	Stalen Jeroen de Smet KULeuven 23 maart 2016	Staal CBB 11	VelosPro3875	CBB+1_023	CBB+1_023	CBB_1.fasta	17834.7	1	3	6	9	0.00281	0.263	HMELDEFYK	K	G	0.997	3.34	0.507	40.1	25	39.2	0	2	0	0	2	1211.54	1424.14		550937	61	69	Empty	true
Staal CBB 11v	Stalen Jeroen de Smet KULeuven 23 maart 2016	Staal CBB 11	VelosPro3875	CBB+1_023	CBB+1_023	CBB_1.fasta	17834.7	1	3	6	9	0.00281	0.263	LEDIISFVDSILYK	K	L	0.997	3.36	0.641	95.1	25	83.6	0	2	0	0	2	1654.89	2067.77		88019.3	134	147	Empty	true
Staal CBB 11v	Stalen Jeroen de Smet KULeuven 23 maart 2016	Staal CBB 11	VelosPro3875	CBB+2_087	CBB+2_087	CBB_1.fasta	16766.1	1	7	7	12	0.00374	0.604	CHMSIVYKPK	K	D	0.997	3.95	0.418	36.7	25	31.3	0	0	1	0	2	1262.64	1151.53		182032	109	118	Empty	true
Staal CBB 11v	Stalen Jeroen de Smet KULeuven 23 maart 2016	Staal CBB 11	VelosPro3875	CBB+2_087	CBB+2_087	CBB_1.fasta	16766.1	1	7	7	12	0.00374	0.604	DTDEDLINLIYNLGVLPEELIFGDEHLGK	K	T	0.997	5.38	0.601	64.6	28.5	0	0	0	1	0	2	3285.64	2228.3		13081	119	147	Empty	true
Staal CBB 11v	Stalen Jeroen de Smet KULeuven 23 maart 2016	Staal CBB 11	VelosPro3875	CBB+2_087	CBB+2_087	CBB_1.fasta	16766.1	1	7	7	12	0.00374	0.604	ELQNAGFK	K	H	0.98	0	0	44.2	25	30.6	0	2	0	0	2	906.468	1178.9		324015	94	101	Empty	true
Staal CBB 11v	Stalen Jeroen de Smet KULeuven 23 maart 2016	Staal CBB 11	VelosPro3875	CBB+2_087	CBB+2_087	CBB_1.fasta	16766.1	1	7	7	12	0.00374	0.604	GFVGLSLDK	K	D	0.997	2.44	0.407	48.4	25	36.5	0	1	0	0	2	935.52	1485.2		250389	6	14	Empty	true
Staal CBB 11v	Stalen Jeroen de Smet KULeuven 23 maart 2016	Staal CBB 11	VelosPro3875	CBB+2_087	CBB+2_087	CBB_1.fasta	16766.1	1	7	7	12	0.00374	0.604	LAGIDCLTPSK	K	F	0.997	3.5	0.511	46.6	25	42.9	0	3	0	0	2	1174.61	1366.51		764584	26	36	Empty	true
Staal CBB 11v	Stalen Jeroen de Smet KULeuven 23 maart 2016	Staal CBB 11	VelosPro3875	CBB+2_087	CBB+2_087	CBB_1.fasta	16766.1	1	7	7	12	0.00374	0.604	LGKPGGEWEAIALLLDSPEIEK	R	R	0.997	5.29	0.691	31.5	25	30.6	0	0	3	0	2	2365.27	1854.01		604375	69	90	Empty	true
Staal CBB 11v	Stalen Jeroen de Smet KULeuven 23 maart 2016	Staal CBB 11	VelosPro3875	CBB+2_087	CBB+2_087	CBB_1.fasta	16766.1	1	7	7	12	0.00374	0.604	LGKPGGEWEAIALLLDSPEIEKR	R	H	0.997	3.51	0.558	29.1	25	28.5	0	0	1	0	2	2522.35	1765.38		167248	69	91	Empty	true
Staal CBB 11v	Stalen Jeroen de Smet KULeuven 23 maart 2016	Staal CBB 11	VelosPro3875	CBB+2_083	CBB+2_083	CBB_1.fasta	17301.1	1	4	4	4	0.00125	0.331	FALPMDVDIK	K	V	0.98	0	0	30.4	25	14	0	1	0	0	2	1164.6	1519.73		195917	106	115	Empty	true
Staal CBB 11v	Stalen Jeroen de Smet KULeuven 23 maart 2016	Staal CBB 11	VelosPro3875	CBB+2_083	CBB+2_083	CBB_1.fasta	17301.1	1	4	4	4	0.00125	0.331	FNSVTSER	K	N	0.997	2.69	0.254	45.2	25	14.4	0	1	0	0	2	939.453	1098.22		143833	135	142	Empty	true
Staal CBB 11v	Stalen Jeroen de Smet KULeuven 23 maart 2016	Staal CBB 11	VelosPro3875	CBB+2_083	CBB+2_083	CBB_1.fasta	17301.1	1	4	4	4	0.00125	0.331	TPPIVNNEFTGAMNLSR	K	L	0.997	5.15	0.537	50.7	25.1	-37.1	0	1	0	0	2	1861.91	1549.91		56560	42	58	Empty	true
Staal CBB 11v	Stalen Jeroen de Smet KULeuven 23 maart 2016	Staal CBB 11	VelosPro3875	CBB+2_083	CBB+2_083	CBB_1.fasta	17301.1	1	4	4	4	0.00125	0.331	VNGVPLVLPTEVNGTR	K	L	0.997	3.23	0.515	20.3	25	20.3	0	1	0	0	2	1664.93	1552.56		87107.2	116	131	Empty	true
Staal CBB 11v	Stalen Jeroen de Smet KULeuven 23 maart 2016	Staal CBB 11	VelosPro3875	CBB-2_005	CBB-2_005	CBB_1.fasta	41772.3	1	2	3	3	0.000935	0.102	GEPGEDSNNIYAIK	K	N	0.997	3.65	0.668	36.7	25	35.5	0	1	0	0	2	1506.71	1314.57		50487.9	245	258	Empty	true
Staal CBB 11v	Stalen Jeroen de Smet KULeuven 23 maart 2016	Staal CBB 11	VelosPro3875	CBB-2_005	CBB-2_005	CBB_1.fasta	41772.3	1	2	3	3	0.000935	0.102	NVIDTSYENALLVIGNVPAGYLVTR	K	I	0.997	1.8	0.578	44.8	25	44.8	0	1	1	0	2	2691.44	1873.49		99106	259	283	Empty	true
Staal CBB 11v	Stalen Jeroen de Smet KULeuven 23 maart 2016	Staal CBB 11	VelosPro3875	CBB-2_003	CBB-2_003	CBB_1.fasta	131803	0.999	1	1	2	0.000624	0.00779	ENFLDTAER	R	R	0.997	2.71	0.404	40.9	25	36.6	0	2	0	0	2	1094.51	1370.85		386333	86	94	Empty	true
Staal CBB 11v	Stalen Jeroen de Smet KULeuven 23 maart 2016	Staal CBB 11	VelosPro3875	CBB+2_117	CBB+2_117	CBB_1.fasta	12460.2	1	2	2	3	0.000935	0.2	AAANNLKQDI	K	-	0.997	3.22	0.477	52.4	25	51.8	0	1	0	0	2	1057.56	1235.4		175970	106	115	Orange	true
Staal CBB 11v	Stalen Jeroen de Smet KULeuven 23 maart 2016	Staal CBB 11	VelosPro3875	CBB+2_117	CBB+2_117	CBB_1.fasta	12460.2	1	2	2	3	0.000935	0.2	EQVSVQSLINEIK	R	K	0.997	3.79	0.542	63.6	25	60.2	0	2	0	0	2	1486.81	1690.58		338795	36	48	Orange	true
Staal CBB 11v	Stalen Jeroen de Smet KULeuven 23 maart 2016	Staal CBB 11	VelosPro3875	CBB+2_062	CBB+2_062	CBB_1.fasta	21331.7	1	5	5	5	0.00156	0.211	FACEPSSEELHK	K	V	0.997	3.8	0.702	30.6	25	22.9	0	0	1	0	2	1433.64	1174.24		125942	25	36	Empty	true
Staal CBB 11v	Stalen Jeroen de Smet KULeuven 23 maart 2016	Staal CBB 11	VelosPro3875	CBB+2_062	CBB+2_062	CBB_1.fasta	21331.7	1	5	5	5	0.00156	0.211	ILTELTPEYSYR	K	V	0.997	3.45	0.521	31.3	25	26.2	0	1	0	0	2	1484.76	1474.66		216824	11	22	Empty	true
Staal CBB 11v	Stalen Jeroen de Smet KULeuven 23 maart 2016	Staal CBB 11	VelosPro3875	CBB+2_062	CBB+2_062	CBB_1.fasta	21331.7	1	5	5	5	0.00156	0.211	LTDRYDAFEVGPLKK	R	T	0.997	4.35	0.589	39.8	25	39.8	0	0	1	0	2	1751.93	1403.58		402006	41	55	Empty	true
Staal CBB 11v	Stalen Jeroen de Smet KULeuven 23 maart 2016	Staal CBB 11	VelosPro3875	CBB+2_062	CBB+2_062	CBB_1.fasta	21331.7	1	5	5	5	0.00156	0.211	YDAFEVGPLK	R	K	0.997	2.95	0.487	36.2	25	32.7	0	1	0	0	2	1138.58	1516.72		212680	45	54	Empty	true
Staal CBB 11v	Stalen Jeroen de Smet KULeuven 23 maart 2016	Staal CBB 11	VelosPro3875	CBB+2_062	CBB+2_062	CBB_1.fasta	21331.7	1	5	5	5	0.00156	0.211	YDAFEVGPLKK	R	T	0.997	3	0.452	33.4	25	33.4	0	1	0	0	2	1266.67	1399.02		161491	45	55	Empty	true
Staal CBB 11v	Stalen Jeroen de Smet KULeuven 23 maart 2016	Staal CBB 11	VelosPro3875	CBB+2_106	CBB+2_106	CBB_1.fasta	14796.6	1	3	4	8	0.00249	0.227	GSVTEITMGDR	R	T	0.997	3.31	0.481	45.6	25	42.1	0	2	0	0	2	1181.55	1200.23		283806	48	58	Orange	true
Staal CBB 11v	Stalen Jeroen de Smet KULeuven 23 maart 2016	Staal CBB 11	VelosPro3875	CBB+2_106	CBB+2_106	CBB_1.fasta	14796.6	1	3	4	8	0.00249	0.227	HQEEAIQNLR	K	A	0.997	3.64	0.504	33.1	25	25.1	0	2	2	0	2	1237.63	1157.76		516606	77	86	Orange	true
Staal CBB 11v	Stalen Jeroen de Smet KULeuven 23 maart 2016	Staal CBB 11	VelosPro3875	CBB+2_106	CBB+2_106	CBB_1.fasta	14796.6	1	3	4	8	0.00249	0.227	TFQVTDPK	R	R	0.997	3.05	0.349	35.4	25	18.3	0	2	0	0	2	935.483	1215.6		309226	59	66	Orange	true
Staal CBB 11v	Stalen Jeroen de Smet KULeuven 23 maart 2016	Staal CBB 11	VelosPro3875	CBB+2_056	CBB+2_056	CBB_1.fasta	20907.9	1	6	8	14	0.00437	0.386	AMQEATAQANVDPK	R	A	0.997	4.71	0.636	91	25	91	0	2	0	0	2	1489.7	1096.26		119404	160	173	Empty	true
Staal CBB 11v	Stalen Jeroen de Smet KULeuven 23 maart 2016	Staal CBB 11	VelosPro3875	CBB+2_056	CBB+2_056	CBB_1.fasta	20907.9	1	6	8	14	0.00437	0.386	AVFAAYR	K	A	0.988	1.58	0.507	19.5	25	19.5	0	2	0	0	2	797.43	1293.17		524151	153	159	Empty	true
Staal CBB 11v	Stalen Jeroen de Smet KULeuven 23 maart 2016	Staal CBB 11	VelosPro3875	CBB+2_056	CBB+2_056	CBB_1.fasta	20907.9	1	6	8	14	0.00437	0.386	HIEDAINQSIYD	K	-	0.997	2.66	0.474	29.4	25	29.4	0	2	0	0	2	1417.66	1401.82		850170	178	189	Empty	true
Staal CBB 11v	Stalen Jeroen de Smet KULeuven 23 maart 2016	Staal CBB 11	VelosPro3875	CBB+2_056	CBB+2_056	CBB_1.fasta	20907.9	1	6	8	14	0.00437	0.386	LNTMPSQGVDTSK	K	M	0.997	3.97	0.499	65.4	25	57.7	0	4	0	0	2	1393.66	1126.08		354728	67	79	Empty	true
Staal CBB 11v	Stalen Jeroen de Smet KULeuven 23 maart 2016	Staal CBB 11	VelosPro3875	CBB+2_056	CBB+2_056	CBB_1.fasta	20907.9	1	6	8	14	0.00437	0.386	VFANTPNYLHSIVQQLK	K	E	0.997	4.84	0.522	59.9	25	0	0	1	0	0	2	1973.05	1620.28		88858.4	127	143	Empty	true
Staal CBB 11v	Stalen Jeroen de Smet KULeuven 23 maart 2016	Staal CBB 11	VelosPro3875	CBB+2_056	CBB+2_056	CBB_1.fasta	20907.9	1	6	8	14	0.00437	0.386	VQALTQDLQK	K	V	0.997	2.79	0.596	38.5	25	38.5	0	3	0	0	2	1143.64	1246.49		769970	117	126	Empty	true
Staal CBB 11v	Stalen Jeroen de Smet KULeuven 23 maart 2016	Staal CBB 11	VelosPro3875	CBB+2_050	CBB+2_050	CBB_1.fasta	23227.8	1	7	8	19	0.00592	0.4	FDHDTFPDPVATK	K	I	0.997	3.15	0.481	30.3	25	28.2	0	0	2	0	2	1489.7	1383.49		1161260	71	83	Empty	true
Staal CBB 11v	Stalen Jeroen de Smet KULeuven 23 maart 2016	Staal CBB 11	VelosPro3875	CBB+2_050	CBB+2_050	CBB_1.fasta	23227.8	1	7	8	19	0.00592	0.4	GNDDMQSVLGNAASMR	R	K	0.997	5.57	0.725	68	25	68	0	8	0	0	2	1697.72	1376.16		513078	108	123	Empty	true
Staal CBB 11v	Stalen Jeroen de Smet KULeuven 23 maart 2016	Staal CBB 11	VelosPro3875	CBB+2_050	CBB+2_050	CBB_1.fasta	23227.8	1	7	8	19	0.00592	0.4	IFVRPDWEVYPIAHPR	K	G	0.997	4.01	0.611	18.8	25	13.7	0	0	2	0	2	1995.06	1546.15		391960	92	107	Empty	true
Staal CBB 11v	Stalen Jeroen de Smet KULeuven 23 maart 2016	Staal CBB 11	VelosPro3875	CBB+2_050	CBB+2_050	CBB_1.fasta	23227.8	1	7	8	19	0.00592	0.4	LVNPESFDEYK	R	L	0.997	2.75	0.361	24.4	25	21.3	0	1	0	0	2	1340.64	1432.17		141277	143	153	Empty	true
Staal CBB 11v	Stalen Jeroen de Smet KULeuven 23 maart 2016	Staal CBB 11	VelosPro3875	CBB+2_050	CBB+2_050	CBB_1.fasta	23227.8	1	7	8	19	0.00592	0.4	NWIYGEVVEGPIVSK	K	Y	0.997	4.27	0.599	58.1	25	52.1	0	1	0	0	2	1689.88	1624.72		168193	48	62	Empty	true
Staal CBB 11v	Stalen Jeroen de Smet KULeuven 23 maart 2016	Staal CBB 11	VelosPro3875	CBB+2_050	CBB+2_050	CBB_1.fasta	23227.8	1	7	8	19	0.00592	0.4	RLVNPESFDEYK	R	L	0.997	3.43	0.424	55.3	25	48.3	0	2	0	0	2	1496.74	1363.17		262281	142	153	Empty	true
Staal CBB 11v	Stalen Jeroen de Smet KULeuven 23 maart 2016	Staal CBB 11	VelosPro3875	CBB+2_050	CBB+2_050	CBB_1.fasta	23227.8	1	7	8	19	0.00592	0.4	YWVELTLK	K	F	0.997	2.21	0.469	30.5	25	27.3	0	3	0	0	2	1051.58	1603		736797	63	70	Empty	true
Staal CBB 11v	Stalen Jeroen de Smet KULeuven 23 maart 2016	Staal CBB 11	VelosPro3875	CBB+2_041	CBB+2_041	CBB_1.fasta	23068.2	1	2	2	2	0.000624	0.127	FGNGGTVVLSTGR	R	V	0.997	2.71	0.371	68.5	25	63.2	0	1	0	0	2	1265.65	1364		136506	80	92	Empty	true
Staal CBB 11v	Stalen Jeroen de Smet KULeuven 23 maart 2016	Staal CBB 11	VelosPro3875	CBB+2_041	CBB+2_041	CBB_1.fasta	23068.2	1	2	2	2	0.000624	0.127	ISSFGGLYSETYAK	R	K	0.997	4.15	0.466	76	25	72.8	0	1	0	0	2	1522.74	1490.99		100565	100	113	Empty	true
Staal CBB 11v	Stalen Jeroen de Smet KULeuven 23 maart 2016	Staal CBB 11	VelosPro3875	CBB+2_040	CBB+2_040	CBB_1.fasta	23773.7	1	5	5	8	0.00249	0.279	AEHGVEAAESFR	K	N	0.997	3.62	0.583	28.4	25	26.6	0	2	0	0	2	1302.61	1207.58		261412	70	81	Empty	true
Staal CBB 11v	Stalen Jeroen de Smet KULeuven 23 maart 2016	Staal CBB 11	VelosPro3875	CBB+2_040	CBB+2_040	CBB_1.fasta	23773.7	1	5	5	8	0.00249	0.279	AEIVLAVK	K	G	0.997	1.97	0.382	41.4	25	29.2	0	1	0	0	2	842.535	1357.41		321698	32	39	Empty	true
Staal CBB 11v	Stalen Jeroen de Smet KULeuven 23 maart 2016	Staal CBB 11	VelosPro3875	CBB+2_040	CBB+2_040	CBB_1.fasta	23773.7	1	5	5	8	0.00249	0.279	DKISTETLK	K	L	0.997	2.12	0.283	29.3	25	10.6	0	1	0	0	2	1034.57	1122.45		188646	100	108	Empty	true
Staal CBB 11v	Stalen Jeroen de Smet KULeuven 23 maart 2016	Staal CBB 11	VelosPro3875	CBB+2_040	CBB+2_040	CBB_1.fasta	23773.7	1	5	5	8	0.00249	0.279	NNISGLLDHAVK	R	T	0.997	3.78	0.523	57.8	25	44	0	2	0	0	2	1280.7	1441.79		413701	82	93	Empty	true
Staal CBB 11v	Stalen Jeroen de Smet KULeuven 23 maart 2016	Staal CBB 11	VelosPro3875	CBB+2_040	CBB+2_040	CBB_1.fasta	23773.7	1	5	5	8	0.00249	0.279	QAEVINNMGVDVLGPLLDR	R	I	0.997	5.15	0.483	70.1	25	69.8	0	2	0	0	2	2053.07	1772.7		159539	49	67	Empty	true
Staal CBB 11v	Stalen Jeroen de Smet KULeuven 23 maart 2016	Staal CBB 11	VelosPro3875	CBB+2_034	CBB+2_034	CBB_1.fasta	26608.6	1	3	3	6	0.00187	0.126	DSVGNMSLK	R	A	0.997	2.24	0.351	29.6	25	16.6	0	2	0	0	2	950.461	1245.04		491269	98	106	Empty	true
Staal CBB 11v	Stalen Jeroen de Smet KULeuven 23 maart 2016	Staal CBB 11	VelosPro3875	CBB+2_034	CBB+2_034	CBB_1.fasta	26608.6	1	3	3	6	0.00187	0.126	YGVVIPGASR	K	A	0.997	2.8	0.471	32.2	25	30.1	0	2	0	0	2	1018.57	1376.53		510200	18	27	Empty	true
Staal CBB 11v	Stalen Jeroen de Smet KULeuven 23 maart 2016	Staal CBB 11	VelosPro3875	CBB+2_034	CBB+2_034	CBB_1.fasta	26608.6	1	3	3	6	0.00187	0.126	YTWNTIEVAFR	K	D	0.997	3.93	0.654	50.8	25	47.1	0	2	0	0	2	1399.7	1667.68		424143	87	97	Empty	true
Staal CBB 12v	Stalen Jeroen de Smet KULeuven 23 maart 2016	Staal CBB 12	VelosPro3876	CBB+2_012	CBB+2_012	CBB_1.fasta	49158.7	1	8	10	18	0.00724	0.217	GYADSVR	R	N	0.988	1.61	0.615	54	25	54	0	2	0	0	2	767.368	1072.54		248363	262	268	Empty	true
Staal CBB 12v	Stalen Jeroen de Smet KULeuven 23 maart 2016	Staal CBB 12	VelosPro3876	CBB+2_012	CBB+2_012	CBB_1.fasta	49158.7	1	8	10	18	0.00724	0.217	LLSDLEISGK	R	V	0.997	2.86	0.524	57.4	25	43	0	2	0	0	2	1074.6	1444.18		1066360	227	236	Empty	true
Staal CBB 12v	Stalen Jeroen de Smet KULeuven 23 maart 2016	Staal CBB 12	VelosPro3876	CBB+2_012	CBB+2_012	CBB_1.fasta	49158.7	1	8	10	18	0.00724	0.217	LPAYLNTAQSNITGEYEPK	K	D	0.997	4.35	0.53	53.9	25	47.3	0	1	0	0	2	2109.05	1496.2		59378.9	313	331	Empty	true
Staal CBB 12v	Stalen Jeroen de Smet KULeuven 23 maart 2016	Staal CBB 12	VelosPro3876	CBB+2_012	CBB+2_012	CBB_1.fasta	49158.7	1	8	10	18	0.00724	0.217	LSSMSDDANNNR	K	C	0.997	4.27	0.661	82	25	82	0	8	0	0	2	1323.56	1047.06		632921	288	299	Empty	true
Staal CBB 12v	Stalen Jeroen de Smet KULeuven 23 maart 2016	Staal CBB 12	VelosPro3876	CBB+2_012	CBB+2_012	CBB_1.fasta	49158.7	1	8	10	18	0.00724	0.217	NLSLVPR	R	V	0.988	2.05	0.507	21.1	25	21.1	0	1	0	0	2	798.483	1358.32		501707	269	275	Empty	true
Staal CBB 12v	Stalen Jeroen de Smet KULeuven 23 maart 2016	Staal CBB 12	VelosPro3876	CBB+2_012	CBB+2_012	CBB_1.fasta	49158.7	1	8	10	18	0.00724	0.217	STSNQYGYGFTIYDFGSGNLPK	K	K	0.997	4.31	0.604	38.8	25	0	0	1	0	0	2	2417.09	1676.5		39118.4	91	112	Empty	true
Staal CBB 12v	Stalen Jeroen de Smet KULeuven 23 maart 2016	Staal CBB 12	VelosPro3876	CBB+2_012	CBB+2_012	CBB_1.fasta	49158.7	1	8	10	18	0.00724	0.217	TMQYIQSIK	K	D	0.956	2.56	0.289	23	25	14.3	0	1	0	0	2	1127.58	1251.53		165365	243	251	Empty	true
Staal CBB 12v	Stalen Jeroen de Smet KULeuven 23 maart 2016	Staal CBB 12	VelosPro3876	CBB+2_012	CBB+2_012	CBB_1.fasta	49158.7	1	8	10	18	0.00724	0.217	YIDDYAQK	K	L	0.991	2.39	0.377	23.9	25	18.7	0	2	0	0	2	1015.47	1187.96		1483500	280	287	Empty	true
Staal CBB 12v	Stalen Jeroen de Smet KULeuven 23 maart 2016	Staal CBB 12	VelosPro3876	CBB-3_004	CBB-3_004	CBB_1.fasta	30459.4	1	2	2	5	0.00201	0.103	GTVDPAPSLGIDGDVYYK	R	I	0.997	4.56	0.644	79.7	25	79.7	0	3	0	0	2	1866.91	1501.24		499517	79	96	Empty	true
Staal CBB 12v	Stalen Jeroen de Smet KULeuven 23 maart 2016	Staal CBB 12	VelosPro3876	CBB-3_004	CBB-3_004	CBB_1.fasta	30459.4	1	2	2	5	0.00201	0.103	INDTSILQIYIK	K	D	0.997	4.39	0.572	91.5	25	83.7	0	2	0	0	2	1420.8	1652.89		466300	97	108	Empty	true
Staal CBB 12v	Stalen Jeroen de Smet KULeuven 23 maart 2016	Staal CBB 12	VelosPro3876	CBB+3_042	CBB+3_042	CBB_1.fasta	26319.4	0.999	1	1	1	0.000402	0.0581	VVADLEEVLDTVAR	K	S	0.997	3.62	0.494	52.4	25	48.7	0	1	0	0	2	1528.82	1784.05		75122.6	118	131	Empty	true
Staal CBB 12v	Stalen Jeroen de Smet KULeuven 23 maart 2016	Staal CBB 12	VelosPro3876	CBB+3_021	CBB+3_021	CBB_1.fasta	34354.6	1	2	2	3	0.00121	0.082	QTNGFEGDNFIVIPK	K	G	0.997	3.68	0.483	41.2	25	37.4	0	2	0	0	2	1678.84	1581.97		270705	226	240	Empty	true
Staal CBB 12v	Stalen Jeroen de Smet KULeuven 23 maart 2016	Staal CBB 12	VelosPro3876	CBB+3_021	CBB+3_021	CBB_1.fasta	34354.6	1	2	2	3	0.00121	0.082	TEFECVQDGQK	R	Q	0.997	3.05	0.433	47.7	25	47.3	0	1	0	0	2	1340.58	1210.23		130544	215	225	Empty	true
Staal CBB 12v	Stalen Jeroen de Smet KULeuven 23 maart 2016	Staal CBB 12	VelosPro3876	CBB-3_013	CBB-3_013	CBB_1.fasta	24345.6	1	4	4	8	0.00322	0.202	AAIDAAETYEDIR	K	A	0.997	4.9	0.685	71	25	68.6	0	2	0	0	2	1437.69	1405.73		476672	191	203	Empty	true
Staal CBB 12v	Stalen Jeroen de Smet KULeuven 23 maart 2016	Staal CBB 12	VelosPro3876	CBB-3_013	CBB-3_013	CBB_1.fasta	24345.6	1	4	4	8	0.00322	0.202	ALADFTR	K	E	0.988	2.03	0.476	33.9	25	26.8	0	2	0	0	2	793.42	1304.96		375161	174	180	Empty	true
Staal CBB 12v	Stalen Jeroen de Smet KULeuven 23 maart 2016	Staal CBB 12	VelosPro3876	CBB-3_013	CBB-3_013	CBB_1.fasta	24345.6	1	4	4	8	0.00322	0.202	DTLYFAGFEFQGK	R	T	0.997	3.91	0.64	61.9	25	61.9	0	2	0	0	2	1522.72	1715.23		279748	109	121	Empty	true
Staal CBB 12v	Stalen Jeroen de Smet KULeuven 23 maart 2016	Staal CBB 12	VelosPro3876	CBB-3_013	CBB-3_013	CBB_1.fasta	24345.6	1	4	4	8	0.00322	0.202	TGNTYGDISK	K	L	0.997	3.28	0.543	66.7	25	57.2	0	2	0	0	2	1055.5	1116.92		187916	32	41	Empty	true
Staal CBB 12v	Stalen Jeroen de Smet KULeuven 23 maart 2016	Staal CBB 12	VelosPro3876	CBB+3_016	CBB+3_016	CBB_1.fasta	40381.4	1	2	2	2	0.000805	0.0951	NTSGTGELLISLVDSAR	R	Q	0.997	4.6	0.508	53	25	26.9	0	1	0	0	2	1733.89	1772.61		77294	78	94	Empty	true
Staal CBB 12v	Stalen Jeroen de Smet KULeuven 23 maart 2016	Staal CBB 12	VelosPro3876	CBB+3_016	CBB+3_016	CBB_1.fasta	40381.4	1	2	2	2	0.000805	0.0951	VVINDADTTLPSANGTTK	K	T	0.997	4.15	0.591	67.7	25	67.7	0	1	0	0	2	1816.93	1312.44		37533.4	299	316	Empty	true
Staal CBB 12v	Stalen Jeroen de Smet KULeuven 23 maart 2016	Staal CBB 12	VelosPro3876	CBB+3_014	CBB+3_014	CBB_1.fasta	43138.3	1	3	4	5	0.00201	0.0926	LIQEAWNEEK	K	A	0.997	3.17	0.253	40.4	25	32.6	0	2	0	0	2	1259.63	1324.31		287804	24	33	Empty	true
Staal CBB 12v	Stalen Jeroen de Smet KULeuven 23 maart 2016	Staal CBB 12	VelosPro3876	CBB+3_014	CBB+3_014	CBB_1.fasta	43138.3	1	3	4	5	0.00201	0.0926	TLGNFSDFANTVLAEEVK	K	Q	0.997	5.8	0.527	68.5	25	68.5	0	1	0	0	2	1954.98	1768.19		103372	91	108	Empty	true
Staal CBB 12v	Stalen Jeroen de Smet KULeuven 23 maart 2016	Staal CBB 12	VelosPro3876	CBB+3_014	CBB+3_014	CBB_1.fasta	43138.3	1	3	4	5	0.00201	0.0926	YQEDLAK	R	L	0.988	2.08	0.379	26.2	25	25.2	0	2	0	0	2	866.426	1096.95		309523	48	54	Empty	true
Staal CBB 12v	Stalen Jeroen de Smet KULeuven 23 maart 2016	Staal CBB 12	VelosPro3876	CBB+3_012	CBB+3_012	CBB_1.fasta	44096.5	1	8	9	16	0.00644	0.332	AAPTSQLEGVMGR	R	R	0.997	3.76	0.527	37.1	25	36.4	0	1	0	0	2	1316.66	1378.75		139055	150	162	Empty	true
Staal CBB 12v	Stalen Jeroen de Smet KULeuven 23 maart 2016	Staal CBB 12	VelosPro3876	CBB+3_012	CBB+3_012	CBB_1.fasta	44096.5	1	8	9	16	0.00644	0.332	SYTGEINSDNTAPR	K	A	0.997	4.11	0.635	62.5	25	62.5	0	2	0	0	2	1524.69	1190.3		127041	136	149	Empty	true
Staal CBB 12v	Stalen Jeroen de Smet KULeuven 23 maart 2016	Staal CBB 12	VelosPro3876	CBB+3_012	CBB+3_012	CBB_1.fasta	44096.5	1	8	9	16	0.00644	0.332	TTEGTFEAPTNVK	R	F	0.997	4.01	0.482	44.9	25	36.9	0	2	0	0	2	1394.68	1279.4		370104	298	310	Empty	true
Staal CBB 12v	Stalen Jeroen de Smet KULeuven 23 maart 2016	Staal CBB 12	VelosPro3876	CBB+3_012	CBB+3_012	CBB_1.fasta	44096.5	1	8	9	16	0.00644	0.332	VILPIIR	K	R	0.988	1.67	1	22.8	25	22.8	0	2	0	0	2	823.577	1527.23		662766	77	83	Empty	true
Staal CBB 12v	Stalen Jeroen de Smet KULeuven 23 maart 2016	Staal CBB 12	VelosPro3876	CBB+3_012	CBB+3_012	CBB_1.fasta	44096.5	1	8	9	16	0.00644	0.332	VMPTVIANEIIGVQPMTGPVGQIHTLR	R	V	0.997	3.85	0.576	66.7	25	7.04	0	0	1	0	2	2872.54	1689.96		143074	85	111	Empty	true
Staal CBB 12v	Stalen Jeroen de Smet KULeuven 23 maart 2016	Staal CBB 12	VelosPro3876	CBB+3_012	CBB+3_012	CBB_1.fasta	44096.5	1	8	9	16	0.00644	0.332	VQYADNAPGVVAGEEALSPYK	R	I	0.997	5.7	0.66	79	25	72.4	0	3	1	0	2	2178.07	1509.67		397964	112	132	Empty	true
Staal CBB 12v	Stalen Jeroen de Smet KULeuven 23 maart 2016	Staal CBB 12	VelosPro3876	CBB+3_012	CBB+3_012	CBB_1.fasta	44096.5	1	8	9	16	0.00644	0.332	VYVDTYADDSTDVLIGYK	R	G	0.997	6.15	0.695	81.5	25.5	81.5	0	2	0	0	2	2036.97	1589.44		222129	321	338	Empty	true
Staal CBB 12v	Stalen Jeroen de Smet KULeuven 23 maart 2016	Staal CBB 12	VelosPro3876	CBB+3_012	CBB+3_012	CBB_1.fasta	44096.5	1	8	9	16	0.00644	0.332	YGYVQLTDSTSSLGNAADYYSK	R	I	0.997	6.42	0.719	91.8	26.7	91.8	0	2	0	0	2	2403.1	1545.46		388371	377	398	Empty	true
Staal CBB 12v	Stalen Jeroen de Smet KULeuven 23 maart 2016	Staal CBB 12	VelosPro3876	CBB+3_004	CBB+3_004	CBB_1.fasta	97364.3	1	2	2	2	0.000805	0.035	QNELSETGYDEQAK	R	A	0.997	3.96	0.534	48.5	25	47.5	0	1	0	0	2	1611.71	1208.93		39091.6	104	117	Empty	true
Staal CBB 12v	Stalen Jeroen de Smet KULeuven 23 maart 2016	Staal CBB 12	VelosPro3876	CBB+3_004	CBB+3_004	CBB_1.fasta	97364.3	1	2	2	2	0.000805	0.035	VDTDTVFNELPQSLQK	K	R	0.997	4.87	0.528	44.5	25	3.55	0	1	0	0	2	1834.91	1577.52		106206	152	167	Empty	true
Staal CBB 12v	Stalen Jeroen de Smet KULeuven 23 maart 2016	Staal CBB 12	VelosPro3876	CBB-2_005	CBB-2_005	CBB_1.fasta	41772.3	1	3	3	4	0.00161	0.126	FGGTAQSEIDGTIIAPPDYFDINR	R	V	0.995	3.19	0.464	23.6	25	23.6	0	1	0	0	2	2597.25	1698		22936.2	303	326	Empty	true
Staal CBB 12v	Stalen Jeroen de Smet KULeuven 23 maart 2016	Staal CBB 12	VelosPro3876	CBB-2_005	CBB-2_005	CBB_1.fasta	41772.3	1	3	3	4	0.00161	0.126	NPYDIDVNELSVR	R	F	0.997	3.84	0.402	68.6	25	58.8	0	2	0	0	2	1533.75	1517.18		586918	290	302	Empty	true
Staal CBB 12v	Stalen Jeroen de Smet KULeuven 23 maart 2016	Staal CBB 12	VelosPro3876	CBB-2_005	CBB-2_005	CBB_1.fasta	41772.3	1	3	3	4	0.00161	0.126	QLPITPIEDNI	K	-	0.997	2.69	0.431	28.2	25	28.2	0	1	0	0	2	1252.68	1636.86		123227	371	381	Empty	true
Staal CBB 12v	Stalen Jeroen de Smet KULeuven 23 maart 2016	Staal CBB 12	VelosPro3876	CBB-1_034	CBB-1_034	CBB_1.fasta	12908.5	1	3	3	5	0.00201	0.394	ADSDVEYTIPTQFNEQPWR	K	L	0.997	3.02	0.684	17.1	25	17.1	0	2	0	0	2	2296.05	1623.72		117343	36	54	Empty	true
Staal CBB 12v	Stalen Jeroen de Smet KULeuven 23 maart 2016	Staal CBB 12	VelosPro3876	CBB-1_034	CBB-1_034	CBB_1.fasta	12908.5	1	3	3	5	0.00201	0.394	QTWYLDYNLPQSIIK	K	A	0.997	4.31	0.493	59.7	25	58.8	0	1	0	0	2	1881.97	1735.83		104866	21	35	Empty	true
Staal CBB 12v	Stalen Jeroen de Smet KULeuven 23 maart 2016	Staal CBB 12	VelosPro3876	CBB-1_034	CBB-1_034	CBB_1.fasta	12908.5	1	3	3	5	0.00201	0.394	VITVPTLQR	K	V	0.997	1.92	0.423	28.5	25	28.2	0	2	0	0	2	1026.63	1426.93		507538	89	97	Empty	true
Staal CBB 12v	Stalen Jeroen de Smet KULeuven 23 maart 2016	Staal CBB 12	VelosPro3876	CBB-1_008	CBB-1_008	CBB_1.fasta	23284.3	1	2	2	5	0.00201	0.138	AGTLADNSFGITYIVER	K	Q	0.997	5.51	0.706	95.4	25	95.4	0	4	0	0	2	1826.93	1647.72		1162500	142	158	Empty	true
Staal CBB 12v	Stalen Jeroen de Smet KULeuven 23 maart 2016	Staal CBB 12	VelosPro3876	CBB-1_008	CBB-1_008	CBB_1.fasta	23284.3	1	2	2	5	0.00201	0.138	DGTPAAAAAVAIK	K	V	0.997	1.75	0.45	49.6	25	42.3	0	1	0	0	2	1155.64	1311.56		716024	197	209	Empty	true
Staal CBB 12v	Stalen Jeroen de Smet KULeuven 23 maart 2016	Staal CBB 12	VelosPro3876	CBB-1_007	CBB-1_007	CBB_1.fasta	22540.5	1	4	4	6	0.00241	0.365	ANVFDKDLTTFQGVPAGSIDEGR	R	L	0.997	4.35	0.64	28.9	25.9	28.8	0	0	1	0	2	2437.2	1563.97		170188	151	173	Empty	true
Staal CBB 12v	Stalen Jeroen de Smet KULeuven 23 maart 2016	Staal CBB 12	VelosPro3876	CBB-1_007	CBB-1_007	CBB_1.fasta	22540.5	1	4	4	6	0.00241	0.365	INGFSESGVLGYFYGK	R	N	0.997	5.4	0.615	60.6	25	60.6	0	1	0	0	2	1738.83	1752.4		66801.3	6	21	Empty	true
Staal CBB 12v	Stalen Jeroen de Smet KULeuven 23 maart 2016	Staal CBB 12	VelosPro3876	CBB-1_007	CBB-1_007	CBB_1.fasta	22540.5	1	4	4	6	0.00241	0.365	NALVSIAIGGASNVVVK	K	V	0.997	3.98	0.523	98.2	25	90.7	0	2	0	0	2	1611.94	1607.43		190504	22	38	Empty	true
Staal CBB 12v	Stalen Jeroen de Smet KULeuven 23 maart 2016	Staal CBB 12	VelosPro3876	CBB-1_007	CBB-1_007	CBB_1.fasta	22540.5	1	4	4	6	0.00241	0.365	NAPAGVSAAASVASANVITFLVER	K	A	0.997	4.97	0.684	46.6	25	46.6	0	0	2	0	2	2315.24	1870.89		169754	127	150	Empty	true
Staal CBB 12v	Stalen Jeroen de Smet KULeuven 23 maart 2016	Staal CBB 12	VelosPro3876	CBB+1_023	CBB+1_023	CBB_1.fasta	17834.7	0.999	1	2	2	0.000805	0.112	GLPEYVDDFIEGMMAER	K	G	0.997	5.4	0.748	75.6	25	75.6	0	2	0	0	2	1971.88	2008.15		91821.3	70	86	Empty	true
Staal CBB 12v	Stalen Jeroen de Smet KULeuven 23 maart 2016	Staal CBB 12	VelosPro3876	CBB-3_010	CBB-3_010	CBB_1.fasta	22217.2	1	3	3	5	0.00201	0.234	SINVFDLISADGATLYPFVK	R	I	0.997	3.23	0.607	48.4	25	48.4	0	2	0	0	2	2170.14	1935.11		58977.8	45	64	Empty	true
Staal CBB 12v	Stalen Jeroen de Smet KULeuven 23 maart 2016	Staal CBB 12	VelosPro3876	CBB-3_010	CBB-3_010	CBB_1.fasta	22217.2	1	3	3	5	0.00201	0.234	SPFGVDGINVDAAVLSDGTK	K	L	0.997	6.8	0.56	90.3	25	88.9	0	2	0	0	2	1961.98	1633.01		307233	15	34	Empty	true
Staal CBB 12v	Stalen Jeroen de Smet KULeuven 23 maart 2016	Staal CBB 12	VelosPro3876	CBB-3_010	CBB-3_010	CBB_1.fasta	22217.2	1	3	3	5	0.00201	0.234	VVLQDGSVVFLK	K	D	0.997	2.69	0.533	53.7	25	48.8	0	1	0	0	2	1303.76	1543.96		310635	116	127	Empty	true
Staal CBB 12v	Stalen Jeroen de Smet KULeuven 23 maart 2016	Staal CBB 12	VelosPro3876	CBB+2_083	CBB+2_083	CBB_1.fasta	17301.1	1	4	4	4	0.00161	0.331	FALPMDVDIK	K	V	0.997	0	0	43.2	25	18.5	0	1	0	0	2	1148.6	1620.76		244929	106	115	Empty	true
Staal CBB 12v	Stalen Jeroen de Smet KULeuven 23 maart 2016	Staal CBB 12	VelosPro3876	CBB+2_083	CBB+2_083	CBB_1.fasta	17301.1	1	4	4	4	0.00161	0.331	FNSVTSER	K	N	0.989	0	0	35.4	25	19.6	0	1	0	0	2	939.453	1082.74		88350.9	135	142	Empty	true
Staal CBB 12v	Stalen Jeroen de Smet KULeuven 23 maart 2016	Staal CBB 12	VelosPro3876	CBB+2_083	CBB+2_083	CBB_1.fasta	17301.1	1	4	4	4	0.00161	0.331	TPPIVNNEFTGAMNLSR	K	L	0.997	4.56	0.528	82.8	25	71.1	0	1	0	0	2	1860.93	1545.43		108942	42	58	Empty	true
Staal CBB 12v	Stalen Jeroen de Smet KULeuven 23 maart 2016	Staal CBB 12	VelosPro3876	CBB+2_083	CBB+2_083	CBB_1.fasta	17301.1	1	4	4	4	0.00161	0.331	VNGVPLVLPTEVNGTR	K	L	0.961	3.09	0.305	22.3	25	18	0	1	0	0	2	1664.93	1545.28		132222	116	131	Empty	true
Staal CBB 12v	Stalen Jeroen de Smet KULeuven 23 maart 2016	Staal CBB 12	VelosPro3876	CBB+2_106	CBB+2_106	CBB_1.fasta	14796.6	1	4	4	6	0.00241	0.297	GSVTEITMGDR	R	T	0.997	3.96	0.584	65.6	25	61	0	2	0	0	2	1165.55	1300.62		570245	48	58	Empty	true
Staal CBB 12v	Stalen Jeroen de Smet KULeuven 23 maart 2016	Staal CBB 12	VelosPro3876	CBB+2_106	CBB+2_106	CBB_1.fasta	14796.6	1	4	4	6	0.00241	0.297	HQEEAIQNLR	K	A	0.997	3.11	0.53	36.5	25	36.5	0	2	0	0	2	1237.63	1175.32		235759	77	86	Empty	true
Staal CBB 12v	Stalen Jeroen de Smet KULeuven 23 maart 2016	Staal CBB 12	VelosPro3876	CBB+2_106	CBB+2_106	CBB_1.fasta	14796.6	1	4	4	6	0.00241	0.297	MEQTISVLK	R	H	0.997	2.76	0.363	40.5	25	40	0	1	0	0	2	1064.57	1288.37		254253	68	76	Empty	true
Staal CBB 12v	Stalen Jeroen de Smet KULeuven 23 maart 2016	Staal CBB 12	VelosPro3876	CBB+2_106	CBB+2_106	CBB_1.fasta	14796.6	1	4	4	6	0.00241	0.297	TFQVTDPK	R	R	0.997	3.07	0.313	36.5	25	23.3	0	1	0	0	2	935.483	1206.29		215690	59	66	Empty	true
Staal CBB 12v	Stalen Jeroen de Smet KULeuven 23 maart 2016	Staal CBB 12	VelosPro3876	CBB+2_056	CBB+2_056	CBB_1.fasta	20907.9	1	3	3	5	0.00201	0.196	AMQEATAQANVDPK	R	A	0.997	4.22	0.643	70.7	25	70	0	2	0	0	2	1489.7	1062.43		70238.7	160	173	Empty	true
Staal CBB 12v	Stalen Jeroen de Smet KULeuven 23 maart 2016	Staal CBB 12	VelosPro3876	CBB+2_056	CBB+2_056	CBB_1.fasta	20907.9	1	3	3	5	0.00201	0.196	LNTMPSQGVDTSK	K	M	0.985	3.07	0.36	20.6	25	10.1	0	1	0	0	2	1377.67	1186.3		78500.4	67	79	Empty	true
Staal CBB 12v	Stalen Jeroen de Smet KULeuven 23 maart 2016	Staal CBB 12	VelosPro3876	CBB+2_056	CBB+2_056	CBB_1.fasta	20907.9	1	3	3	5	0.00201	0.196	VQALTQDLQK	K	V	0.997	2.9	0.451	31.5	25	30.2	0	2	0	0	2	1143.64	1249.37		392164	117	126	Empty	true
Staal CBB 12v	Stalen Jeroen de Smet KULeuven 23 maart 2016	Staal CBB 12	VelosPro3876	CBB+2_040	CBB+2_040	CBB_1.fasta	23773.7	1	4	5	6	0.00241	0.223	AEHGVEAAESFR	K	N	0.996	3.16	0.545	24.5	25	24.5	0	1	0	0	2	1303.59	1194.25		122999	70	81	Empty	true
Staal CBB 12v	Stalen Jeroen de Smet KULeuven 23 maart 2016	Staal CBB 12	VelosPro3876	CBB+2_040	CBB+2_040	CBB_1.fasta	23773.7	1	4	5	6	0.00241	0.223	AEIVLAVK	K	G	0.997	2.25	0.173	43.2	25	14.3	0	1	0	0	2	842.535	1354.48		311915	32	39	Empty	true
Staal CBB 12v	Stalen Jeroen de Smet KULeuven 23 maart 2016	Staal CBB 12	VelosPro3876	CBB+2_040	CBB+2_040	CBB_1.fasta	23773.7	1	4	5	6	0.00241	0.223	DKISTETLK	K	L	0.997	2.2	0.218	40.2	25	21.4	0	1	0	0	2	1034.57	1107.09		96814.8	100	108	Empty	true
Staal CBB 12v	Stalen Jeroen de Smet KULeuven 23 maart 2016	Staal CBB 12	VelosPro3876	CBB+2_040	CBB+2_040	CBB_1.fasta	23773.7	1	4	5	6	0.00241	0.223	QAEVINNMGVDVLGPLLDR	R	I	0.997	6.12	0.489	85	25	75.8	0	3	0	0	2	2053.07	1774.19		184358	49	67	Empty	true
Staal CBB 13v	Stalen Jeroen de Smet KULeuven 23 maart 2016	Staal CBB 13	VelosPro3877	CBB-3_013	CBB-3_013	CBB_1.fasta	24345.6	1	3	3	5	0.00224	0.141	AAIDAAETYEDIR	K	A	0.997	4.63	0.612	55.7	25	48.9	0	1	0	0	2	1437.69	1407.8		126982	191	203	Empty	true
Staal CBB 13v	Stalen Jeroen de Smet KULeuven 23 maart 2016	Staal CBB 13	VelosPro3877	CBB-3_013	CBB-3_013	CBB_1.fasta	24345.6	1	3	3	5	0.00224	0.141	ALADFTR	K	E	0.988	1.53	0.249	40.4	25	27.2	0	1	0	0	2	793.42	1301.7		156468	174	180	Empty	true
Staal CBB 13v	Stalen Jeroen de Smet KULeuven 23 maart 2016	Staal CBB 13	VelosPro3877	CBB-3_013	CBB-3_013	CBB_1.fasta	24345.6	1	3	3	5	0.00224	0.141	TGNTYGDISK	K	L	0.997	3.22	0.544	53.8	25	44.5	0	3	0	0	2	1055.5	1114.22		283890	32	41	Empty	true
Staal CBB 13v	Stalen Jeroen de Smet KULeuven 23 maart 2016	Staal CBB 13	VelosPro3877	CBB-3_010	CBB-3_010	CBB_1.fasta	22217.2	1	2	3	5	0.00224	0.18	SINVFDLISADGATLYPFVK	R	I	0.997	4.39	0.486	60.6	25	60.6	0	2	0	0	2	2171.13	1936.47		45361.5	45	64	Empty	true
Staal CBB 13v	Stalen Jeroen de Smet KULeuven 23 maart 2016	Staal CBB 13	VelosPro3877	CBB-3_010	CBB-3_010	CBB_1.fasta	22217.2	1	2	3	5	0.00224	0.18	SPFGVDGINVDAAVLSDGTK	K	L	0.997	6.24	0.705	93.4	25	89.2	0	3	0	0	2	1961.98	1642.04		249222	15	34	Empty	true
Staal CBB 13v	Stalen Jeroen de Smet KULeuven 23 maart 2016	Staal CBB 13	VelosPro3877	CBB+2_012	CBB+2_012	CBB_1.fasta	49158.7	1	4	4	7	0.00314	0.102	GYADSVR	R	N	0.988	1.48	0.565	30	25	30	0	1	0	0	2	767.368	1084.92		255630	262	268	Empty	true
Staal CBB 13v	Stalen Jeroen de Smet KULeuven 23 maart 2016	Staal CBB 13	VelosPro3877	CBB+2_012	CBB+2_012	CBB_1.fasta	49158.7	1	4	4	7	0.00314	0.102	LLSDLEISGK	R	V	0.997	2.19	0.375	39.7	25	26.5	0	3	0	0	2	1074.6	1422.75		631177	227	236	Empty	true
Staal CBB 13v	Stalen Jeroen de Smet KULeuven 23 maart 2016	Staal CBB 13	VelosPro3877	CBB+2_012	CBB+2_012	CBB_1.fasta	49158.7	1	4	4	7	0.00314	0.102	LPAYLNTAQSNITGEYEPK	K	D	0.997	5.66	0.52	48.5	25.1	35	0	1	0	0	2	2109.05	1506.48		71005.9	313	331	Empty	true
Staal CBB 13v	Stalen Jeroen de Smet KULeuven 23 maart 2016	Staal CBB 13	VelosPro3877	CBB+2_012	CBB+2_012	CBB_1.fasta	49158.7	1	4	4	7	0.00314	0.102	YIDDYAQK	K	L	0.969	2.01	0.306	14	25	10.8	0	2	0	0	2	1015.47	1173.13		548061	280	287	Empty	true
Staal CBB 13v	Stalen Jeroen de Smet KULeuven 23 maart 2016	Staal CBB 13	VelosPro3877	CBB+3_021	CBB+3_021	CBB_1.fasta	34354.6	1	2	2	2	0.000896	0.082	QTNGFEGDNFIVIPK	K	G	0.997	3.09	0.4	57.3	25	54.5	0	1	0	0	2	1678.84	1608.83		89058.8	226	240	Empty	true
Staal CBB 13v	Stalen Jeroen de Smet KULeuven 23 maart 2016	Staal CBB 13	VelosPro3877	CBB+3_021	CBB+3_021	CBB_1.fasta	34354.6	1	2	2	2	0.000896	0.082	TEFECVQDGQK	R	Q	0.997	3.71	0.526	44.5	25	36.8	0	1	0	0	2	1340.58	1201.27		90200.7	215	225	Empty	true
Staal CBB 13v	Stalen Jeroen de Smet KULeuven 23 maart 2016	Staal CBB 13	VelosPro3877	CBB-1_007	CBB-1_007	CBB_1.fasta	22540.5	1	4	6	11	0.00493	0.338	DLTTFQGVPAGSIDEGR	K	L	0.997	3.73	0.465	55.6	25	50.2	0	4	0	0	2	1762.86	1489.63		431036	157	173	Empty	true
Staal CBB 13v	Stalen Jeroen de Smet KULeuven 23 maart 2016	Staal CBB 13	VelosPro3877	CBB-1_007	CBB-1_007	CBB_1.fasta	22540.5	1	4	6	11	0.00493	0.338	FLNTEDADAIVEFLNDK	R	G	0.997	5.88	0.559	85.8	25	79.7	0	3	0	0	2	1953.94	1837.56		1062370	52	68	Empty	true
Staal CBB 13v	Stalen Jeroen de Smet KULeuven 23 maart 2016	Staal CBB 13	VelosPro3877	CBB-1_007	CBB-1_007	CBB_1.fasta	22540.5	1	4	6	11	0.00493	0.338	INGFSESGVLGYFYGK	R	N	0.997	5.35	0.638	66.1	25	66.1	0	3	0	0	2	1738.83	1734.71		294869	6	21	Empty	true
Staal CBB 13v	Stalen Jeroen de Smet KULeuven 23 maart 2016	Staal CBB 13	VelosPro3877	CBB-1_007	CBB-1_007	CBB_1.fasta	22540.5	1	4	6	11	0.00493	0.338	NAPAGVSAAASVASANVITFLVER	K	A	0.997	4.35	0.712	84.3	25	84.3	0	1	0	0	2	2315.24	1865.6		26264.3	127	150	Empty	true
Staal CBB 13v	Stalen Jeroen de Smet KULeuven 23 maart 2016	Staal CBB 13	VelosPro3877	CBB-1_008	CBB-1_008	CBB_1.fasta	23284.3	1	4	4	17	0.00762	0.197	AGTLADNSFGITYIVER	K	Q	0.997	5.09	0.704	95.9	25	95.9	0	5	0	0	2	1826.93	1671.3		937885	142	158	Empty	true
Staal CBB 13v	Stalen Jeroen de Smet KULeuven 23 maart 2016	Staal CBB 13	VelosPro3877	CBB-1_008	CBB-1_008	CBB_1.fasta	23284.3	1	4	4	17	0.00762	0.197	DGTPAAAAAVAIK	K	V	0.997	2.66	0.534	50.6	25	38.7	0	7	0	0	2	1155.64	1325.52		3449380	197	209	Empty	true
Staal CBB 13v	Stalen Jeroen de Smet KULeuven 23 maart 2016	Staal CBB 13	VelosPro3877	CBB-1_008	CBB-1_008	CBB_1.fasta	23284.3	1	4	4	17	0.00762	0.197	KDGTPAAAAAVAIK	K	V	0.997	3.78	0.415	52.5	25	42	0	3	0	0	2	1283.73	1186.78		448055	196	209	Empty	true
Staal CBB 13v	Stalen Jeroen de Smet KULeuven 23 maart 2016	Staal CBB 13	VelosPro3877	CBB-1_008	CBB-1_008	CBB_1.fasta	23284.3	1	4	4	17	0.00762	0.197	NQFIIAQALAQR	K	A	0.997	4.03	0.332	53.2	25	38	0	2	0	0	2	1372.77	1578.89		414468	98	109	Empty	true
Staal CBB 13v	Stalen Jeroen de Smet KULeuven 23 maart 2016	Staal CBB 13	VelosPro3877	CBB+3_012	CBB+3_012	CBB_1.fasta	44096.5	1	3	3	5	0.00224	0.123	VILPIIR	K	R	0.988	1.32	1	25.7	25	25.7	0	1	0	0	2	823.577	1529.08		689726	77	83	Empty	true
Staal CBB 13v	Stalen Jeroen de Smet KULeuven 23 maart 2016	Staal CBB 13	VelosPro3877	CBB+3_012	CBB+3_012	CBB_1.fasta	44096.5	1	3	3	5	0.00224	0.123	VQYADNAPGVVAGEEALSPYK	R	I	0.997	5.92	0.635	57.2	25.1	57.2	0	2	0	0	2	2178.07	1509.32		91082.3	112	132	Empty	true
Staal CBB 13v	Stalen Jeroen de Smet KULeuven 23 maart 2016	Staal CBB 13	VelosPro3877	CBB+3_012	CBB+3_012	CBB_1.fasta	44096.5	1	3	3	5	0.00224	0.123	YGYVQLTDSTSSLGNAADYYSK	R	I	0.997	6.33	0.741	130	26	130	0	2	0	0	2	2403.1	1563.3		995143	377	398	Empty	true
Staal CBB 13v	Stalen Jeroen de Smet KULeuven 23 maart 2016	Staal CBB 13	VelosPro3877	CBB+2_040	CBB+2_040	CBB_1.fasta	23773.7	1	3	3	4	0.00179	0.186	FGIQLESVK	R	G	0.997	2.91	0.322	43.4	25	27.3	0	1	0	0	2	1020.57	1479.9		313021	174	182	Empty	true
Staal CBB 13v	Stalen Jeroen de Smet KULeuven 23 maart 2016	Staal CBB 13	VelosPro3877	CBB+2_040	CBB+2_040	CBB_1.fasta	23773.7	1	3	3	4	0.00179	0.186	NNISGLLDHAVK	R	T	0.997	3.58	0.482	40.3	25	28.7	0	2	0	0	2	1280.7	1417.44		292649	82	93	Empty	true
Staal CBB 13v	Stalen Jeroen de Smet KULeuven 23 maart 2016	Staal CBB 13	VelosPro3877	CBB+2_040	CBB+2_040	CBB_1.fasta	23773.7	1	3	3	4	0.00179	0.186	QAEVINNMGVDVLGPLLDR	R	I	0.969	3.39	0.353	43.3	25	9.24	0	1	0	0	2	2054.06	1802.61		24962.3	49	67	Empty	true
Staal CBB 13v	Stalen Jeroen de Smet KULeuven 23 maart 2016	Staal CBB 13	VelosPro3877	CBB+3_148	CBB+3_148	CBB_1.fasta	10693.8	0.999	1	1	2	0.000896	0.109	GLENLAQNEK	K	R	0.997	3.99	0.475	45.4	25	42.3	0	2	0	0	2	1115.57	1242.41		394858	77	86	Empty	true
